# Supplementary material for: Soil microbiome feedbacks during disturbance-driven forest ecosystem conversion
Source: ISME J. 2024 Mar 19;18(1):wrae047. doi: 10.1093/ismejo/wrae047 (PMC11650388; doi:10.1093/ismejo/wrae047)
Supplement: Nelsonetal_Supplemental_Data_1 [file nelsonetal_supplemental_data_1.xlsx]

## Sheet: Sheet Information
Sheet	Data Presented
A	All sample metadata including sampling location, NCBI BioSample accession numbers for 16S rRNA gene and ITS amplicon sequencing reads, and chemistry data.
B	Soil incubation data.
C	Greenhouse bioassay data.

## Sheet: SheetA
Label #	Sample name	Decade	Depth	Treatment	Collection Date	Latitutude	Longitude	Elevation (m)	If used for metaG	16S NCBI BioSample Accession Number	ITS NCBI BioSample Accession Number	Total C (%)	Total N (%)	C:N	Soil pH	Water Extracted NO3-N (mg/L)	Water Extracted NH4-N (mg/L)	Water Extracted DOC (mg/L)	Water Extracted TDN (mg/L)	K (mg/L)	Cl (mg/L)	Sulfate (mg/L)	Phosphate (mg/L)
1	42BS	60s	0-10 cm	Burn scar	2020-07-21	40.4984	-106.074	3019.81	Y	SAMN35025354	SAMN35025508	5.385	0.1578	34.1255	6.538	0.764	11	30.155	4.296	11	1.007	2.704	1.749
2	45BS	60s	0-10 cm	Burn scar	2020-07-21	40.4934	-106.071	3053.95	Y	SAMN35025355	SAMN35025509	7.434	0.2056	36.1576	6.196	0.39	10.84	17.495	2.655	10.84	1.275	2.423	1.081
3	45CS	60s	0-10 cm	Regen forest	2020-07-21	40.4934	-106.071	3053.95	Y	SAMN35025356	SAMN35025510	6.514	0.181	35.989	6.413	0.798	12.35	17.945	3.259	12.35	0.75	2.225	1.665
4	45BD	60s	10-15 cm	Burn scar	2020-07-21	40.4934	-106.071	3053.95	Y	SAMN35025357	SAMN35025511	N/A	N/A	N/A	6.4055	0.5055	9.566	17.94	2.309	9.566	3.409	3.449	2.112
5	42CS	60s	0-10 cm	Regen forest	2020-07-21	40.4984	-106.074	3019.81	Y	SAMN35025358	SAMN35025512	4.776	0.2035	23.4693	5.708	9.558	11.208	44.37	4.659	11.208	0.7888	1.766	1.202
6	42BD	60s	10-15 cm	Burn scar	2020-07-21	40.4984	-106.074	3019.81	Y	SAMN35025359	SAMN35025513	N/A	N/A	N/A	6.209	0.502	10.42	35.675	3.396	10.42	3.422	4.487	1.90854
8	42CD	60s	10-15 cm	Regen forest	2020-07-21	40.4984	-106.074	3019.81	Y	SAMN35025360	SAMN35025514	N/A	N/A	N/A	5.641	0.355	14.79	23.27	1.292	14.79	1.072	2.734	2.504
12	33BS	80s	0-10 cm	Burn scar	2020-07-21	40.4392	-106.051	2788.78	Y	SAMN35025361	SAMN35025515	1.875	0.0482	38.9004	6.357	0.512	11.24	30.11	1.516	11.24	1.218	2.023	2.008
13	33BD	80s	10-15 cm	Burn scar	2020-07-21	40.4392	-106.051	2788.78	Y	SAMN35025362	SAMN35025516	N/A	N/A	N/A	6.138	0.946	16.49	34.45	4.594	16.49	2.443	8.548	1.456
14	33CS	80s	0-10 cm	Regen forest	2020-07-21	40.4392	-106.051	2788.78	Y	SAMN35025363	SAMN35025517	3.857	0.1285	30.0156	5.464	1.241	10.25	6.05	1.8021	10.25	0.483	1.494	1.245
15	33CD	80s	10-15 cm	Regen forest	2020-07-21	40.4392	-106.051	2788.78	Y	SAMN35025364	SAMN35025518	N/A	N/A	N/A	5.391	0.318	7.49	14.89	2.247	7.49	1.708	1.824	1.653
16	34BD	80s	10-15 cm	Burn scar	2020-07-21	40.4368	-106.052	2778.73	Y	SAMN35025365	SAMN35025519	N/A	N/A	N/A	6.339	0.657	17.6094	11.01	1.338	17.6094	2.119	7.609	2.448
17	34BS	80s	0-10 cm	Burn scar	2020-07-21	40.4368	-106.052	2778.73	Y	SAMN35025366	SAMN35025520	3.286	0.0908	36.1894	6.678	1.89	11.07	27.94	2.901	11.07	2.68	2.451	1.235
18	34CS	80s	0-10 cm	Regen forest	2020-07-21	40.4368	-106.052	2778.73	Y	SAMN35025367	SAMN35025521	2.194	0.0733	29.9318	5.802	0.372	4.93	6.725	0.6383	4.93	0.709	1.373	1.1022
19	34CD	80s	10-15 cm	Regen forest	2020-07-21	40.4368	-106.052	2778.73	Y	SAMN35025368	SAMN35025522	N/A	N/A	N/A	5.674	0.50766	6.94	23.915	2.914	6.94	1.488	2.005	1.447
20	27BS	70s	0-10 cm	Burn scar	2020-07-21	40.3761	-106.1	2797.32	Y	SAMN35025369	SAMN35025523	1.813	0.0456	39.7588	6.001	0.4559	10.7085	9.16	1.509	10.7085	1.4084	1.886	1.3855
21	27BD	70s	10-15 cm	Burn scar	2020-07-21	40.3761	-106.1	2797.32	Y	SAMN35025370	SAMN35025524	N/A	N/A	N/A	6.095	0.653	9.55	22.47	2.951	9.55	1.04	4.778	2.336
22	27CS	70s	0-10 cm	Regen forest	2020-07-21	40.3761	-106.1	2797.32	Y	SAMN35025371	SAMN35025525	1.62224	0.0771	21.0407	5.694	0.326	8.96	11.555	1.706	8.96	0.617	1.563	1.097
23	27CD	70s	10-15 cm	Regen forest	2020-07-21	40.3761	-106.1	2797.32	Y	SAMN35025372	SAMN35025526	N/A	N/A	N/A	5.109	0.341	8.99	11.895	1.623	8.99	1.1	1.246	1.8562
24	28BS	80s	0-10 cm	Burn scar	2020-07-21	40.4324	-106.031	2881.44	Y	SAMN35025373	SAMN35025527	4.08	0.1639	24.8932	6.358	1.221	17.04	39.415	4.249	17.04	5.823	2.669	2.33
25	28BD	80s	10-15 cm	Burn scar	2020-07-21	40.4324	-106.031	2881.44	Y	SAMN35025374	SAMN35025528	N/A	N/A	N/A	6.416	0.326	28.63	28.905	6.295	28.63	2.19	6.926	2.671
26	28CS	80s	0-10 cm	Regen forest	2020-07-21	40.4324	-106.031	2881.44	Y	SAMN35025375	SAMN35025529	3.44	0.156	22.0513	5.322	7.434	9.93	6.65	2.674	9.93	1.04	1.552	0.994
27	28CD	80s	10-15 cm	Regen forest	2020-07-21	40.4324	-106.031	2881.44	Y	SAMN35025376	SAMN35025530	N/A	N/A	N/A	5.599	0.406	9.92	13.88	2.907	9.92	1.677	2.976	1.304
28	24BS	70s	0-10 cm	Burn scar	2020-07-21	40.3725	-106.103	2822.92	Y	SAMN35025377	SAMN35025531	5.856	0.2189	26.7519	6.309	0.5083	9.995	12.06	0.9786	9.995	1.445	2.309	1.5566
29	24BD	70s	10-15 cm	Burn scar	2020-07-21	40.3725	-106.103	2822.92	Y	SAMN35025378	SAMN35025532	N/A	N/A	N/A	6.462	1.676	10.1	27.57	4.269	10.1	2.261	4.875	1.83
30	24CS	70s	0-10 cm	Regen forest	2020-07-21	40.3725	-106.103	2822.92	Y	SAMN35025379	SAMN35025533	6.331	0.3183	19.89	5.495	26.363	11.73	5.985	7.17	11.73	0.609	1.319	1.009
31	24CD	70s	10-15 cm	Regen forest	2020-07-21	40.3725	-106.103	2822.92	Y	SAMN35025380	SAMN35025534	N/A	N/A	N/A	5.448	0.443	7.804	18.45	1.33	7.804	1.10866	1.5083	1.9002
32	21BS	70s	0-10 cm	Burn scar	2020-07-21	40.3689	-106.105	2849.13	Y	SAMN35025381	SAMN35025535	3.602	0.066	54.5758	6.221	0.557	10.4093	8.52	1.127	10.4093	1.6055	2.332	1.6055
33	21BD	70s	10-15 cm	Burn scar	2020-07-21	40.3689	-106.105	2849.13	Y	SAMN35025382	SAMN35025536	N/A	N/A	N/A	6.402	1.0222	9.29	33.99	1.713	9.29	1.274	3.838	1.994
34	21CS	70s	0-10 cm	Regen forest	2020-07-21	40.3689	-106.105	2849.13	Y	SAMN35025383	SAMN35025537	6.038	0.2075	29.0988	5.689	0.321	6.32	6.45	0.8475	6.32	0.581	1.603	0.99
35	21CD	70s	10-15 cm	Regen forest	2020-07-21	40.3689	-106.105	2849.13	Y	SAMN35025384	SAMN35025538	N/A	N/A	N/A	5.608	0.4033	7.45	21.49	1.355	7.45	1.006	1.665	2.011
36	18BS	90s	0-10 cm	Burn scar	2020-07-20	40.4242	-106.237	2935.69	Y	SAMN35025385	SAMN35025539	3.26	0.1828	17.8337	6.449	1.344	12.3096	14.635	1.361	12.3096	2.339	1.99	3.209
37	18BD	90s	10-15 cm	Burn scar	2020-07-20	40.4242	-106.237	2935.69	Y	SAMN35025386	SAMN35025540	N/A	N/A	N/A	5.913	0.436	9.74	23.23	6.9868	9.74	10.795	6.265	7.203
38	18CS	90s	0-10 cm	Regen forest	2020-07-20	40.4242	-106.237	2935.69	Y	SAMN35025387	SAMN35025541	4.913	0.2039	24.0951	5.517	0.317	15.18	1.617	2.278	15.18	0.864	1.452	1.454
39	18CD	90s	10-15 cm	Regen forest	2020-07-20	40.4242	-106.237	2935.69	Y	SAMN35025388	SAMN35025542	N/A	N/A	N/A	6.248	0.418	10.59	1.6325	1.155	10.59	1.124	1.742	1.688
40	15BS	90s	0-10 cm	Burn scar	2020-07-20	40.4338	-106.248	2935.08	Y	SAMN35025389	SAMN35025543	3.577	0.1499	23.8626	6.413	0.921	19.1	10.549	1.08	19.1	1.129	1.643	3.157
41	15BD	90s	10-15 cm	Burn scar	2020-07-20	40.4338	-106.248	2935.08	Y	SAMN35025390	SAMN35025544	N/A	N/A	N/A	5.9833	0.567	6.28	20.4792	1.876	6.28	7.969	6.758	5.153
42	15CS	90s	0-10 cm	Regen forest	2020-07-20	40.4338	-106.248	2935.08	Y	SAMN35025391	SAMN35025545	3.4229	0.13367	25.6071	5.523	0.556	13.84	0.4954	2.105	13.84	1.216	1.689	1.337
43	15CD	90s	10-15 cm	Regen forest	2020-07-20	40.4338	-106.248	2935.08	Y	SAMN35025392	SAMN35025546	N/A	N/A	N/A	5.998	0.366	9.54	1.4105	1.071	9.54	0.663	1.044	1.735
44	12BS	60s	0-10 cm	Burn scar	2020-07-20	40.368	-106.171	2988.72	Y	SAMN35025393	SAMN35025547	3.113	0.0953	32.6653	6.207	0.43	9.77	20.625	1.119	9.77	2.233	1.907	1.055
45	12BD	60s	10-15 cm	Burn scar	2020-07-20	40.368	-106.171	2988.72	Y	SAMN35025394	SAMN35025548	N/A	N/A	N/A	6.559	0.43	9.77	23.299	3.011	9.77	2.233	3.907	2.003
46	12CS	60s	0-10 cm	Regen forest	2020-07-20	40.368	-106.171	2988.72	Y	SAMN35025395	SAMN35025549	0.6956	0.0259	26.8571	5.789	0.42	9.22	50.434	1.113	9.22	1.541	1.308	1.01
47	12CD	60s	10-15 cm	Regen forest	2020-07-20	40.368	-106.171	2988.72	Y	SAMN35025396	SAMN35025550	N/A	N/A	N/A	5.723	0.558	14.17	20.935	1.161	14.17	0.753	1.074	2.517
48	7BS	2000s	0-10 cm	Burn scar	2020-07-20	40.3853	-106.186	2768.36	Y	SAMN35025397	SAMN35025551	3.459	0.1478	23.4032	6.222	5.691	14	3.068	4.267	14	1.79	1.891	1.904
49	7BD	2000s	10-15 cm	Burn scar	2020-07-20	40.3853	-106.186	2768.36	Y	SAMN35025398	SAMN35025552	N/A	N/A	N/A	6.485	0.969	5.81	0.4164	1.981	5.81	0.5	1.326	1.085
50	7CS	2000s	0-10 cm	Regen forest	2020-07-20	40.3853	-106.186	2768.36	Y	SAMN35025399	SAMN35025553	6.8044	0.2667	25.5133	6.161	0.411	3.06	0.5695	1.236	3.06	0.616	1.099	1.3085
51	7CD	2000s	10-15 cm	Regen forest	2020-07-20	40.3853	-106.186	2768.36	Y	SAMN35025400	SAMN35025554	N/A	N/A	N/A	5.811	0.649	11.5	0.42155	1.254	11.5	0.679	1.117	2.183
52	4BS	2000s	0-10 cm	Burn scar	2020-07-20	40.3815	-106.19	2835.42	Y	SAMN35025401	SAMN35025555	1.004	0.1183	8.4869	6.228	2.28	13.59	1.423	4.205	13.59	1.747	1.556	1.456
53	4BD	2000s	10-15 cm	Burn scar	2020-07-20	40.3815	-106.19	2835.42	Y	SAMN35025402	SAMN35025556	N/A	N/A	N/A	6.441	3.226	7.21	0.47925	2.7212	7.21	0.623	1.249	1.245
54	4CS	2000s	0-10 cm	Regen forest	2020-07-20	40.3815	-106.19	2835.42	Y	SAMN35025403	SAMN35025557	6.146	0.1976	31.1032	5.221	0.408	4.46	0.699	1.201	4.46	1.014	1.551	1.228
55	4CD	2000s	10-15 cm	Regen forest	2020-07-20	40.3815	-106.19	2835.42	Y	SAMN35025404	SAMN35025558	N/A	N/A	N/A	5.629	0.961	11.01	0.41275	1.187	11.01	0.618	1.306	2.939
56	1BS	2000s	0-10 cm	Burn scar	2020-07-20	40.3873	-106.183	2819.87	Y	SAMN35025405	SAMN35025559	1.824	0.1174	15.5366	6.519	1.226	13.65	1.3909	4.212	13.65	0.726	1.495	1.897
57	1BD	2000s	10-15 cm	Burn scar	2020-07-20	40.3873	-106.183	2819.87	Y	SAMN35025406	SAMN35025560	N/A	N/A	N/A	6.317	6.328	7.19	0.3948	3.194	7.19	0.558	1.204	1.223
58	1CS	2000s	0-10 cm	Regen forest	2020-07-20	40.3873	-106.183	2819.87	Y	SAMN35025407	SAMN35025561	2.972	0.139	21.3813	6.421	0.665	13.49	0.5635	1.497	13.49	1.825	1.718	1.53
59	1CD	2000s	10-15 cm	Regen forest	2020-07-20	40.3873	-106.183	2819.87	Y	SAMN35025408	SAMN35025562	N/A	N/A	N/A	5.905	0.378	10.37	0.4251	1.177	10.37	0.854	1.933	2.308
60	45CD	60s	10-15 cm	Regen forest	2020-07-21	40.4934	-106.071	3053.95	Y	SAMN35025409	SAMN35025563	N/A	N/A	N/A	5.467	0.645	12.32	21.281	1.186	12.32	0.679	2.406	1.996
61	2BD	2000s	10-15 cm	Burn scar	2020-07-20	40.3869	-106.183	2823.22	N	SAMN35025410	SAMN35025564	N/A	N/A	N/A	N/A	N/A	N/A	N/A	N/A	N/A	N/A	N/A	N/A
62	2BS	2000s	0-10 cm	Burn scar	2020-07-20	40.3869	-106.183	2823.22	N	SAMN35025411	SAMN35025565	4.091	0.1625	25.1754	N/A	N/A	N/A	N/A	N/A	N/A	N/A	N/A	N/A
63	3BS	2000s	0-10 cm	Burn scar	2020-07-20	40.3866	-106.182	2823.22	N	SAMN35025412	SAMN35025566	4.08555	0.21104	19.3591	N/A	N/A	N/A	N/A	N/A	N/A	N/A	N/A	N/A
64	3BD	2000s	10-15 cm	Burn scar	2020-07-20	40.3866	-106.182	2823.22	N	SAMN35025413	SAMN35025567	N/A	N/A	N/A	N/A	N/A	N/A	N/A	N/A	N/A	N/A	N/A	N/A
65	5BD	2000s	10-15 cm	Burn scar	2020-07-20	40.381	-106.189	2789.39	N	SAMN35025414	SAMN35025568	N/A	N/A	N/A	N/A	N/A	N/A	N/A	N/A	N/A	N/A	N/A	N/A
66	5BS	2000s	0-10 cm	Burn scar	2020-07-20	40.381	-106.189	2789.39	N	SAMN35025415	SAMN35025569	3.677	0.1322	27.8139	N/A	N/A	N/A	N/A	N/A	N/A	N/A	N/A	N/A
67	6BS	2000s	0-10 cm	Burn scar	2020-07-20	40.3812	-106.189	2796.4	N	SAMN35025416	SAMN35025570	2.384	0.1564	15.243	N/A	N/A	N/A	N/A	N/A	N/A	N/A	N/A	N/A
68	6BD	2000s	10-15 cm	Burn scar	2020-07-20	40.3812	-106.189	2796.4	N	SAMN35025417	SAMN35025571	N/A	N/A	N/A	N/A	N/A	N/A	N/A	N/A	N/A	N/A	N/A	N/A
69	8BD	2000s	10-15 cm	Burn scar	2020-07-20	40.3852	-106.185	2842.73	N	SAMN35025418	SAMN35025572	N/A	N/A	N/A	N/A	N/A	N/A	N/A	N/A	N/A	N/A	N/A	N/A
70	8BS	2000s	0-10 cm	Burn scar	2020-07-20	40.3852	-106.185	2842.73	N	SAMN35025419	SAMN35025573	4.247	0.2763	15.371	N/A	N/A	N/A	N/A	N/A	N/A	N/A	N/A	N/A
71	9BS	2000s	0-10 cm	Burn scar	2020-07-20	40.3864	-106.186	2826.58	N	SAMN35025420	SAMN35025574	7.228	0.2591	27.8966	N/A	N/A	N/A	N/A	N/A	N/A	N/A	N/A	N/A
72	9BD	2000s	10-15 cm	Burn scar	2020-07-20	40.3864	-106.186	2826.58	N	SAMN35025421	SAMN35025575	N/A	N/A	N/A	N/A	N/A	N/A	N/A	N/A	N/A	N/A	N/A	N/A
73	10BD	60s	10-15 cm	Burn scar	2020-07-20	40.3683	-106.174	3025.6	N	SAMN35025422	SAMN35025576	N/A	N/A	N/A	N/A	N/A	N/A	N/A	N/A	N/A	N/A	N/A	N/A
74	10BS	60s	0-10 cm	Burn scar	2020-07-20	40.3683	-106.174	3025.6	N	SAMN35025423	SAMN35025577	1.624	0.0956	16.9874	N/A	N/A	N/A	N/A	N/A	N/A	N/A	N/A	N/A
75	11BS	60s	0-10 cm	Burn scar	2020-07-20	40.3683	-106.172	3013.41	N	SAMN35025424	SAMN35025578	1.723	0.0652	26.4264	N/A	N/A	N/A	N/A	N/A	N/A	N/A	N/A	N/A
76	11BD	60s	10-15 cm	Burn scar	2020-07-20	40.3683	-106.172	3013.41	N	SAMN35025425	SAMN35025579	N/A	N/A	N/A	N/A	N/A	N/A	N/A	N/A	N/A	N/A	N/A	N/A
77	13BD	90s	10-15 cm	Burn scar	2020-07-20	40.4346	-106.248	2897.29	N	SAMN35025426	SAMN35025580	N/A	N/A	N/A	N/A	N/A	N/A	N/A	N/A	N/A	N/A	N/A	N/A
78	13BS	90s	0-10 cm	Burn scar	2020-07-20	40.4346	-106.248	2897.29	N	SAMN35025427	SAMN35025581	4.735	0.1945	24.3445	N/A	N/A	N/A	N/A	N/A	N/A	N/A	N/A	N/A
79	14BD	90s	10-15 cm	Burn scar	2020-07-20	40.4338	-106.249	2917.71	N	SAMN35025428	SAMN35025582	N/A	N/A	N/A	N/A	N/A	N/A	N/A	N/A	N/A	N/A	N/A	N/A
80	14BS	90s	0-10 cm	Burn scar	2020-07-20	40.4338	-106.249	2917.71	N	SAMN35025429	SAMN35025583	5.035	0.1966	25.6104	N/A	N/A	N/A	N/A	N/A	N/A	N/A	N/A	N/A
81	16BD	90s	10-15 cm	Burn scar	2020-07-20	40.4229	-106.238	2955.5	N	SAMN35025430	SAMN35025584	N/A	N/A	N/A	N/A	N/A	N/A	N/A	N/A	N/A	N/A	N/A	N/A
82	16BS	90s	0-10 cm	Burn scar	2020-07-20	40.4229	-106.238	2955.5	N	SAMN35025431	SAMN35025585	2.6482	0.1126	23.5187	N/A	N/A	N/A	N/A	N/A	N/A	N/A	N/A	N/A
83	17BD	90s	10-15 cm	Burn scar	2020-07-20	40.4238	-106.238	2943.92	N	SAMN35025432	SAMN35025586	N/A	N/A	N/A	N/A	N/A	N/A	N/A	N/A	N/A	N/A	N/A	N/A
84	17BS	90s	0-10 cm	Burn scar	2020-07-20	40.4238	-106.238	2943.92	N	SAMN35025433	SAMN35025587	4.114	0.1789	22.9961	N/A	N/A	N/A	N/A	N/A	N/A	N/A	N/A	N/A
85	19BD	70s	10-15 cm	Burn scar	2020-07-21	40.3687	-106.105	2857.97	N	SAMN35025434	SAMN35025588	N/A	N/A	N/A	N/A	N/A	N/A	N/A	N/A	N/A	N/A	N/A	N/A
86	19BS	70s	0-10 cm	Burn scar	2020-07-21	40.3687	-106.105	2857.97	N	SAMN35025435	SAMN35025589	3.9723	0.076	52.2671	N/A	N/A	N/A	N/A	N/A	N/A	N/A	N/A	N/A
87	20BD	70s	10-15 cm	Burn scar	2020-07-21	40.369	-106.105	2849.13	N	SAMN35025436	SAMN35025590	N/A	N/A	N/A	N/A	N/A	N/A	N/A	N/A	N/A	N/A	N/A	N/A
88	20BS	70s	0-10 cm	Burn scar	2020-07-21	40.369	-106.105	2849.13	N	SAMN35025437	SAMN35025591	6.565	0.1419	46.265	N/A	N/A	N/A	N/A	N/A	N/A	N/A	N/A	N/A
89	22BS	70s	0-10 cm	Burn scar	2020-07-21	40.371	-106.104	2825.66	N	SAMN35025438	SAMN35025592	4.59	0.1105	41.5385	N/A	N/A	N/A	N/A	N/A	N/A	N/A	N/A	N/A
90	22BD	70s	10-15 cm	Burn scar	2020-07-21	40.371	-106.104	2825.66	N	SAMN35025439	SAMN35025593	N/A	N/A	N/A	N/A	N/A	N/A	N/A	N/A	N/A	N/A	N/A	N/A
91	23BD	70s	10-15 cm	Burn scar	2020-07-21	40.3719	-106.103	2822.31	N	SAMN35025440	SAMN35025594	N/A	N/A	N/A	N/A	N/A	N/A	N/A	N/A	N/A	N/A	N/A	N/A
92	23BS	70s	0-10 cm	Burn scar	2020-07-21	40.3719	-106.103	2822.31	N	SAMN35025441	SAMN35025595	4.859	0.1539	31.5724	N/A	N/A	N/A	N/A	N/A	N/A	N/A	N/A	N/A
93	25BS	70s	0-10 cm	Burn scar	2020-07-21	40.377	-106.1	2818.35	N	SAMN35025442	SAMN35025596	2.535	0.0759	33.3992	N/A	N/A	N/A	N/A	N/A	N/A	N/A	N/A	N/A
94	25BD	70s	10-15 cm	Burn scar	2020-07-21	40.377	-106.1	2818.35	N	SAMN35025443	SAMN35025597	N/A	N/A	N/A	N/A	N/A	N/A	N/A	N/A	N/A	N/A	N/A	N/A
95	26BD	70s	10-15 cm	Burn scar	2020-07-21	40.3764	-106.101	2806.16	N	SAMN35025444	SAMN35025598	N/A	N/A	N/A	N/A	N/A	N/A	N/A	N/A	N/A	N/A	N/A	N/A
96	26BS	70s	0-10 cm	Burn scar	2020-07-21	40.3764	-106.101	2806.16	N	SAMN35025445	SAMN35025599	3.409	0.1059	32.1907	N/A	N/A	N/A	N/A	N/A	N/A	N/A	N/A	N/A
97	29BS	80s	0-10 cm	Burn scar	2020-07-21	40.4312	-106.032	2867.11	N	SAMN35025446	SAMN35025600	5.597	0.2187	25.5921	N/A	N/A	N/A	N/A	N/A	N/A	N/A	N/A	N/A
98	29BD	80s	10-15 cm	Burn scar	2020-07-21	40.4312	-106.032	2867.11	N	SAMN35025447	SAMN35025601	N/A	N/A	N/A	N/A	N/A	N/A	N/A	N/A	N/A	N/A	N/A	N/A
99	30BS	80s	0-10 cm	Burn scar	2020-07-21	40.4319	-106.033	2859.49	N	SAMN35025448	SAMN35025602	2.6	0.085	30.5882	N/A	N/A	N/A	N/A	N/A	N/A	N/A	N/A	N/A
100	30BD	80s	10-15 cm	Burn scar	2020-07-21	40.4319	-106.033	2859.49	N	SAMN35025449	SAMN35025603	N/A	N/A	N/A	N/A	N/A	N/A	N/A	N/A	N/A	N/A	N/A	N/A
101	31BD	80s	10-15 cm	Burn scar	2020-07-21	40.4393	-106.05	2797.93	N	SAMN35025450	SAMN35025604	N/A	N/A	N/A	N/A	N/A	N/A	N/A	N/A	N/A	N/A	N/A	N/A
102	31BS	80s	0-10 cm	Burn scar	2020-07-21	40.4393	-106.05	2797.93	N	SAMN35025451	SAMN35025605	3.772	0.1073	35.1538	N/A	N/A	N/A	N/A	N/A	N/A	N/A	N/A	N/A
103	32BS	80s	0-10 cm	Burn scar	2020-07-21	40.4392	-106.051	2788.48	N	SAMN35025452	SAMN35025606	2.273	0.0849	26.7727	N/A	N/A	N/A	N/A	N/A	N/A	N/A	N/A	N/A
104	32BD	80s	10-15 cm	Burn scar	2020-07-21	40.4392	-106.051	2788.48	N	SAMN35025453	SAMN35025607	N/A	N/A	N/A	N/A	N/A	N/A	N/A	N/A	N/A	N/A	N/A	N/A
105	35BD	80s	10-15 cm	Burn scar	2020-07-21	40.4357	-106.051	2836.03	N	SAMN35025454	SAMN35025608	N/A	N/A	N/A	N/A	N/A	N/A	N/A	N/A	N/A	N/A	N/A	N/A
106	35BS	80s	0-10 cm	Burn scar	2020-07-21	40.4357	-106.051	2836.03	N	SAMN35025455	SAMN35025609	3.329	0.1316	25.2964	N/A	N/A	N/A	N/A	N/A	N/A	N/A	N/A	N/A
107	36BS	80s	0-10 cm	Burn scar	2020-07-21	40.4357	-106.05	2858.27	N	SAMN35025456	SAMN35025610	3.664	0.1502	24.3941	N/A	N/A	N/A	N/A	N/A	N/A	N/A	N/A	N/A
108	36BD	80s	10-15 cm	Burn scar	2020-07-21	40.4357	-106.05	2858.27	N	SAMN35025457	SAMN35025611	N/A	N/A	N/A	N/A	N/A	N/A	N/A	N/A	N/A	N/A	N/A	N/A
109	40BD	60s	10-15 cm	Burn scar	2020-07-21	40.501	-106.073	2980.8	N	SAMN35025458	SAMN35025612	N/A	N/A	N/A	N/A	N/A	N/A	N/A	N/A	N/A	N/A	N/A	N/A
112	41BD	60s	10-15 cm	Burn scar	2020-07-21	40.4997	-106.074	2996.65	N	SAMN35025459	SAMN35025613	N/A	N/A	N/A	N/A	N/A	N/A	N/A	N/A	N/A	N/A	N/A	N/A
113	41BS	60s	0-10 cm	Burn scar	2020-07-21	40.4997	-106.074	2996.65	N	SAMN35025460	SAMN35025614	1.94	0.0657	29.5282	N/A	N/A	N/A	N/A	N/A	N/A	N/A	N/A	N/A
114	43BS	60s	0-10 cm	Burn scar	2020-07-21	40.4967	-106.072	3022.25	N	SAMN35025461	SAMN35025615	7.6	0.2747	27.6665	N/A	N/A	N/A	N/A	N/A	N/A	N/A	N/A	N/A
115	43BD	60s	10-15 cm	Burn scar	2020-07-21	40.4967	-106.072	3022.25	N	SAMN35025462	SAMN35025616	N/A	N/A	N/A	N/A	N/A	N/A	N/A	N/A	N/A	N/A	N/A	N/A
117	40BS	60s	0-10 cm	Burn scar	2020-07-21	40.501	-106.073	2980.8	N	SAMN35025463	SAMN35025617	2.678	0.112	23.9107	N/A	N/A	N/A	N/A	N/A	N/A	N/A	N/A	N/A
118	44BS	60s	0-10 cm	Burn scar	2020-07-21	40.4949	-106.071	3036.27	N	SAMN35025464	SAMN35025618	6.519	0.2226	29.2857	N/A	N/A	N/A	N/A	N/A	N/A	N/A	N/A	N/A
119	44BD	60s	10-15 cm	Burn scar	2020-07-21	40.4949	-106.071	3036.27	N	SAMN35025465	SAMN35025619	N/A	N/A	N/A	N/A	N/A	N/A	N/A	N/A	N/A	N/A	N/A	N/A
122	42R	60s	N/A	Rhizo	2020-07-21	40.4984	-106.074	3019.81	N	SAMN35025466	SAMN35025620	N/A	N/A	N/A	N/A	N/A	N/A	N/A	N/A	N/A	N/A	N/A	N/A
123	41R	60s	N/A	Rhizo	2020-07-21	40.4997	-106.074	2996.65	N	SAMN35025467	SAMN35025621	N/A	N/A	N/A	N/A	N/A	N/A	N/A	N/A	N/A	N/A	N/A	N/A
124	43R	60s	N/A	Rhizo	2020-07-21	40.4967	-106.072	3022.25	N	SAMN35025468	SAMN35025622	N/A	N/A	N/A	N/A	N/A	N/A	N/A	N/A	N/A	N/A	N/A	N/A
125	44R	60s	N/A	Rhizo	2020-07-21	40.4949	-106.071	3036.27	N	SAMN35025469	SAMN35025623	N/A	N/A	N/A	N/A	N/A	N/A	N/A	N/A	N/A	N/A	N/A	N/A
126	45R	60s	N/A	Rhizo	2020-07-21	40.4934	-106.071	3053.95	N	SAMN35025470	SAMN35025624	N/A	N/A	N/A	N/A	N/A	N/A	N/A	N/A	N/A	N/A	N/A	N/A
127	20R	70s	N/A	Rhizo	2020-07-21	40.369	-106.105	2849.13	N	SAMN35025471	SAMN35025625	N/A	N/A	N/A	N/A	N/A	N/A	N/A	N/A	N/A	N/A	N/A	N/A
128	34R	80s	N/A	Rhizo	2020-07-21	40.4368	-106.052	2778.73	N	SAMN35025472	SAMN35025626	N/A	N/A	N/A	N/A	N/A	N/A	N/A	N/A	N/A	N/A	N/A	N/A
130	30R	80s	N/A	Rhizo	2020-07-21	40.4319	-106.033	2859.49	N	SAMN35025473	SAMN35025627	N/A	N/A	N/A	N/A	N/A	N/A	N/A	N/A	N/A	N/A	N/A	N/A
131	26R	70s	N/A	Rhizo	2020-07-21	40.3764	-106.101	2806.16	N	SAMN35025474	SAMN35025628	N/A	N/A	N/A	N/A	N/A	N/A	N/A	N/A	N/A	N/A	N/A	N/A
132	40R	60s	N/A	Rhizo	2020-07-21	40.501	-106.073	2980.8	N	SAMN35025475	SAMN35025629	N/A	N/A	N/A	N/A	N/A	N/A	N/A	N/A	N/A	N/A	N/A	N/A
133	13R	90s	N/A	Rhizo	2020-07-20	40.4346	-106.248	2897.29	N	SAMN35025476	SAMN35025630	N/A	N/A	N/A	N/A	N/A	N/A	N/A	N/A	N/A	N/A	N/A	N/A
134	22R	70s	N/A	Rhizo	2020-07-21	40.371	-106.104	2825.66	N	SAMN35025477	SAMN35025631	N/A	N/A	N/A	N/A	N/A	N/A	N/A	N/A	N/A	N/A	N/A	N/A
135	3R	2000s	N/A	Rhizo	2020-07-20	40.3866	-106.182	2823.22	N	SAMN35025478	SAMN35025632	N/A	N/A	N/A	N/A	N/A	N/A	N/A	N/A	N/A	N/A	N/A	N/A
136	32R	80s	N/A	Rhizo	2020-07-21	40.4392	-106.051	2788.48	N	SAMN35025479	SAMN35025633	N/A	N/A	N/A	N/A	N/A	N/A	N/A	N/A	N/A	N/A	N/A	N/A
137	25R	70s	N/A	Rhizo	2020-07-21	40.377	-106.1	2818.35	N	SAMN35025480	SAMN35025634	N/A	N/A	N/A	N/A	N/A	N/A	N/A	N/A	N/A	N/A	N/A	N/A
138	17R	90s	N/A	Rhizo	2020-07-20	40.4238	-106.238	2943.92	N	SAMN35025481	SAMN35025635	N/A	N/A	N/A	N/A	N/A	N/A	N/A	N/A	N/A	N/A	N/A	N/A
139	23R	70s	N/A	Rhizo	2020-07-21	40.3719	-106.103	2822.31	N	SAMN35025482	SAMN35025636	N/A	N/A	N/A	N/A	N/A	N/A	N/A	N/A	N/A	N/A	N/A	N/A
140	21R	70s	N/A	Rhizo	2020-07-21	40.3689	-106.105	2849.13	N	SAMN35025483	SAMN35025637	N/A	N/A	N/A	N/A	N/A	N/A	N/A	N/A	N/A	N/A	N/A	N/A
141	19R	70s	N/A	Rhizo	2020-07-21	40.3687	-106.105	2857.97	N	SAMN35025484	SAMN35025638	N/A	N/A	N/A	N/A	N/A	N/A	N/A	N/A	N/A	N/A	N/A	N/A
142	14R	90s	N/A	Rhizo	2020-07-20	40.4338	-106.249	2917.71	N	SAMN35025485	SAMN35025639	N/A	N/A	N/A	N/A	N/A	N/A	N/A	N/A	N/A	N/A	N/A	N/A
143	36R	80s	N/A	Rhizo	2020-07-21	40.4357	-106.05	2858.27	N	SAMN35025486	SAMN35025640	N/A	N/A	N/A	N/A	N/A	N/A	N/A	N/A	N/A	N/A	N/A	N/A
144	4R	2000s	N/A	Rhizo	2020-07-20	40.3815	-106.19	2835.42	N	SAMN35025487	SAMN35025641	N/A	N/A	N/A	N/A	N/A	N/A	N/A	N/A	N/A	N/A	N/A	N/A
145	9R	2000s	N/A	Rhizo	2020-07-20	40.3864	-106.186	2826.58	N	SAMN35025488	SAMN35025642	N/A	N/A	N/A	N/A	N/A	N/A	N/A	N/A	N/A	N/A	N/A	N/A
146	10R	60s	N/A	Rhizo	2020-07-20	40.3683	-106.174	3025.6	N	SAMN35025489	SAMN35025643	N/A	N/A	N/A	N/A	N/A	N/A	N/A	N/A	N/A	N/A	N/A	N/A
147	27R	70s	N/A	Rhizo	2020-07-21	40.3761	-106.1	2797.32	N	SAMN35025490	SAMN35025644	N/A	N/A	N/A	N/A	N/A	N/A	N/A	N/A	N/A	N/A	N/A	N/A
148	8R	2000s	N/A	Rhizo	2020-07-20	40.3852	-106.185	2842.73	N	SAMN35025491	SAMN35025645	N/A	N/A	N/A	N/A	N/A	N/A	N/A	N/A	N/A	N/A	N/A	N/A
149	29R	80s	N/A	Rhizo	2020-07-21	40.4312	-106.032	2867.11	N	SAMN35025492	SAMN35025646	N/A	N/A	N/A	N/A	N/A	N/A	N/A	N/A	N/A	N/A	N/A	N/A
150	11R	60s	N/A	Rhizo	2020-07-20	40.3683	-106.172	3013.41	N	SAMN35025493	SAMN35025647	N/A	N/A	N/A	N/A	N/A	N/A	N/A	N/A	N/A	N/A	N/A	N/A
151	35R	80s	N/A	Rhizo	2020-07-21	40.4357	-106.051	2836.03	N	SAMN35025494	SAMN35025648	N/A	N/A	N/A	N/A	N/A	N/A	N/A	N/A	N/A	N/A	N/A	N/A
152	5R	2000s	N/A	Rhizo	2020-07-20	40.381	-106.189	2789.39	N	SAMN35025495	SAMN35025649	N/A	N/A	N/A	N/A	N/A	N/A	N/A	N/A	N/A	N/A	N/A	N/A
153	15R	90s	N/A	Rhizo	2020-07-20	40.4338	-106.248	2935.08	N	SAMN35025496	SAMN35025650	N/A	N/A	N/A	N/A	N/A	N/A	N/A	N/A	N/A	N/A	N/A	N/A
154	28R	80s	N/A	Rhizo	2020-07-21	40.4324	-106.031	2881.44	N	SAMN35025497	SAMN35025651	N/A	N/A	N/A	N/A	N/A	N/A	N/A	N/A	N/A	N/A	N/A	N/A
155	33R	80s	N/A	Rhizo	2020-07-21	40.4392	-106.051	2788.78	N	SAMN35025498	SAMN35025652	N/A	N/A	N/A	N/A	N/A	N/A	N/A	N/A	N/A	N/A	N/A	N/A
156	1R	2000s	N/A	Rhizo	2020-07-20	40.3873	-106.183	2819.87	N	SAMN35025499	SAMN35025653	N/A	N/A	N/A	N/A	N/A	N/A	N/A	N/A	N/A	N/A	N/A	N/A
157	2R	2000s	N/A	Rhizo	2020-07-20	40.3869	-106.183	2823.22	N	SAMN35025500	SAMN35025654	N/A	N/A	N/A	N/A	N/A	N/A	N/A	N/A	N/A	N/A	N/A	N/A
158	7R	2000s	N/A	Rhizo	2020-07-20	40.3853	-106.186	2768.36	N	SAMN35025501	SAMN35025655	N/A	N/A	N/A	N/A	N/A	N/A	N/A	N/A	N/A	N/A	N/A	N/A
159	12R	60s	N/A	Rhizo	2020-07-20	40.368	-106.171	2988.72	N	SAMN35025502	SAMN35025656	N/A	N/A	N/A	N/A	N/A	N/A	N/A	N/A	N/A	N/A	N/A	N/A
160	18R	90s	N/A	Rhizo	2020-07-20	40.4242	-106.237	2935.69	N	SAMN35025503	SAMN35025657	N/A	N/A	N/A	N/A	N/A	N/A	N/A	N/A	N/A	N/A	N/A	N/A
161	24R	70s	N/A	Rhizo	2020-07-21	40.3725	-106.103	2822.92	N	SAMN35025504	SAMN35025658	N/A	N/A	N/A	N/A	N/A	N/A	N/A	N/A	N/A	N/A	N/A	N/A
162	16R	90s	N/A	Rhizo	2020-07-20	40.4229	-106.238	2955.5	N	SAMN35025505	SAMN35025659	N/A	N/A	N/A	N/A	N/A	N/A	N/A	N/A	N/A	N/A	N/A	N/A
163	6R	2000s	N/A	Rhizo	2020-07-20	40.3812	-106.189	2796.4	N	SAMN35025506	SAMN35025660	N/A	N/A	N/A	N/A	N/A	N/A	N/A	N/A	N/A	N/A	N/A	N/A
164	31R	80s	N/A	Rhizo	2020-07-21	40.4393	-106.05	2797.93	N	SAMN35025507	SAMN35025661	N/A	N/A	N/A	N/A	N/A	N/A	N/A	N/A	N/A	N/A	N/A	N/A

## Sheet: SheetB
Sample_label	Decade	Treatment	% Soil moisture by mass	Average respiration rate, calculated over a 2 week incubation (averaged from measurements taken at 168 & 336 hours; mg C-CO2 g soil-1 day-1)
1_22_1_2000_burn	2000s	burn scar	1.22617	0.00636833
1_22_1_2000_control	2000s	regen forest	1.12512	0.00416833
1_9_5_80_burn	80s	burn scar	2.06659	0.0184967
10_33_10_60_burn	60s	burn scar	5.84625	0.0321
12_47_6_60_burn	60s	burn scar	1.35808	0.00718833
12_47_6_60_control	60s	regen forest	1.86432	0.00827167
14_11_1_90_burn	90s	burn scar	1.41957	0.00672833
14_11_1_90_control	90s	regen forest	3.72918	0.0527667
14_23_3_80_burn	80s	burn scar	1.15275	0.0120146
17_33_8_60_burn	60s	burn scar	4.31353	0.0157679
18_21_7_90_Burn	90s	burn scar	1.31511	0.016445
18_21_7_90_Control	90s	regen forest	2.39019	0.0186517
19_46_6_70_burn	70s	burn scar	1.70286	0.0102788
20_20_5_80_control	80s	regen forest	4.1907	0.03857
20_46_5_70_burn	70s	burn scar	1.08707	0.0202463
21_46_4_70_burn	70s	burn scar	1.56103	0.01809
21_46_4_70_control	70s	regen forest	4.37477	0.042985
23_20_5_80_burn	80s	burn scar	3.28701	0.0239517
23_49_6_70_burn	70s	burn scar	0.818063	0.00741727
24_49_1_70_burn	70s	burn scar	2.12389	0.0102067
24_49_1_70_control	70s	regen forest	1.4265	0.0147617
25_43_8_70_burn	70s	burn scar	0.810399	0.0121826
26_43_6_70_burn	70s	burn scar	3.09436	0.0199335
27_43_7_70_burn	70s	burn scar	2.38558	0.0179117
27_43_7_70_control	70s	regen forest	1.15887	0.0156567
31_23_6_80_burn	80s	burn scar	2.58508	0.0197843
35_20_3_80_burn	80s	burn scar	1.31579	0.0151181
38_26_4_90_burn	90s	burn scar	1.61849	0.0138797
39_26_3_90_Burn	90s	burn scar	3.3412	0.0141004
39_26_3_90_Control	90s	regen forest	8.13192	0.0673625
4_47_7_60_burn	60s	burn scar	2.17826	0.017098
4_8_6_2000_burn	2000s	burn scar	0.79493	0.00750333
42_41_9_60_burn	60s	burn scar	2.93589	0.0161817
42_41_9_60_control	60s	regen forest	4.56679	0.0267567
5_8_2_2000_Burn	2000s	burn scar	0.531303	0.0205697
5_8_2_2000_Control	2000s	regen forest	5.20375	0.0332578
7_24_3_2000_Burn	2000s	burn scar	1.08933	0.028142
7_24_3_2000_Control	2000s	regen forest	0.656412	0.0183353
7_9_5_80_control	80s	regen forest	2.97523	0.02413

## Sheet: SheetC
Sample	Pile	Decade	Treatment	Replicate	Status	Harvest Date	Soil Tube	Root Tube A	Root Tube B	Colonized (%)	Notes:	Concetration (ng/µL)	260/230	260/280	NCBI ITS amplicon sequencing, Accession
S1	10	60	Burned	R1	Dead November						Pythium				Did not extract DNA or sequence
S2	10	60	Burned	R2	Dead December										Did not extract DNA or sequence
S3	10	60	Burned	R3	Alive	2023-04-27	yes	–	–	0	No colonized				Did not extract DNA or sequence
S4	10	60	Burned	R4	Dead April 14										Did not extract DNA or sequence
S5	10	60	Burned	R5	Dead February 11										Did not extract DNA or sequence
S6	10	60	Control	R1	Alive	2023-04-20	yes	–	–	0	No colonized				Did not extract DNA or sequence
S7	10	60	Control	R2	Dead November										Did not extract DNA or sequence
S8	10	60	Control	R3	Alive	2023-04-27	yes	–	–	0	No colonized				Did not extract DNA or sequence
S9	10	60	Control	R4	Dead November										Did not extract DNA or sequence
S10	10	60	Control	R5	Dead November										Did not extract DNA or sequence
S11	11	60	Burned	R1	Dead November										Did not extract DNA or sequence
S12	11	60	Burned	R2	Alive	2023-04-21	yes	yes	yes	0.1333		3.228	0.515	1.811	SAMN37929090
S13	11	60	Burned	R3	Alive	2023-04-21	yes	yes	yes	0.0625		2.763	0.871	1.5	SAMN37929091
S14	11	60	Burned	R4	Dead November										Did not extract DNA or sequence
S15	11	60	Burned	R5	Dead November										Did not extract DNA or sequence
S16	11	60	Control	R1	Dead November						Pythium				Did not extract DNA or sequence
S17	11	60	Control	R2	Dead November						Pythium				Did not extract DNA or sequence
S18	11	60	Control	R3	Dead November										Did not extract DNA or sequence
S19	11	60	Control	R4	Dead January 31										Did not extract DNA or sequence
S20	11	60	Control	R5	Dead November										Did not extract DNA or sequence
S21	12	60	Burned	R1	Alive	2023-04-19	yes	yes	yes	10.71		50.442	2.097	2.02	SAMN37929092
S22	12	60	Burned	R2	Alive	2023-04-20	yes	yes	yes	34.61		123.947	2.264	2.075	SAMN37929093
S23	12	60	Burned	R3	Alive	2023-04-17	yes	yes	yes	47.61		310.013	1.024	1.794	SAMN37929094
S24	12	60	Burned	R4	Alive	2023-04-17	yes	yes	yes	42.86		183.204	2.279	2.07	SAMN37929095
S25	12	60	Burned	R5	Alive	2023-04-14	yes	yes	yes	55.55		52.901	2.159	1.96	SAMN37929096
S26	12	60	Control	R1	Dead November										Did not extract DNA or sequence
S27	12	60	Control	R2	Dead November										Did not extract DNA or sequence
S28	12	60	Control	R3	Alive	2023-04-17	yes			0	No colonized				Did not extract DNA or sequence
S29	12	60	Control	R4	Dead November										Did not extract DNA or sequence
S30	12	60	Control	R5	Dead December										Did not extract DNA or sequence
S31	25	70	Burned	R1	Dead October										Did not extract DNA or sequence
S32	25	70	Burned	R2	Alive	2023-04-14	yes	–	–	0	No colonized				Did not extract DNA or sequence
S33	25	70	Burned	R3	Dead January										Did not extract DNA or sequence
S34	25	70	Burned	R4	Dead December										Did not extract DNA or sequence
S35	25	70	Burned	R5	Alive	2023-04-17	yes	–	–	0	No colonized				Did not extract DNA or sequence
S36	25	70	Control	R1	Dead November						Pythium				Did not extract DNA or sequence
S37	25	70	Control	R2	Dead November						Pythium				Did not extract DNA or sequence
S38	25	70	Control	R3	Dead November						Pythium				Did not extract DNA or sequence
S39	25	70	Control	R4	Dead November						Pythium				Did not extract DNA or sequence
S40	25	70	Control	R5	Dead November						Pythium				Did not extract DNA or sequence
S41	26	70	Burned	R1	Alive	2023-04-27	yes	–	–	0	No colonized				Did not extract DNA or sequence
S42	26	70	Burned	R2	Alive	2023-04-27	yes	–	–	0	No colonized				Did not extract DNA or sequence
S43	26	70	Burned	R3	Dead December										Did not extract DNA or sequence
S44	26	70	Burned	R4	Dead December										Did not extract DNA or sequence
S45	26	70	Burned	R5	Alive	2023-04-27	yes	–	–	0	No colonized				Did not extract DNA or sequence
S46	26	70	Control	R1	Dead December										Did not extract DNA or sequence
S47	26	70	Control	R2	Alive	2023-03-27	yes	yes	yes	30-55%		189.36	0.716	1.617	SAMN37929097
S48	26	70	Control	R3	Dead November										Did not extract DNA or sequence
S49	26	70	Control	R4	Dead November										Did not extract DNA or sequence
S50	26	70	Control	R5	Dead November										Did not extract DNA or sequence
S51	27	70	Burned	R1	Alive	2023-04-14	yes	–	–	0	No colonized				Did not extract DNA or sequence
S52	27	70	Burned	R2	Dead November										Did not extract DNA or sequence
S53	27	70	Burned	R3	Dead November										Did not extract DNA or sequence
S54	27	70	Burned	R4	Dead November						Pythium				Did not extract DNA or sequence
S55	27	70	Burned	R5	Dead November										Did not extract DNA or sequence
S56	27	70	Control	R1	Dead December										Did not extract DNA or sequence
S57	27	70	Control	R2	Dead November										Did not extract DNA or sequence
S58	27	70	Control	R3	Alive	2023-04-20	yes	yes	–	0.06	Only one ecm tube	4.2	2.138	1.475	SAMN37929098
S59	27	70	Control	R4	Alive	2023-04-27	yes	–	–	0	No colonized				Did not extract DNA or sequence
S60	27	70	Control	R5	Dead January 31										Did not extract DNA or sequence
S61	28	80	Burned	R1	Dead November										Did not extract DNA or sequence
S62	28	80	Burned	R2	Alive	2023-04-21	yes	yes	yes	0.533		152.163	2.285	2.08	SAMN37929099
S63	28	80	Burned	R3	Dead January										Did not extract DNA or sequence
S64	28	80	Burned	R4	Alive	2023-04-21	yes	yes	yes	0.375		170.759	2.451	2.083	SAMN37929100
S65	28	80	Burned	R5	Dead December										Did not extract DNA or sequence
S66	28	80	Control	R1	Dead November										Did not extract DNA or sequence
S67	28	80	Control	R2	Dead November										Did not extract DNA or sequence
S68	28	80	Control	R3	Alive	2023-04-27	yes	–	–	0	No colonized				Did not extract DNA or sequence
S69	28	80	Control	R4	Alive	2023-04-18	yes	yes	–	5.5	Only one ecm tube	15.319	0.693	1.611	SAMN37929101
S70	28	80	Control	R5	Dead November										Did not extract DNA or sequence
S71	29	80	Burned	R1	Dead November										Did not extract DNA or sequence
S72	29	80	Burned	R2	Alive	2023-04-12	yes	–	–	0	No colonized				Did not extract DNA or sequence
S73	29	80	Burned	R3	Alive	2023-04-14	yes	–	–	0	No colonized				Did not extract DNA or sequence
S74	29	80	Burned	R4	Alive	2023-03-27	yes	yes	yes	63.84		79.993	1.915	2.018	SAMN37929102
S75	29	80	Burned	R5	Alive	2023-04-17	yes	–	–	0	No colonized				Did not extract DNA or sequence
S76	29	80	Control	R1	Dead November										Did not extract DNA or sequence
S77	29	80	Control	R2	Alive	2023-04-27	yes	yes	yes	0.105		82.223	0.664	1.538	SAMN37929103
S78	29	80	Control	R3	Alive	2023-04-27	yes	yes	–	0.09		24.921	0.636	1.561	SAMN37929104
S79	29	80	Control	R4	Alive	2023-04-27	yes	yes	yes	0.466		32.561	1.251	1.81	SAMN37929105
S80	29	80	Control	R5	Dead January										Did not extract DNA or sequence
S81	30	80	Burned	R1	Alive	2023-04-21	yes	–	–	0	No colonized				Did not extract DNA or sequence
S82	30	80	Burned	R2	Dead January										Did not extract DNA or sequence
S83	30	80	Burned	R3	Dead January 31										Did not extract DNA or sequence
S84	30	80	Burned	R4	Alive	2023-04-19	yes	–	–	0	No colonized				Did not extract DNA or sequence
S85	30	80	Burned	R5	Dead January 31										Did not extract DNA or sequence
S86	30	80	Control	R1	Alive	2023-04-21	yes	–	–	0	No colonized				Did not extract DNA or sequence
S87	30	80	Control	R2	Alive	2023-04-27	yes	–	–	0	No colonized				Did not extract DNA or sequence
S88	30	80	Control	R3	Alive	2023-04-19	yes	yes	yes	18.18		235.101	2.235	2.052	SAMN37929106
S89	30	80	Control	R4	Alive	2023-04-20	yes	–	–		No colonized				Did not extract DNA or sequence
S90	30	80	Control	R5	Alive	2023-04-18	yes	yes	yes	19.04		29.894	0.835	1.789	SAMN37929107
S91	13	90	Burned	R1	Dead April 14										Did not extract DNA or sequence
S92	13	90	Burned	R2	Dead April 14										Did not extract DNA or sequence
S93	13	90	Burned	R3	Dead December										Did not extract DNA or sequence
S94	13	90	Burned	R4	Alive	2023-04-28	yes	–	–	0	No colonized				Did not extract DNA or sequence
S95	13	90	Burned	R5	Dead April 14										Did not extract DNA or sequence
S96	13	90	Control	R1	Alive	2023-04-14	yes			0	No colonized				Did not extract DNA or sequence
S97	13	90	Control	R2	Dead April 14										Did not extract DNA or sequence
S98	13	90	Control	R3	Alive	2023-04-20	yes	–	–	0	No colonized				Did not extract DNA or sequence
S99	13	90	Control	R4	Alive	2023-04-27	yes	–	–	0	No colonized				Did not extract DNA or sequence
S100	13	90	Control	R5	Alive	2023-04-21	yes	yes		0.105		116.283	1.771	1.914	SAMN37929108
S101	14	90	Burned	R1	Alive	2023-03-27	yes	yes	yes	19.44		106.981	2.318	2.013	SAMN37929109
S102	14	90	Burned	R2	Alive	2023-04-14	yes	yes	yes	39.13		70.781	1.53	1.935	SAMN37929110
S103	14	90	Burned	R3	Alive	2023-04-12	yes	yes	yes	5.2		13.395	1.546	1.883	SAMN37929111
S104	14	90	Burned	R4	Alive	2023-03-27	yes	yes	yes	41.67		131.604	2.215	2.037	SAMN37929112
S105	14	90	Burned	R5	Alive	2023-04-17	yes	yes		5		34.717	2.231	1.952	SAMN37929113
S106	14	90	Control	R1	Dead November										Did not extract DNA or sequence
S107	14	90	Control	R2	Alive	2023-04-14	yes	–	–	0	No colonized				Did not extract DNA or sequence
S108	14	90	Control	R3	Dead December										Did not extract DNA or sequence
S109	14	90	Control	R4	Dead December										Did not extract DNA or sequence
S110	14	90	Control	R5	Dead November										Did not extract DNA or sequence
S111	15	90	Burned	R1	Dead January										Did not extract DNA or sequence
S112	15	90	Burned	R2	Alive	2023-04-12	yes	yes	yes	38.46		110.483	2.229	1.973	SAMN37929114
S113	15	90	Burned	R3	Alive	2023-04-17	yes	yes	yes	14.29		67.174	1.063	1.799	SAMN37929115
S114	15	90	Burned	R4	Dead January 31										Did not extract DNA or sequence
S115	15	90	Burned	R5	Dead January										Did not extract DNA or sequence
S116	15	90	Control	R1	Dead February 11										Did not extract DNA or sequence
S117	15	90	Control	R2	Alive	2023-03-27	yes	yes	yes	36.37		54.803	0.946	1.7	SAMN37929116
S118	15	90	Control	R3	Alive	2023-04-27	yes	–	–	0	No colonized				Did not extract DNA or sequence
S119	15	90	Control	R4	Alive	2023-04-28	yes	–	–	0	No colonized				Did not extract DNA or sequence
S120	15	90	Control	R5	Alive	2023-04-19	yes	–	–	0	No colonized				Did not extract DNA or sequence
S121	1	2000	Burned	R1	Alive	2023-04-12	yes	yes	yes	56		480.498	1.343	1.946	SAMN37929117
S122	1	2000	Burned	R2	Alive	2023-03-27	yes	yes	yes	69.23		260.995	1.889	2.016	SAMN37929118
S123	1	2000	Burned	R3	Alive	2023-04-13	yes	yes	yes	55.17		203.308	1.56	1.917	SAMN37929119
S124	1	2000	Burned	R4	Dead November										Did not extract DNA or sequence
S125	1	2000	Burned	R5	Dead November										Did not extract DNA or sequence
S126	1	2000	Control	R1	Dead January 31										Did not extract DNA or sequence
S127	1	2000	Control	R2	Dead November										Did not extract DNA or sequence
S128	1	2000	Control	R3	Alive	2023-04-19	yes	–	–	0	No colonized				Did not extract DNA or sequence
S129	1	2000	Control	R4	Dead January										Did not extract DNA or sequence
S130	1	2000	Control	R5	Alive	2023-03-27	yes	yes	yes	19.44		48.059	2.11	1.951	SAMN37929120
S131	2	2000	Burned	R1	Alive (yellowing needles)	2023-04-28	yes	–	–	0	No colonized				Did not extract DNA or sequence
S132	2	2000	Burned	R2	Dead December										Did not extract DNA or sequence
S133	2	2000	Burned	R3	Dead December										Did not extract DNA or sequence
S134	2	2000	Burned	R4	Dead April 14										Did not extract DNA or sequence
S135	2	2000	Burned	R5	Dead February 11										Did not extract DNA or sequence
S136	2	2000	Control	R1	Dead November										Did not extract DNA or sequence
S137	2	2000	Control	R2	Dead December										Did not extract DNA or sequence
S138	2	2000	Control	R3	Dead December										Did not extract DNA or sequence
S139	2	2000	Control	R4	Alive	2023-04-28	yes	–	–	0	No colonized				Did not extract DNA or sequence
S140	2	2000	Control	R5	Alive	2023-03-27	yes	–	–	0	No colonized				Did not extract DNA or sequence
S141	3	2000	Burned	R1	Dead April 14										Did not extract DNA or sequence
S142	3	2000	Burned	R2	Dead December										Did not extract DNA or sequence
S143	3	2000	Burned	R3	Dead April 14										Did not extract DNA or sequence
S144	3	2000	Burned	R4	Dead April 14										Did not extract DNA or sequence
S145	3	2000	Burned	R5	Alive	2023-04-28	yes	–	–	0	No colonized				Did not extract DNA or sequence
S146	3	2000	Control	R1	Alive	2023-04-12	yes			0	No colonized				Did not extract DNA or sequence
S147	3	2000	Control	R2	Dead January 31										Did not extract DNA or sequence
S148	3	2000	Control	R3	Alive	2023-04-20	yes	–	–	0	No colonized				Did not extract DNA or sequence
S149	3	2000	Control	R4	Alive	2023-04-20	yes	–	–	0	No colonized				Did not extract DNA or sequence
S150	3	2000	Control	R5	Alive	2023-04-18	yes	yes	–	4.3	only one ecm tube	10.644	2.117	1.84	SAMN37929121
S151	S	Sand	Blank	R1	Dead November										Did not extract DNA or sequence
S152	S	Sand	Blank	R2	Dead November										Did not extract DNA or sequence
S153	S	Sand	Blank	R3	Dead November										Did not extract DNA or sequence
S154	S	Sand	Blank	R4	Dead January 31										Did not extract DNA or sequence
S155	S	Sand	Blank	R5	Dead November										Did not extract DNA or sequence
S156	Mix-Control	Mix	Blank	R1	Alive	2023-04-28	yes	–	–		No colonized				Did not extract DNA or sequence
S157	Mix-Control	Mix	Blank	R2	Dead April 14										Did not extract DNA or sequence
S158	Mix-Control	Mix	Blank	R3	Alive	2023-03-27	yes	–	–	0	No colonized				Did not extract DNA or sequence
S159	Mix-Control	Mix	Blank	R4	Dead April 14										Did not extract DNA or sequence
S160	Mix-Control	Mix	Blank	R5	Alive	2023-03-27	yes	–	–	0	No colonized				Did not extract DNA or sequence
