# Supplementary material for: Soil microbiome feedbacks during disturbance-driven forest ecosystem conversion
Source: ISME J. 2024 Mar 19;18(1):wrae047. doi: 10.1093/ismejo/wrae047 (PMC11650388; doi:10.1093/ismejo/wrae047)
Supplement: Nelsonetal_Supplemental_Data_2 [file nelsonetal_supplemental_data_2.xlsx]

## Sheet: Ecological Modeling Raw Data
Sample_Number_1	Sample_Number_2	bNTI	RCBC	Ecological_Process	Treatment_Comparison	Decade_Comparison
chrono_1	chrono_12	-1.70847	0.98	DL	Burn scar-Burn scar	1960-1980
chrono_1	chrono_13	-4.10848	NA	HS	Burn scar-Burn scar	1960-1980
chrono_1	chrono_14	-3.16247	NA	HS	Burn scar-Regen forest	1960-1980
chrono_1	chrono_15	-2.5338	NA	HS	Burn scar-Regen forest	1960-1980
chrono_1	chrono_16	-2.49908	NA	HS	Burn scar-Burn scar	1960-1980
chrono_1	chrono_17	-1.89795	1	DL	Burn scar-Burn scar	1960-1980
chrono_1	chrono_18	-2.90937	NA	HS	Burn scar-Regen forest	1960-1980
chrono_1	chrono_19	-2.66014	NA	HS	Burn scar-Regen forest	1960-1980
chrono_1	chrono_2	-2.96577	NA	HS	Burn scar-Burn scar	1960-1960
chrono_1	chrono_20	-2.06424	NA	HS	Burn scar-Burn scar	1960-1970
chrono_1	chrono_21	-2.18389	NA	HS	Burn scar-Burn scar	1960-1970
chrono_1	chrono_22	-2.35086	NA	HS	Burn scar-Regen forest	1960-1970
chrono_1	chrono_23	-3.52147	NA	HS	Burn scar-Regen forest	1960-1970
chrono_1	chrono_24	-2.26702	NA	HS	Burn scar-Burn scar	1960-1980
chrono_1	chrono_25	-1.14235	0.99	DL	Burn scar-Burn scar	1960-1980
chrono_1	chrono_26	-2.13446	NA	HS	Burn scar-Regen forest	1960-1980
chrono_1	chrono_27	-2.75465	NA	HS	Burn scar-Regen forest	1960-1980
chrono_1	chrono_28	-3.22692	NA	HS	Burn scar-Burn scar	1960-1970
chrono_1	chrono_29	-4.6856	NA	HS	Burn scar-Burn scar	1960-1970
chrono_1	chrono_3	-2.59371	NA	HS	Burn scar-Regen forest	1960-1960
chrono_1	chrono_30	-3.20758	NA	HS	Burn scar-Regen forest	1960-1970
chrono_1	chrono_31	-2.64253	NA	HS	Burn scar-Regen forest	1960-1970
chrono_1	chrono_32	-1.63893	0.94	Un.	Burn scar-Burn scar	1960-1970
chrono_1	chrono_33	-2.86533	NA	HS	Burn scar-Burn scar	1960-1970
chrono_1	chrono_34	-3.7804	NA	HS	Burn scar-Regen forest	1960-1970
chrono_1	chrono_35	-2.92655	NA	HS	Burn scar-Regen forest	1960-1970
chrono_1	chrono_36	1.95557	1	DL	Burn scar-Burn scar	1960-1990
chrono_1	chrono_37	0.636402	1	DL	Burn scar-Burn scar	1960-1990
chrono_1	chrono_38	-1.67427	1	DL	Burn scar-Regen forest	1960-1990
chrono_1	chrono_39	-1.53733	1	DL	Burn scar-Regen forest	1960-1990
chrono_1	chrono_4	-2.13013	NA	HS	Burn scar-Burn scar	1960-1960
chrono_1	chrono_40	-1.30331	1	DL	Burn scar-Burn scar	1960-1990
chrono_1	chrono_41	-0.772126	1	DL	Burn scar-Burn scar	1960-1990
chrono_1	chrono_42	-2.48294	NA	HS	Burn scar-Regen forest	1960-1990
chrono_1	chrono_43	-2.5189	NA	HS	Burn scar-Regen forest	1960-1990
chrono_1	chrono_44	-2.52962	NA	HS	Burn scar-Burn scar	1960-1960
chrono_1	chrono_45	-3.0951	NA	HS	Burn scar-Burn scar	1960-1960
chrono_1	chrono_46	-3.21394	NA	HS	Burn scar-Regen forest	1960-1960
chrono_1	chrono_47	-3.40103	NA	HS	Burn scar-Regen forest	1960-1960
chrono_1	chrono_48	-1.95917	1	DL	Burn scar-Burn scar	1960-2000
chrono_1	chrono_49	-3.09539	NA	HS	Burn scar-Burn scar	1960-2000
chrono_1	chrono_5	-3.84925	NA	HS	Burn scar-Regen forest	1960-1960
chrono_1	chrono_50	1.27443	1	DL	Burn scar-Regen forest	1960-2000
chrono_1	chrono_51	1.67258	1	DL	Burn scar-Regen forest	1960-2000
chrono_1	chrono_52	3.00471	NA	VS	Burn scar-Burn scar	1960-2000
chrono_1	chrono_53	0.848883	1	DL	Burn scar-Burn scar	1960-2000
chrono_1	chrono_54	-2.82039	NA	HS	Burn scar-Regen forest	1960-2000
chrono_1	chrono_55	0.109789	0.75	Un.	Burn scar-Regen forest	1960-2000
chrono_1	chrono_56	0.272145	1	DL	Burn scar-Burn scar	1960-2000
chrono_1	chrono_57	-2.55476	NA	HS	Burn scar-Burn scar	1960-2000
chrono_1	chrono_58	-3.11061	NA	HS	Burn scar-Regen forest	1960-2000
chrono_1	chrono_59	-3.31661	NA	HS	Burn scar-Regen forest	1960-2000
chrono_1	chrono_6	-2.71824	NA	HS	Burn scar-Burn scar	1960-1960
chrono_1	chrono_60	-1.97352	0.99	DL	Burn scar-Regen forest	1960-1960
chrono_1	chrono_61	1.32272	1	DL	Burn scar-Burn scar	1960-2000
chrono_1	chrono_62	1.46825	1	DL	Burn scar-Burn scar	1960-2000
chrono_1	chrono_63	3.08963	NA	VS	Burn scar-Burn scar	1960-2000
chrono_1	chrono_64	0.697604	1	DL	Burn scar-Burn scar	1960-2000
chrono_1	chrono_65	3.49828	NA	VS	Burn scar-Burn scar	1960-2000
chrono_1	chrono_66	0.695955	1	DL	Burn scar-Burn scar	1960-2000
chrono_1	chrono_67	2.2209	NA	VS	Burn scar-Burn scar	1960-2000
chrono_1	chrono_68	2.67506	NA	VS	Burn scar-Burn scar	1960-2000
chrono_1	chrono_69	2.32328	NA	VS	Burn scar-Burn scar	1960-2000
chrono_1	chrono_70	1.43549	1	DL	Burn scar-Burn scar	1960-2000
chrono_1	chrono_71	0.214089	1	DL	Burn scar-Burn scar	1960-2000
chrono_1	chrono_72	1.59908	1	DL	Burn scar-Burn scar	1960-2000
chrono_1	chrono_73	-0.774562	1	DL	Burn scar-Burn scar	1960-1960
chrono_1	chrono_74	-0.537561	1	DL	Burn scar-Burn scar	1960-1960
chrono_1	chrono_75	-1.98373	0.93	Un.	Burn scar-Burn scar	1960-1960
chrono_1	chrono_76	-2.65303	NA	HS	Burn scar-Burn scar	1960-1960
chrono_1	chrono_77	-2.01473	NA	HS	Burn scar-Burn scar	1960-1990
chrono_1	chrono_78	-2.0727	NA	HS	Burn scar-Burn scar	1960-1990
chrono_1	chrono_79	-0.576802	1	DL	Burn scar-Burn scar	1960-1990
chrono_1	chrono_8	-3.40001	NA	HS	Burn scar-Regen forest	1960-1960
chrono_1	chrono_80	-1.54278	1	DL	Burn scar-Burn scar	1960-1990
chrono_1	chrono_81	0.797034	1	DL	Burn scar-Burn scar	1960-1990
chrono_1	chrono_82	2.6249	NA	VS	Burn scar-Burn scar	1960-1990
chrono_1	chrono_83	-1.13701	1	DL	Burn scar-Burn scar	1960-1990
chrono_1	chrono_84	1.92223	1	DL	Burn scar-Burn scar	1960-1990
chrono_1	chrono_85	-2.30598	NA	HS	Burn scar-Burn scar	1960-1970
chrono_1	chrono_86	-2.97517	NA	HS	Burn scar-Burn scar	1960-1970
chrono_1	chrono_87	-2.57618	NA	HS	Burn scar-Burn scar	1960-1970
chrono_1	chrono_88	-1.97782	0.89	Un.	Burn scar-Burn scar	1960-1970
chrono_1	chrono_89	-2.16562	NA	HS	Burn scar-Burn scar	1960-1970
chrono_1	chrono_90	-2.88034	NA	HS	Burn scar-Burn scar	1960-1970
chrono_1	chrono_91	-2.52433	NA	HS	Burn scar-Burn scar	1960-1970
chrono_1	chrono_92	1.00205	0.87	Un.	Burn scar-Burn scar	1960-1970
chrono_1	chrono_93	-0.868528	0.96	DL	Burn scar-Burn scar	1960-1970
chrono_1	chrono_94	-2.75464	NA	HS	Burn scar-Burn scar	1960-1970
chrono_1	chrono_95	-2.6581	NA	HS	Burn scar-Burn scar	1960-1970
chrono_1	chrono__100	-4.03858	NA	HS	Burn scar-Burn scar	1960-1980
chrono_1	chrono__101	-3.32014	NA	HS	Burn scar-Burn scar	1960-1980
chrono_1	chrono__102	0.623758	1	DL	Burn scar-Burn scar	1960-1980
chrono_1	chrono__104	-2.87772	NA	HS	Burn scar-Burn scar	1960-1980
chrono_1	chrono__105	-2.60979	NA	HS	Burn scar-Burn scar	1960-1980
chrono_1	chrono__106	-1.74536	0.99	DL	Burn scar-Burn scar	1960-1980
chrono_1	chrono__107	-2.81046	NA	HS	Burn scar-Burn scar	1960-1980
chrono_1	chrono__108	-3.0259	NA	HS	Burn scar-Burn scar	1960-1980
chrono_1	chrono__109	-3.06688	NA	HS	Burn scar-Burn scar	1960-1960
chrono_1	chrono__112	-1.69857	0.99	DL	Burn scar-Burn scar	1960-1960
chrono_1	chrono__113	-2.50735	NA	HS	Burn scar-Burn scar	1960-1960
chrono_1	chrono__114	-1.85181	0.98	DL	Burn scar-Burn scar	1960-1960
chrono_1	chrono__115	-2.34615	NA	HS	Burn scar-Burn scar	1960-1960
chrono_1	chrono__117	-3.05273	NA	HS	Burn scar-Burn scar	1960-1960
chrono_1	chrono__118	-1.04969	1	DL	Burn scar-Burn scar	1960-1960
chrono_1	chrono__119	-2.25838	NA	HS	Burn scar-Burn scar	1960-1960
chrono_1	chrono__96	2.20583	NA	VS	Burn scar-Burn scar	1960-1970
chrono_1	chrono__97	-2.64957	NA	HS	Burn scar-Burn scar	1960-1980
chrono_1	chrono__98	-2.78953	NA	HS	Burn scar-Burn scar	1960-1980
chrono_12	chrono_1	-1.70847	0.98	DL	Burn scar-Burn scar	1960-1980
chrono_12	chrono_13	-2.92668	NA	HS	Burn scar-Burn scar	1980-1980
chrono_12	chrono_14	0.171961	1	DL	Burn scar-Regen forest	1980-1980
chrono_12	chrono_15	0.0135257	1	DL	Burn scar-Regen forest	1980-1980
chrono_12	chrono_16	-3.44191	NA	HS	Burn scar-Burn scar	1980-1980
chrono_12	chrono_17	-4.24446	NA	HS	Burn scar-Burn scar	1980-1980
chrono_12	chrono_18	1.50741	1	DL	Burn scar-Regen forest	1980-1980
chrono_12	chrono_19	0.391289	1	DL	Burn scar-Regen forest	1980-1980
chrono_12	chrono_2	-2.29442	NA	HS	Burn scar-Burn scar	1960-1980
chrono_12	chrono_20	-2.37366	NA	HS	Burn scar-Burn scar	1970-1980
chrono_12	chrono_21	-2.33729	NA	HS	Burn scar-Burn scar	1970-1980
chrono_12	chrono_22	-1.92062	0.98	DL	Burn scar-Regen forest	1970-1980
chrono_12	chrono_23	-2.33359	NA	HS	Burn scar-Regen forest	1970-1980
chrono_12	chrono_24	0.0862345	1	DL	Burn scar-Burn scar	1980-1980
chrono_12	chrono_25	0.794647	1	DL	Burn scar-Burn scar	1980-1980
chrono_12	chrono_26	-1.31926	1	DL	Burn scar-Regen forest	1980-1980
chrono_12	chrono_27	0.735787	1	DL	Burn scar-Regen forest	1980-1980
chrono_12	chrono_28	-2.78035	NA	HS	Burn scar-Burn scar	1970-1980
chrono_12	chrono_29	-1.65002	0.99	DL	Burn scar-Burn scar	1970-1980
chrono_12	chrono_3	-0.182149	0.98	DL	Burn scar-Regen forest	1960-1980
chrono_12	chrono_30	0.0858917	1	DL	Burn scar-Regen forest	1970-1980
chrono_12	chrono_31	0.472003	1	DL	Burn scar-Regen forest	1970-1980
chrono_12	chrono_32	-3.13257	NA	HS	Burn scar-Burn scar	1970-1980
chrono_12	chrono_33	-2.38865	NA	HS	Burn scar-Burn scar	1970-1980
chrono_12	chrono_34	-2.67525	NA	HS	Burn scar-Regen forest	1970-1980
chrono_12	chrono_35	-0.3251	1	DL	Burn scar-Regen forest	1970-1980
chrono_12	chrono_36	-1.3881	1	DL	Burn scar-Burn scar	1980-1990
chrono_12	chrono_37	-1.6576	1	DL	Burn scar-Burn scar	1980-1990
chrono_12	chrono_38	-2.40174	NA	HS	Burn scar-Regen forest	1980-1990
chrono_12	chrono_39	-3.29003	NA	HS	Burn scar-Regen forest	1980-1990
chrono_12	chrono_4	0.453831	1	DL	Burn scar-Burn scar	1960-1980
chrono_12	chrono_40	-2.22887	NA	HS	Burn scar-Burn scar	1980-1990
chrono_12	chrono_41	-1.83468	1	DL	Burn scar-Burn scar	1980-1990
chrono_12	chrono_42	-1.46345	0.97	DL	Burn scar-Regen forest	1980-1990
chrono_12	chrono_43	-1.87854	0.97	DL	Burn scar-Regen forest	1980-1990
chrono_12	chrono_44	-1.98727	0.85	Un.	Burn scar-Burn scar	1960-1980
chrono_12	chrono_45	-1.9914	0.63	Un.	Burn scar-Burn scar	1960-1980
chrono_12	chrono_46	-1.79863	0.98	DL	Burn scar-Regen forest	1960-1980
chrono_12	chrono_47	-1.03718	1	DL	Burn scar-Regen forest	1960-1980
chrono_12	chrono_48	-2.80184	NA	HS	Burn scar-Burn scar	1980-2000
chrono_12	chrono_49	-1.84564	0.96	DL	Burn scar-Burn scar	1980-2000
chrono_12	chrono_5	-2.02333	NA	HS	Burn scar-Regen forest	1960-1980
chrono_12	chrono_50	1.36221	1	DL	Burn scar-Regen forest	1980-2000
chrono_12	chrono_51	2.79524	NA	VS	Burn scar-Regen forest	1980-2000
chrono_12	chrono_52	-0.910805	1	DL	Burn scar-Burn scar	1980-2000
chrono_12	chrono_53	-1.52278	1	DL	Burn scar-Burn scar	1980-2000
chrono_12	chrono_54	-1.84861	1	DL	Burn scar-Regen forest	1980-2000
chrono_12	chrono_55	0.479637	1	DL	Burn scar-Regen forest	1980-2000
chrono_12	chrono_56	-0.733528	1	DL	Burn scar-Burn scar	1980-2000
chrono_12	chrono_57	-1.55481	1	DL	Burn scar-Burn scar	1980-2000
chrono_12	chrono_58	-2.53025	NA	HS	Burn scar-Regen forest	1980-2000
chrono_12	chrono_59	-0.958734	1	DL	Burn scar-Regen forest	1980-2000
chrono_12	chrono_6	-1.76899	1	DL	Burn scar-Burn scar	1960-1980
chrono_12	chrono_60	-0.867519	1	DL	Burn scar-Regen forest	1960-1980
chrono_12	chrono_61	-1.19628	1	DL	Burn scar-Burn scar	1980-2000
chrono_12	chrono_62	-1.44134	1	DL	Burn scar-Burn scar	1980-2000
chrono_12	chrono_63	-1.36312	1	DL	Burn scar-Burn scar	1980-2000
chrono_12	chrono_64	-0.677784	1	DL	Burn scar-Burn scar	1980-2000
chrono_12	chrono_65	-1.30806	1	DL	Burn scar-Burn scar	1980-2000
chrono_12	chrono_66	-0.263889	1	DL	Burn scar-Burn scar	1980-2000
chrono_12	chrono_67	-0.48909	1	DL	Burn scar-Burn scar	1980-2000
chrono_12	chrono_68	1.38481	1	DL	Burn scar-Burn scar	1980-2000
chrono_12	chrono_69	-0.784332	1	DL	Burn scar-Burn scar	1980-2000
chrono_12	chrono_70	-0.887091	1	DL	Burn scar-Burn scar	1980-2000
chrono_12	chrono_71	-1.84629	1	DL	Burn scar-Burn scar	1980-2000
chrono_12	chrono_72	0.276274	1	DL	Burn scar-Burn scar	1980-2000
chrono_12	chrono_74	-2.08028	NA	HS	Burn scar-Burn scar	1960-1980
chrono_12	chrono_75	-2.8537	NA	HS	Burn scar-Burn scar	1960-1980
chrono_12	chrono_76	-1.96936	0.36	Un.	Burn scar-Burn scar	1960-1980
chrono_12	chrono_77	-1.92562	1	DL	Burn scar-Burn scar	1980-1990
chrono_12	chrono_78	-1.79627	1	DL	Burn scar-Burn scar	1980-1990
chrono_12	chrono_79	-2.2119	NA	HS	Burn scar-Burn scar	1980-1990
chrono_12	chrono_8	-1.71273	1	DL	Burn scar-Regen forest	1960-1980
chrono_12	chrono_80	-2.85361	NA	HS	Burn scar-Burn scar	1980-1990
chrono_12	chrono_81	-1.34639	0.98	DL	Burn scar-Burn scar	1980-1990
chrono_12	chrono_82	-1.61387	1	DL	Burn scar-Burn scar	1980-1990
chrono_12	chrono_83	-1.82869	1	DL	Burn scar-Burn scar	1980-1990
chrono_12	chrono_84	-2.72031	NA	HS	Burn scar-Burn scar	1980-1990
chrono_12	chrono_85	-1.54011	0.83	Un.	Burn scar-Burn scar	1970-1980
chrono_12	chrono_86	-2.40582	NA	HS	Burn scar-Burn scar	1970-1980
chrono_12	chrono_87	-2.85385	NA	HS	Burn scar-Burn scar	1970-1980
chrono_12	chrono_88	-2.27664	NA	HS	Burn scar-Burn scar	1970-1980
chrono_12	chrono_89	-2.27369	NA	HS	Burn scar-Burn scar	1970-1980
chrono_12	chrono_90	-1.91951	0.9	Un.	Burn scar-Burn scar	1970-1980
chrono_12	chrono_91	-2.22378	NA	HS	Burn scar-Burn scar	1970-1980
chrono_12	chrono_92	-2.64077	NA	HS	Burn scar-Burn scar	1970-1980
chrono_12	chrono_93	-3.0036	NA	HS	Burn scar-Burn scar	1970-1980
chrono_12	chrono_94	-2.40981	NA	HS	Burn scar-Burn scar	1970-1980
chrono_12	chrono_95	-2.00258	NA	HS	Burn scar-Burn scar	1970-1980
chrono_12	chrono__100	-1.83774	0.96	DL	Burn scar-Burn scar	1980-1980
chrono_12	chrono__101	0.277524	1	DL	Burn scar-Burn scar	1980-1980
chrono_12	chrono__102	-2.38729	NA	HS	Burn scar-Burn scar	1980-1980
chrono_12	chrono__104	-1.96059	0.93	Un.	Burn scar-Burn scar	1980-1980
chrono_12	chrono__105	-0.971878	1	DL	Burn scar-Burn scar	1980-1980
chrono_12	chrono__106	-2.11845	NA	HS	Burn scar-Burn scar	1980-1980
chrono_12	chrono__107	-3.15288	NA	HS	Burn scar-Burn scar	1980-1980
chrono_12	chrono__108	-2.26913	NA	HS	Burn scar-Burn scar	1980-1980
chrono_12	chrono__109	-2.16415	NA	HS	Burn scar-Burn scar	1960-1980
chrono_12	chrono__112	-2.63475	NA	HS	Burn scar-Burn scar	1960-1980
chrono_12	chrono__113	-2.85644	NA	HS	Burn scar-Burn scar	1960-1980
chrono_12	chrono__114	-0.707638	0.92	Un.	Burn scar-Burn scar	1960-1980
chrono_12	chrono__115	-2.32058	NA	HS	Burn scar-Burn scar	1960-1980
chrono_12	chrono__117	-3.07024	NA	HS	Burn scar-Burn scar	1960-1980
chrono_12	chrono__118	-0.979155	0.98	DL	Burn scar-Burn scar	1960-1980
chrono_12	chrono__119	-1.03343	0.98	DL	Burn scar-Burn scar	1960-1980
chrono_12	chrono__96	-2.17876	NA	HS	Burn scar-Burn scar	1970-1980
chrono_12	chrono__97	-3.64446	NA	HS	Burn scar-Burn scar	1980-1980
chrono_12	chrono__98	-2.72708	NA	HS	Burn scar-Burn scar	1980-1980
chrono_13	chrono_1	-4.10848	NA	HS	Burn scar-Burn scar	1960-1980
chrono_13	chrono_12	-2.92668	NA	HS	Burn scar-Burn scar	1980-1980
chrono_13	chrono_14	-2.16412	NA	HS	Burn scar-Regen forest	1980-1980
chrono_13	chrono_15	-2.79103	NA	HS	Burn scar-Regen forest	1980-1980
chrono_13	chrono_16	-3.61885	NA	HS	Burn scar-Burn scar	1980-1980
chrono_13	chrono_17	-3.06572	NA	HS	Burn scar-Burn scar	1980-1980
chrono_13	chrono_18	-0.777286	0.97	DL	Burn scar-Regen forest	1980-1980
chrono_13	chrono_19	-3.22718	NA	HS	Burn scar-Regen forest	1980-1980
chrono_13	chrono_2	-4.08476	NA	HS	Burn scar-Burn scar	1960-1980
chrono_13	chrono_20	-2.34172	NA	HS	Burn scar-Burn scar	1970-1980
chrono_13	chrono_21	-3.94798	NA	HS	Burn scar-Burn scar	1970-1980
chrono_13	chrono_22	-3.17469	NA	HS	Burn scar-Regen forest	1970-1980
chrono_13	chrono_23	-2.53536	NA	HS	Burn scar-Regen forest	1970-1980
chrono_13	chrono_24	-1.41948	1	DL	Burn scar-Burn scar	1980-1980
chrono_13	chrono_25	1.6516	0.88	Un.	Burn scar-Burn scar	1980-1980
chrono_13	chrono_26	-1.34996	0.92	Un.	Burn scar-Regen forest	1980-1980
chrono_13	chrono_27	-2.12537	NA	HS	Burn scar-Regen forest	1980-1980
chrono_13	chrono_28	-2.39845	NA	HS	Burn scar-Burn scar	1970-1980
chrono_13	chrono_29	-3.76437	NA	HS	Burn scar-Burn scar	1970-1980
chrono_13	chrono_3	-2.44778	NA	HS	Burn scar-Regen forest	1960-1980
chrono_13	chrono_30	-2.19446	NA	HS	Burn scar-Regen forest	1970-1980
chrono_13	chrono_31	-1.88249	0.48	Un.	Burn scar-Regen forest	1970-1980
chrono_13	chrono_32	-3.94751	NA	HS	Burn scar-Burn scar	1970-1980
chrono_13	chrono_33	-3.42727	NA	HS	Burn scar-Burn scar	1970-1980
chrono_13	chrono_34	-4.2974	NA	HS	Burn scar-Regen forest	1970-1980
chrono_13	chrono_35	-3.23966	NA	HS	Burn scar-Regen forest	1970-1980
chrono_13	chrono_36	-0.580945	1	DL	Burn scar-Burn scar	1980-1990
chrono_13	chrono_37	-1.88074	1	DL	Burn scar-Burn scar	1980-1990
chrono_13	chrono_38	-3.47534	NA	HS	Burn scar-Regen forest	1980-1990
chrono_13	chrono_39	-4.45779	NA	HS	Burn scar-Regen forest	1980-1990
chrono_13	chrono_4	-2.40476	NA	HS	Burn scar-Burn scar	1960-1980
chrono_13	chrono_40	-1.83377	1	DL	Burn scar-Burn scar	1980-1990
chrono_13	chrono_41	-1.78871	1	DL	Burn scar-Burn scar	1980-1990
chrono_13	chrono_42	-2.30083	NA	HS	Burn scar-Regen forest	1980-1990
chrono_13	chrono_43	-2.97752	NA	HS	Burn scar-Regen forest	1980-1990
chrono_13	chrono_44	-0.509986	0.78	Un.	Burn scar-Burn scar	1960-1980
chrono_13	chrono_45	-3.58848	NA	HS	Burn scar-Burn scar	1960-1980
chrono_13	chrono_46	-3.5962	NA	HS	Burn scar-Regen forest	1960-1980
chrono_13	chrono_47	-2.76854	NA	HS	Burn scar-Regen forest	1960-1980
chrono_13	chrono_48	-3.7448	NA	HS	Burn scar-Burn scar	1980-2000
chrono_13	chrono_49	-3.49561	NA	HS	Burn scar-Burn scar	1980-2000
chrono_13	chrono_5	-3.91315	NA	HS	Burn scar-Regen forest	1960-1980
chrono_13	chrono_50	-0.539897	1	DL	Burn scar-Regen forest	1980-2000
chrono_13	chrono_51	3.35125	NA	VS	Burn scar-Regen forest	1980-2000
chrono_13	chrono_52	-1.09798	1	DL	Burn scar-Burn scar	1980-2000
chrono_13	chrono_53	-1.35912	1	DL	Burn scar-Burn scar	1980-2000
chrono_13	chrono_54	-0.492274	1	DL	Burn scar-Regen forest	1980-2000
chrono_13	chrono_55	0.709561	0.84	Un.	Burn scar-Regen forest	1980-2000
chrono_13	chrono_56	-1.7777	1	DL	Burn scar-Burn scar	1980-2000
chrono_13	chrono_57	-4.05157	NA	HS	Burn scar-Burn scar	1980-2000
chrono_13	chrono_58	-3.47365	NA	HS	Burn scar-Regen forest	1980-2000
chrono_13	chrono_59	-3.19873	NA	HS	Burn scar-Regen forest	1980-2000
chrono_13	chrono_6	-4.86184	NA	HS	Burn scar-Burn scar	1960-1980
chrono_13	chrono_60	-1.83457	0.84	Un.	Burn scar-Regen forest	1960-1980
chrono_13	chrono_61	-1.44994	1	DL	Burn scar-Burn scar	1980-2000
chrono_13	chrono_62	-0.899578	1	DL	Burn scar-Burn scar	1980-2000
chrono_13	chrono_63	-1.65998	1	DL	Burn scar-Burn scar	1980-2000
chrono_13	chrono_64	-0.819453	1	DL	Burn scar-Burn scar	1980-2000
chrono_13	chrono_65	-1.19883	1	DL	Burn scar-Burn scar	1980-2000
chrono_13	chrono_66	-0.0554581	1	DL	Burn scar-Burn scar	1980-2000
chrono_13	chrono_67	-0.0373629	1	DL	Burn scar-Burn scar	1980-2000
chrono_13	chrono_68	-0.996141	1	DL	Burn scar-Burn scar	1980-2000
chrono_13	chrono_69	-0.704449	1	DL	Burn scar-Burn scar	1980-2000
chrono_13	chrono_70	-1.09385	1	DL	Burn scar-Burn scar	1980-2000
chrono_13	chrono_71	-1.85111	1	DL	Burn scar-Burn scar	1980-2000
chrono_13	chrono_72	-1.48001	1	DL	Burn scar-Burn scar	1980-2000
chrono_13	chrono_73	-1.9508	0.99	DL	Burn scar-Burn scar	1960-1980
chrono_13	chrono_74	-2.5983	NA	HS	Burn scar-Burn scar	1960-1980
chrono_13	chrono_75	-3.42625	NA	HS	Burn scar-Burn scar	1960-1980
chrono_13	chrono_76	-5.03367	NA	HS	Burn scar-Burn scar	1960-1980
chrono_13	chrono_77	-2.87501	NA	HS	Burn scar-Burn scar	1980-1990
chrono_13	chrono_78	-2.10133	NA	HS	Burn scar-Burn scar	1980-1990
chrono_13	chrono_79	-2.43537	NA	HS	Burn scar-Burn scar	1980-1990
chrono_13	chrono_8	-3.44788	NA	HS	Burn scar-Regen forest	1960-1980
chrono_13	chrono_80	-3.22236	NA	HS	Burn scar-Burn scar	1980-1990
chrono_13	chrono_81	-1.82474	1	DL	Burn scar-Burn scar	1980-1990
chrono_13	chrono_82	-0.48366	1	DL	Burn scar-Burn scar	1980-1990
chrono_13	chrono_83	-2.09157	NA	HS	Burn scar-Burn scar	1980-1990
chrono_13	chrono_84	-0.544321	1	DL	Burn scar-Burn scar	1980-1990
chrono_13	chrono_85	-2.14339	NA	HS	Burn scar-Burn scar	1970-1980
chrono_13	chrono_86	-2.82574	NA	HS	Burn scar-Burn scar	1970-1980
chrono_13	chrono_87	-3.05678	NA	HS	Burn scar-Burn scar	1970-1980
chrono_13	chrono_88	-3.29344	NA	HS	Burn scar-Burn scar	1970-1980
chrono_13	chrono_89	-3.04857	NA	HS	Burn scar-Burn scar	1970-1980
chrono_13	chrono_90	-3.09593	NA	HS	Burn scar-Burn scar	1970-1980
chrono_13	chrono_91	-3.34099	NA	HS	Burn scar-Burn scar	1970-1980
chrono_13	chrono_92	-2.16724	NA	HS	Burn scar-Burn scar	1970-1980
chrono_13	chrono_93	-2.80094	NA	HS	Burn scar-Burn scar	1970-1980
chrono_13	chrono_94	-3.99093	NA	HS	Burn scar-Burn scar	1970-1980
chrono_13	chrono_95	-3.31473	NA	HS	Burn scar-Burn scar	1970-1980
chrono_13	chrono__100	-3.50092	NA	HS	Burn scar-Burn scar	1980-1980
chrono_13	chrono__101	-3.13842	NA	HS	Burn scar-Burn scar	1980-1980
chrono_13	chrono__102	-2.95354	NA	HS	Burn scar-Burn scar	1980-1980
chrono_13	chrono__104	-3.6227	NA	HS	Burn scar-Burn scar	1980-1980
chrono_13	chrono__105	-3.29771	NA	HS	Burn scar-Burn scar	1980-1980
chrono_13	chrono__106	-2.93497	NA	HS	Burn scar-Burn scar	1980-1980
chrono_13	chrono__107	-1.2159	0.29	Un.	Burn scar-Burn scar	1980-1980
chrono_13	chrono__108	-2.15844	NA	HS	Burn scar-Burn scar	1980-1980
chrono_13	chrono__109	-3.51154	NA	HS	Burn scar-Burn scar	1960-1980
chrono_13	chrono__112	-3.34341	NA	HS	Burn scar-Burn scar	1960-1980
chrono_13	chrono__113	-3.44222	NA	HS	Burn scar-Burn scar	1960-1980
chrono_13	chrono__114	-4.45732	NA	HS	Burn scar-Burn scar	1960-1980
chrono_13	chrono__115	-3.79787	NA	HS	Burn scar-Burn scar	1960-1980
chrono_13	chrono__117	-5.15773	NA	HS	Burn scar-Burn scar	1960-1980
chrono_13	chrono__118	-1.0653	0.97	DL	Burn scar-Burn scar	1960-1980
chrono_13	chrono__119	-2.04456	NA	HS	Burn scar-Burn scar	1960-1980
chrono_13	chrono__96	-2.37143	NA	HS	Burn scar-Burn scar	1970-1980
chrono_13	chrono__97	-4.23235	NA	HS	Burn scar-Burn scar	1980-1980
chrono_13	chrono__98	-4.82074	NA	HS	Burn scar-Burn scar	1980-1980
chrono_14	chrono_1	-3.16247	NA	HS	Burn scar-Regen forest	1960-1980
chrono_14	chrono_12	0.171961	1	DL	Burn scar-Regen forest	1980-1980
chrono_14	chrono_13	-2.16412	NA	HS	Burn scar-Regen forest	1980-1980
chrono_14	chrono_15	-5.1254	NA	HS	Regen forest-Regen forest	1980-1980
chrono_14	chrono_16	1.13868	1	DL	Burn scar-Regen forest	1980-1980
chrono_14	chrono_17	1.42732	1	DL	Burn scar-Regen forest	1980-1980
chrono_14	chrono_18	-3.8515	NA	HS	Regen forest-Regen forest	1980-1980
chrono_14	chrono_19	-5.07439	NA	HS	Regen forest-Regen forest	1980-1980
chrono_14	chrono_2	1.21051	1	DL	Burn scar-Regen forest	1960-1980
chrono_14	chrono_20	-0.472675	0.99	DL	Burn scar-Regen forest	1970-1980
chrono_14	chrono_21	-2.39161	NA	HS	Burn scar-Regen forest	1970-1980
chrono_14	chrono_22	-2.99161	NA	HS	Regen forest-Regen forest	1970-1980
chrono_14	chrono_23	-4.7984	NA	HS	Regen forest-Regen forest	1970-1980
chrono_14	chrono_24	-3.46132	NA	HS	Burn scar-Regen forest	1980-1980
chrono_14	chrono_25	-4.06272	NA	HS	Burn scar-Regen forest	1980-1980
chrono_14	chrono_26	-5.08793	NA	HS	Regen forest-Regen forest	1980-1980
chrono_14	chrono_27	-5.02457	NA	HS	Regen forest-Regen forest	1980-1980
chrono_14	chrono_28	-2.86183	NA	HS	Burn scar-Regen forest	1970-1980
chrono_14	chrono_29	-2.18616	NA	HS	Burn scar-Regen forest	1970-1980
chrono_14	chrono_3	-2.04254	NA	HS	Regen forest-Regen forest	1960-1980
chrono_14	chrono_30	-5.44562	NA	HS	Regen forest-Regen forest	1970-1980
chrono_14	chrono_31	-4.90537	NA	HS	Regen forest-Regen forest	1970-1980
chrono_14	chrono_32	-1.00057	1	DL	Burn scar-Regen forest	1970-1980
chrono_14	chrono_33	-2.78292	NA	HS	Burn scar-Regen forest	1970-1980
chrono_14	chrono_34	-3.93626	NA	HS	Regen forest-Regen forest	1970-1980
chrono_14	chrono_35	-5.03618	NA	HS	Regen forest-Regen forest	1970-1980
chrono_14	chrono_36	7.82004	NA	VS	Burn scar-Regen forest	1980-1990
chrono_14	chrono_37	5.86204	NA	VS	Burn scar-Regen forest	1980-1990
chrono_14	chrono_38	-1.15339	1	DL	Regen forest-Regen forest	1980-1990
chrono_14	chrono_39	-0.834327	0.98	DL	Regen forest-Regen forest	1980-1990
chrono_14	chrono_4	-0.125331	1	DL	Burn scar-Regen forest	1960-1980
chrono_14	chrono_40	0.993937	1	DL	Burn scar-Regen forest	1980-1990
chrono_14	chrono_41	1.49916	1	DL	Burn scar-Regen forest	1980-1990
chrono_14	chrono_42	-2.83482	NA	HS	Regen forest-Regen forest	1980-1990
chrono_14	chrono_43	-2.80564	NA	HS	Regen forest-Regen forest	1980-1990
chrono_14	chrono_44	-0.05985	1	DL	Burn scar-Regen forest	1960-1980
chrono_14	chrono_45	-1.95805	1	DL	Burn scar-Regen forest	1960-1980
chrono_14	chrono_46	-3.19577	NA	HS	Regen forest-Regen forest	1960-1980
chrono_14	chrono_47	-4.14758	NA	HS	Regen forest-Regen forest	1960-1980
chrono_14	chrono_48	1.45095	1	DL	Burn scar-Regen forest	1980-2000
chrono_14	chrono_49	0.549952	1	DL	Burn scar-Regen forest	1980-2000
chrono_14	chrono_5	-4.03733	NA	HS	Regen forest-Regen forest	1960-1980
chrono_14	chrono_50	-2.37127	NA	HS	Regen forest-Regen forest	1980-2000
chrono_14	chrono_51	-2.97642	NA	HS	Regen forest-Regen forest	1980-2000
chrono_14	chrono_52	4.74085	NA	VS	Burn scar-Regen forest	1980-2000
chrono_14	chrono_53	5.35958	NA	VS	Burn scar-Regen forest	1980-2000
chrono_14	chrono_54	-2.75582	NA	HS	Regen forest-Regen forest	1980-2000
chrono_14	chrono_55	-4.22754	NA	HS	Regen forest-Regen forest	1980-2000
chrono_14	chrono_56	6.04749	NA	VS	Burn scar-Regen forest	1980-2000
chrono_14	chrono_57	-0.590559	1	DL	Burn scar-Regen forest	1980-2000
chrono_14	chrono_58	-2.08814	NA	HS	Regen forest-Regen forest	1980-2000
chrono_14	chrono_59	-2.24877	NA	HS	Regen forest-Regen forest	1980-2000
chrono_14	chrono_60	-2.36663	NA	HS	Regen forest-Regen forest	1960-1980
chrono_14	chrono_61	6.29622	NA	VS	Burn scar-Regen forest	1980-2000
chrono_14	chrono_62	7.72794	NA	VS	Burn scar-Regen forest	1980-2000
chrono_14	chrono_63	2.72712	NA	VS	Burn scar-Regen forest	1980-2000
chrono_14	chrono_64	5.05133	NA	VS	Burn scar-Regen forest	1980-2000
chrono_14	chrono_65	6.0521	NA	VS	Burn scar-Regen forest	1980-2000
chrono_14	chrono_66	4.79545	NA	VS	Burn scar-Regen forest	1980-2000
chrono_14	chrono_67	8.01996	NA	VS	Burn scar-Regen forest	1980-2000
chrono_14	chrono_68	6.39993	NA	VS	Burn scar-Regen forest	1980-2000
chrono_14	chrono_69	6.94172	NA	VS	Burn scar-Regen forest	1980-2000
chrono_14	chrono_70	5.38547	NA	VS	Burn scar-Regen forest	1980-2000
chrono_14	chrono_71	3.58928	NA	VS	Burn scar-Regen forest	1980-2000
chrono_14	chrono_72	4.61482	NA	VS	Burn scar-Regen forest	1980-2000
chrono_14	chrono_73	0.900255	1	DL	Burn scar-Regen forest	1960-1980
chrono_14	chrono_74	2.26323	NA	VS	Burn scar-Regen forest	1960-1980
chrono_14	chrono_75	-0.647489	0.96	DL	Burn scar-Regen forest	1960-1980
chrono_14	chrono_76	-1.35559	0.99	DL	Burn scar-Regen forest	1960-1980
chrono_14	chrono_77	3.00171	NA	VS	Burn scar-Regen forest	1980-1990
chrono_14	chrono_78	2.67945	NA	VS	Burn scar-Regen forest	1980-1990
chrono_14	chrono_79	0.870171	1	DL	Burn scar-Regen forest	1980-1990
chrono_14	chrono_8	-3.29114	NA	HS	Regen forest-Regen forest	1960-1980
chrono_14	chrono_80	2.25432	NA	VS	Burn scar-Regen forest	1980-1990
chrono_14	chrono_81	4.54942	NA	VS	Burn scar-Regen forest	1980-1990
chrono_14	chrono_82	7.50101	NA	VS	Burn scar-Regen forest	1980-1990
chrono_14	chrono_83	3.42043	NA	VS	Burn scar-Regen forest	1980-1990
chrono_14	chrono_84	6.56293	NA	VS	Burn scar-Regen forest	1980-1990
chrono_14	chrono_85	-3.30626	NA	HS	Burn scar-Regen forest	1970-1980
chrono_14	chrono_86	-1.71341	1	DL	Burn scar-Regen forest	1970-1980
chrono_14	chrono_87	-3.24668	NA	HS	Burn scar-Regen forest	1970-1980
chrono_14	chrono_88	-1.43838	1	DL	Burn scar-Regen forest	1970-1980
chrono_14	chrono_89	-1.77543	1	DL	Burn scar-Regen forest	1970-1980
chrono_14	chrono_90	-1.35292	1	DL	Burn scar-Regen forest	1970-1980
chrono_14	chrono_91	-2.58663	NA	HS	Burn scar-Regen forest	1970-1980
chrono_14	chrono_92	-0.981934	1	DL	Burn scar-Regen forest	1970-1980
chrono_14	chrono_93	-0.438287	1	DL	Burn scar-Regen forest	1970-1980
chrono_14	chrono_94	-1.94468	1	DL	Burn scar-Regen forest	1970-1980
chrono_14	chrono_95	-1.57432	1	DL	Burn scar-Regen forest	1970-1980
chrono_14	chrono__100	-2.11431	NA	HS	Burn scar-Regen forest	1980-1980
chrono_14	chrono__101	-0.757979	1	DL	Burn scar-Regen forest	1980-1980
chrono_14	chrono__102	1.52246	1	DL	Burn scar-Regen forest	1980-1980
chrono_14	chrono__104	-0.615298	1	DL	Burn scar-Regen forest	1980-1980
chrono_14	chrono__105	1.01962	1	DL	Burn scar-Regen forest	1980-1980
chrono_14	chrono__106	0.762057	1	DL	Burn scar-Regen forest	1980-1980
chrono_14	chrono__107	-3.64307	NA	HS	Burn scar-Regen forest	1980-1980
chrono_14	chrono__108	-3.55177	NA	HS	Burn scar-Regen forest	1980-1980
chrono_14	chrono__109	-3.3429	NA	HS	Burn scar-Regen forest	1960-1980
chrono_14	chrono__112	0.0319734	1	DL	Burn scar-Regen forest	1960-1980
chrono_14	chrono__113	0.136363	1	DL	Burn scar-Regen forest	1960-1980
chrono_14	chrono__114	-1.47945	1	DL	Burn scar-Regen forest	1960-1980
chrono_14	chrono__115	-2.73089	NA	HS	Burn scar-Regen forest	1960-1980
chrono_14	chrono__117	-3.03672	NA	HS	Burn scar-Regen forest	1960-1980
chrono_14	chrono__118	-0.654844	1	DL	Burn scar-Regen forest	1960-1980
chrono_14	chrono__119	-0.82271	1	DL	Burn scar-Regen forest	1960-1980
chrono_14	chrono__96	2.65915	NA	VS	Burn scar-Regen forest	1970-1980
chrono_14	chrono__97	-1.40007	0.85	Un.	Burn scar-Regen forest	1980-1980
chrono_14	chrono__98	-0.896117	1	DL	Burn scar-Regen forest	1980-1980
chrono_15	chrono_1	-2.5338	NA	HS	Burn scar-Regen forest	1960-1980
chrono_15	chrono_12	0.0135257	1	DL	Burn scar-Regen forest	1980-1980
chrono_15	chrono_13	-2.79103	NA	HS	Burn scar-Regen forest	1980-1980
chrono_15	chrono_14	-5.1254	NA	HS	Regen forest-Regen forest	1980-1980
chrono_15	chrono_16	-0.056846	1	DL	Burn scar-Regen forest	1980-1980
chrono_15	chrono_17	0.164562	1	DL	Burn scar-Regen forest	1980-1980
chrono_15	chrono_18	-4.20249	NA	HS	Regen forest-Regen forest	1980-1980
chrono_15	chrono_19	-4.57144	NA	HS	Regen forest-Regen forest	1980-1980
chrono_15	chrono_2	-0.139391	1	DL	Burn scar-Regen forest	1960-1980
chrono_15	chrono_20	-1.43717	1	DL	Burn scar-Regen forest	1970-1980
chrono_15	chrono_21	-2.71187	NA	HS	Burn scar-Regen forest	1970-1980
chrono_15	chrono_22	-4.25079	NA	HS	Regen forest-Regen forest	1970-1980
chrono_15	chrono_23	-5.36178	NA	HS	Regen forest-Regen forest	1970-1980
chrono_15	chrono_24	-3.95851	NA	HS	Burn scar-Regen forest	1980-1980
chrono_15	chrono_25	-3.20318	NA	HS	Burn scar-Regen forest	1980-1980
chrono_15	chrono_26	-5.02326	NA	HS	Regen forest-Regen forest	1980-1980
chrono_15	chrono_27	-3.82006	NA	HS	Regen forest-Regen forest	1980-1980
chrono_15	chrono_28	-2.83035	NA	HS	Burn scar-Regen forest	1970-1980
chrono_15	chrono_29	-2.46938	NA	HS	Burn scar-Regen forest	1970-1980
chrono_15	chrono_3	-2.95222	NA	HS	Regen forest-Regen forest	1960-1980
chrono_15	chrono_30	-5.57113	NA	HS	Regen forest-Regen forest	1970-1980
chrono_15	chrono_31	-3.40457	NA	HS	Regen forest-Regen forest	1970-1980
chrono_15	chrono_32	-2.38282	NA	HS	Burn scar-Regen forest	1970-1980
chrono_15	chrono_33	-2.70616	NA	HS	Burn scar-Regen forest	1970-1980
chrono_15	chrono_34	-4.38774	NA	HS	Regen forest-Regen forest	1970-1980
chrono_15	chrono_35	-4.59246	NA	HS	Regen forest-Regen forest	1970-1980
chrono_15	chrono_36	3.70134	NA	VS	Burn scar-Regen forest	1980-1990
chrono_15	chrono_37	2.38879	NA	VS	Burn scar-Regen forest	1980-1990
chrono_15	chrono_39	-2.21322	NA	HS	Regen forest-Regen forest	1980-1990
chrono_15	chrono_4	-0.819627	1	DL	Burn scar-Regen forest	1960-1980
chrono_15	chrono_40	0.422144	1	DL	Burn scar-Regen forest	1980-1990
chrono_15	chrono_41	0.73601	1	DL	Burn scar-Regen forest	1980-1990
chrono_15	chrono_42	-3.33177	NA	HS	Regen forest-Regen forest	1980-1990
chrono_15	chrono_43	-3.21791	NA	HS	Regen forest-Regen forest	1980-1990
chrono_15	chrono_44	-0.676924	1	DL	Burn scar-Regen forest	1960-1980
chrono_15	chrono_45	-1.92594	1	DL	Burn scar-Regen forest	1960-1980
chrono_15	chrono_46	-3.77569	NA	HS	Regen forest-Regen forest	1960-1980
chrono_15	chrono_47	-3.50857	NA	HS	Regen forest-Regen forest	1960-1980
chrono_15	chrono_48	-0.180271	1	DL	Burn scar-Regen forest	1980-2000
chrono_15	chrono_49	-0.314691	1	DL	Burn scar-Regen forest	1980-2000
chrono_15	chrono_5	-3.66596	NA	HS	Regen forest-Regen forest	1960-1980
chrono_15	chrono_50	-2.5797	NA	HS	Regen forest-Regen forest	1980-2000
chrono_15	chrono_51	-1.55969	-0.45	Un.	Regen forest-Regen forest	1980-2000
chrono_15	chrono_52	3.2194	NA	VS	Burn scar-Regen forest	1980-2000
chrono_15	chrono_53	3.31441	NA	VS	Burn scar-Regen forest	1980-2000
chrono_15	chrono_54	-3.30404	NA	HS	Regen forest-Regen forest	1980-2000
chrono_15	chrono_55	-2.9869	NA	HS	Regen forest-Regen forest	1980-2000
chrono_15	chrono_56	3.46284	NA	VS	Burn scar-Regen forest	1980-2000
chrono_15	chrono_57	-1.24076	1	DL	Burn scar-Regen forest	1980-2000
chrono_15	chrono_58	-2.59682	NA	HS	Regen forest-Regen forest	1980-2000
chrono_15	chrono_59	-2.02796	NA	HS	Regen forest-Regen forest	1980-2000
chrono_15	chrono_60	-2.22139	NA	HS	Regen forest-Regen forest	1960-1980
chrono_15	chrono_61	3.93538	NA	VS	Burn scar-Regen forest	1980-2000
chrono_15	chrono_62	5.48468	NA	VS	Burn scar-Regen forest	1980-2000
chrono_15	chrono_63	1.51806	1	DL	Burn scar-Regen forest	1980-2000
chrono_15	chrono_64	2.34014	NA	VS	Burn scar-Regen forest	1980-2000
chrono_15	chrono_65	4.25925	NA	VS	Burn scar-Regen forest	1980-2000
chrono_15	chrono_66	3.31802	NA	VS	Burn scar-Regen forest	1980-2000
chrono_15	chrono_67	5.29823	NA	VS	Burn scar-Regen forest	1980-2000
chrono_15	chrono_68	3.82398	NA	VS	Burn scar-Regen forest	1980-2000
chrono_15	chrono_69	4.43196	NA	VS	Burn scar-Regen forest	1980-2000
chrono_15	chrono_70	3.30321	NA	VS	Burn scar-Regen forest	1980-2000
chrono_15	chrono_71	1.80927	1	DL	Burn scar-Regen forest	1980-2000
chrono_15	chrono_72	2.88185	NA	VS	Burn scar-Regen forest	1980-2000
chrono_15	chrono_73	-0.445946	1	DL	Burn scar-Regen forest	1960-1980
chrono_15	chrono_74	0.721379	1	DL	Burn scar-Regen forest	1960-1980
chrono_15	chrono_75	-1.94886	0.99	DL	Burn scar-Regen forest	1960-1980
chrono_15	chrono_76	-2.79528	NA	HS	Burn scar-Regen forest	1960-1980
chrono_15	chrono_77	1.02997	1	DL	Burn scar-Regen forest	1980-1990
chrono_15	chrono_78	0.853429	1	DL	Burn scar-Regen forest	1980-1990
chrono_15	chrono_79	0.00219696	1	DL	Burn scar-Regen forest	1980-1990
chrono_15	chrono_8	-3.08976	NA	HS	Regen forest-Regen forest	1960-1980
chrono_15	chrono_80	0.433745	1	DL	Burn scar-Regen forest	1980-1990
chrono_15	chrono_81	1.80914	1	DL	Burn scar-Regen forest	1980-1990
chrono_15	chrono_82	4.49077	NA	VS	Burn scar-Regen forest	1980-1990
chrono_15	chrono_83	1.89927	1	DL	Burn scar-Regen forest	1980-1990
chrono_15	chrono_84	4.24346	NA	VS	Burn scar-Regen forest	1980-1990
chrono_15	chrono_85	-3.23896	NA	HS	Burn scar-Regen forest	1970-1980
chrono_15	chrono_86	-2.81511	NA	HS	Burn scar-Regen forest	1970-1980
chrono_15	chrono_87	-3.00011	NA	HS	Burn scar-Regen forest	1970-1980
chrono_15	chrono_88	-2.33562	NA	HS	Burn scar-Regen forest	1970-1980
chrono_15	chrono_89	-2.30225	NA	HS	Burn scar-Regen forest	1970-1980
chrono_15	chrono_90	-1.70723	1	DL	Burn scar-Regen forest	1970-1980
chrono_15	chrono_91	-2.5715	NA	HS	Burn scar-Regen forest	1970-1980
chrono_15	chrono_92	-1.0377	1	DL	Burn scar-Regen forest	1970-1980
chrono_15	chrono_93	-1.32702	1	DL	Burn scar-Regen forest	1970-1980
chrono_15	chrono_94	-2.39003	NA	HS	Burn scar-Regen forest	1970-1980
chrono_15	chrono_95	-1.49935	0.97	DL	Burn scar-Regen forest	1970-1980
chrono_15	chrono__100	-3.43373	NA	HS	Burn scar-Regen forest	1980-1980
chrono_15	chrono__101	-0.965807	0.96	DL	Burn scar-Regen forest	1980-1980
chrono_15	chrono__102	0.432034	1	DL	Burn scar-Regen forest	1980-1980
chrono_15	chrono__104	-1.19807	1	DL	Burn scar-Regen forest	1980-1980
chrono_15	chrono__105	-0.0390942	1	DL	Burn scar-Regen forest	1980-1980
chrono_15	chrono__106	-0.280573	1	DL	Burn scar-Regen forest	1980-1980
chrono_15	chrono__107	-3.36068	NA	HS	Burn scar-Regen forest	1980-1980
chrono_15	chrono__108	-2.79225	NA	HS	Burn scar-Regen forest	1980-1980
chrono_15	chrono__109	-3.02362	NA	HS	Burn scar-Regen forest	1960-1980
chrono_15	chrono__112	-0.94239	1	DL	Burn scar-Regen forest	1960-1980
chrono_15	chrono__113	-1.20149	1	DL	Burn scar-Regen forest	1960-1980
chrono_15	chrono__114	-2.50386	NA	HS	Burn scar-Regen forest	1960-1980
chrono_15	chrono__115	-2.80213	NA	HS	Burn scar-Regen forest	1960-1980
chrono_15	chrono__117	-3.58221	NA	HS	Burn scar-Regen forest	1960-1980
chrono_15	chrono__118	-0.79245	1	DL	Burn scar-Regen forest	1960-1980
chrono_15	chrono__119	-1.49141	1	DL	Burn scar-Regen forest	1960-1980
chrono_15	chrono__96	1.30467	1	DL	Burn scar-Regen forest	1970-1980
chrono_15	chrono__97	-2.62057	NA	HS	Burn scar-Regen forest	1980-1980
chrono_15	chrono__98	-1.99037	0.99	DL	Burn scar-Regen forest	1980-1980
chrono_16	chrono_1	-2.49908	NA	HS	Burn scar-Burn scar	1960-1980
chrono_16	chrono_12	-3.44191	NA	HS	Burn scar-Burn scar	1980-1980
chrono_16	chrono_13	-3.61885	NA	HS	Burn scar-Burn scar	1980-1980
chrono_16	chrono_14	1.13868	1	DL	Burn scar-Regen forest	1980-1980
chrono_16	chrono_15	-0.056846	1	DL	Burn scar-Regen forest	1980-1980
chrono_16	chrono_17	-3.94327	NA	HS	Burn scar-Burn scar	1980-1980
chrono_16	chrono_18	1.37844	1	DL	Burn scar-Regen forest	1980-1980
chrono_16	chrono_19	0.257945	1	DL	Burn scar-Regen forest	1980-1980
chrono_16	chrono_2	-3.37916	NA	HS	Burn scar-Burn scar	1960-1980
chrono_16	chrono_20	-4.44737	NA	HS	Burn scar-Burn scar	1970-1980
chrono_16	chrono_21	-3.35734	NA	HS	Burn scar-Burn scar	1970-1980
chrono_16	chrono_22	-1.76725	1	DL	Burn scar-Regen forest	1970-1980
chrono_16	chrono_23	-0.924029	1	DL	Burn scar-Regen forest	1970-1980
chrono_16	chrono_24	1.16502	1	DL	Burn scar-Burn scar	1980-1980
chrono_16	chrono_25	2.639	NA	VS	Burn scar-Burn scar	1980-1980
chrono_16	chrono_26	0.479692	1	DL	Burn scar-Regen forest	1980-1980
chrono_16	chrono_27	0.821478	1	DL	Burn scar-Regen forest	1980-1980
chrono_16	chrono_28	-3.12128	NA	HS	Burn scar-Burn scar	1970-1980
chrono_16	chrono_29	-3.22236	NA	HS	Burn scar-Burn scar	1970-1980
chrono_16	chrono_3	-1.33643	1	DL	Burn scar-Regen forest	1960-1980
chrono_16	chrono_30	0.0905054	1	DL	Burn scar-Regen forest	1970-1980
chrono_16	chrono_31	1.2408	1	DL	Burn scar-Regen forest	1970-1980
chrono_16	chrono_32	-2.82943	NA	HS	Burn scar-Burn scar	1970-1980
chrono_16	chrono_33	-2.85496	NA	HS	Burn scar-Burn scar	1970-1980
chrono_16	chrono_34	-1.9476	1	DL	Burn scar-Regen forest	1970-1980
chrono_16	chrono_35	0.486908	1	DL	Burn scar-Regen forest	1970-1980
chrono_16	chrono_36	-2.35009	NA	HS	Burn scar-Burn scar	1980-1990
chrono_16	chrono_37	-2.13321	NA	HS	Burn scar-Burn scar	1980-1990
chrono_16	chrono_38	-3.19781	NA	HS	Burn scar-Regen forest	1980-1990
chrono_16	chrono_39	-2.46535	NA	HS	Burn scar-Regen forest	1980-1990
chrono_16	chrono_4	-1.78311	1	DL	Burn scar-Burn scar	1960-1980
chrono_16	chrono_40	-2.05593	NA	HS	Burn scar-Burn scar	1980-1990
chrono_16	chrono_41	-1.75745	1	DL	Burn scar-Burn scar	1980-1990
chrono_16	chrono_42	-1.07283	1	DL	Burn scar-Regen forest	1980-1990
chrono_16	chrono_43	-1.6879	1	DL	Burn scar-Regen forest	1980-1990
chrono_16	chrono_44	-3.64191	NA	HS	Burn scar-Burn scar	1960-1980
chrono_16	chrono_45	-2.41729	NA	HS	Burn scar-Burn scar	1960-1980
chrono_16	chrono_46	-1.78555	1	DL	Burn scar-Regen forest	1960-1980
chrono_16	chrono_47	0.0565448	1	DL	Burn scar-Regen forest	1960-1980
chrono_16	chrono_48	-3.83635	NA	HS	Burn scar-Burn scar	1980-2000
chrono_16	chrono_49	-4.20791	NA	HS	Burn scar-Burn scar	1980-2000
chrono_16	chrono_5	-1.33731	1	DL	Burn scar-Regen forest	1960-1980
chrono_16	chrono_50	0.912383	1	DL	Burn scar-Regen forest	1980-2000
chrono_16	chrono_51	4.10719	NA	VS	Burn scar-Regen forest	1980-2000
chrono_16	chrono_52	-2.44514	NA	HS	Burn scar-Burn scar	1980-2000
chrono_16	chrono_53	-1.75485	1	DL	Burn scar-Burn scar	1980-2000
chrono_16	chrono_54	0.383126	1	DL	Burn scar-Regen forest	1980-2000
chrono_16	chrono_55	1.48764	1	DL	Burn scar-Regen forest	1980-2000
chrono_16	chrono_56	-2.64549	NA	HS	Burn scar-Burn scar	1980-2000
chrono_16	chrono_57	-3.13654	NA	HS	Burn scar-Burn scar	1980-2000
chrono_16	chrono_58	-1.98986	1	DL	Burn scar-Regen forest	1980-2000
chrono_16	chrono_59	-1.25609	1	DL	Burn scar-Regen forest	1980-2000
chrono_16	chrono_6	-2.74825	NA	HS	Burn scar-Burn scar	1960-1980
chrono_16	chrono_60	1.12302	1	DL	Burn scar-Regen forest	1960-1980
chrono_16	chrono_61	-2.94981	NA	HS	Burn scar-Burn scar	1980-2000
chrono_16	chrono_62	-2.69061	NA	HS	Burn scar-Burn scar	1980-2000
chrono_16	chrono_63	-1.14146	1	DL	Burn scar-Burn scar	1980-2000
chrono_16	chrono_64	-2.45495	NA	HS	Burn scar-Burn scar	1980-2000
chrono_16	chrono_65	-2.65051	NA	HS	Burn scar-Burn scar	1980-2000
chrono_16	chrono_66	-2.67096	NA	HS	Burn scar-Burn scar	1980-2000
chrono_16	chrono_67	-2.10561	NA	HS	Burn scar-Burn scar	1980-2000
chrono_16	chrono_68	-2.13007	NA	HS	Burn scar-Burn scar	1980-2000
chrono_16	chrono_69	-2.61779	NA	HS	Burn scar-Burn scar	1980-2000
chrono_16	chrono_70	-1.64895	1	DL	Burn scar-Burn scar	1980-2000
chrono_16	chrono_71	-3.25538	NA	HS	Burn scar-Burn scar	1980-2000
chrono_16	chrono_72	-2.71886	NA	HS	Burn scar-Burn scar	1980-2000
chrono_16	chrono_73	1.56344	-0.08	Un.	Burn scar-Burn scar	1960-1980
chrono_16	chrono_74	-1.80738	0.2	Un.	Burn scar-Burn scar	1960-1980
chrono_16	chrono_75	-2.5443	NA	HS	Burn scar-Burn scar	1960-1980
chrono_16	chrono_76	-3.57606	NA	HS	Burn scar-Burn scar	1960-1980
chrono_16	chrono_77	-2.83081	NA	HS	Burn scar-Burn scar	1980-1990
chrono_16	chrono_78	-2.90143	NA	HS	Burn scar-Burn scar	1980-1990
chrono_16	chrono_79	-2.20534	NA	HS	Burn scar-Burn scar	1980-1990
chrono_16	chrono_8	-0.954981	1	DL	Burn scar-Regen forest	1960-1980
chrono_16	chrono_80	-2.86483	NA	HS	Burn scar-Burn scar	1980-1990
chrono_16	chrono_81	-3.2591	NA	HS	Burn scar-Burn scar	1980-1990
chrono_16	chrono_82	-1.99258	1	DL	Burn scar-Burn scar	1980-1990
chrono_16	chrono_83	-3.82354	NA	HS	Burn scar-Burn scar	1980-1990
chrono_16	chrono_84	-3.41526	NA	HS	Burn scar-Burn scar	1980-1990
chrono_16	chrono_85	-2.19282	NA	HS	Burn scar-Burn scar	1970-1980
chrono_16	chrono_86	-3.91645	NA	HS	Burn scar-Burn scar	1970-1980
chrono_16	chrono_87	-2.19034	NA	HS	Burn scar-Burn scar	1970-1980
chrono_16	chrono_88	-2.73598	NA	HS	Burn scar-Burn scar	1970-1980
chrono_16	chrono_89	-3.14843	NA	HS	Burn scar-Burn scar	1970-1980
chrono_16	chrono_90	-2.99026	NA	HS	Burn scar-Burn scar	1970-1980
chrono_16	chrono_91	-2.44883	NA	HS	Burn scar-Burn scar	1970-1980
chrono_16	chrono_92	-2.39205	NA	HS	Burn scar-Burn scar	1970-1980
chrono_16	chrono_93	-2.44568	NA	HS	Burn scar-Burn scar	1970-1980
chrono_16	chrono_94	-5.0555	NA	HS	Burn scar-Burn scar	1970-1980
chrono_16	chrono_95	-3.1775	NA	HS	Burn scar-Burn scar	1970-1980
chrono_16	chrono__100	-1.8972	1	DL	Burn scar-Burn scar	1980-1980
chrono_16	chrono__101	-3.00398	NA	HS	Burn scar-Burn scar	1980-1980
chrono_16	chrono__102	-3.05454	NA	HS	Burn scar-Burn scar	1980-1980
chrono_16	chrono__104	-4.4558	NA	HS	Burn scar-Burn scar	1980-1980
chrono_16	chrono__105	-3.10692	NA	HS	Burn scar-Burn scar	1980-1980
chrono_16	chrono__106	-3.89772	NA	HS	Burn scar-Burn scar	1980-1980
chrono_16	chrono__107	-2.60741	NA	HS	Burn scar-Burn scar	1980-1980
chrono_16	chrono__108	-2.66772	NA	HS	Burn scar-Burn scar	1980-1980
chrono_16	chrono__109	-1.23895	1	DL	Burn scar-Burn scar	1960-1980
chrono_16	chrono__112	-2.79872	NA	HS	Burn scar-Burn scar	1960-1980
chrono_16	chrono__113	-3.81591	NA	HS	Burn scar-Burn scar	1960-1980
chrono_16	chrono__114	-3.75468	NA	HS	Burn scar-Burn scar	1960-1980
chrono_16	chrono__115	-2.65968	NA	HS	Burn scar-Burn scar	1960-1980
chrono_16	chrono__117	-3.88359	NA	HS	Burn scar-Burn scar	1960-1980
chrono_16	chrono__118	1.66401	1	DL	Burn scar-Burn scar	1960-1980
chrono_16	chrono__119	-1.74176	1	DL	Burn scar-Burn scar	1960-1980
chrono_16	chrono__96	-2.98503	NA	HS	Burn scar-Burn scar	1970-1980
chrono_16	chrono__97	-3.31032	NA	HS	Burn scar-Burn scar	1980-1980
chrono_16	chrono__98	-3.76288	NA	HS	Burn scar-Burn scar	1980-1980
chrono_17	chrono_1	-1.89795	1	DL	Burn scar-Burn scar	1960-1980
chrono_17	chrono_12	-4.24446	NA	HS	Burn scar-Burn scar	1980-1980
chrono_17	chrono_13	-3.06572	NA	HS	Burn scar-Burn scar	1980-1980
chrono_17	chrono_14	1.42732	1	DL	Burn scar-Regen forest	1980-1980
chrono_17	chrono_15	0.164562	1	DL	Burn scar-Regen forest	1980-1980
chrono_17	chrono_16	-3.94327	NA	HS	Burn scar-Burn scar	1980-1980
chrono_17	chrono_18	3.10461	NA	VS	Burn scar-Regen forest	1980-1980
chrono_17	chrono_19	0.995498	1	DL	Burn scar-Regen forest	1980-1980
chrono_17	chrono_2	-3.41523	NA	HS	Burn scar-Burn scar	1960-1980
chrono_17	chrono_20	-3.58612	NA	HS	Burn scar-Burn scar	1970-1980
chrono_17	chrono_21	-3.37096	NA	HS	Burn scar-Burn scar	1970-1980
chrono_17	chrono_22	-2.76579	NA	HS	Burn scar-Regen forest	1970-1980
chrono_17	chrono_23	-2.05096	NA	HS	Burn scar-Regen forest	1970-1980
chrono_17	chrono_24	-0.872947	1	DL	Burn scar-Burn scar	1980-1980
chrono_17	chrono_25	1.20393	1	DL	Burn scar-Burn scar	1980-1980
chrono_17	chrono_26	0.855082	1	DL	Burn scar-Regen forest	1980-1980
chrono_17	chrono_27	1.7745	1	DL	Burn scar-Regen forest	1980-1980
chrono_17	chrono_28	-3.46267	NA	HS	Burn scar-Burn scar	1970-1980
chrono_17	chrono_29	-2.69293	NA	HS	Burn scar-Burn scar	1970-1980
chrono_17	chrono_3	-3.32666	NA	HS	Burn scar-Regen forest	1960-1980
chrono_17	chrono_30	0.646141	1	DL	Burn scar-Regen forest	1970-1980
chrono_17	chrono_31	1.75466	1	DL	Burn scar-Regen forest	1970-1980
chrono_17	chrono_32	-2.56134	NA	HS	Burn scar-Burn scar	1970-1980
chrono_17	chrono_33	-3.13713	NA	HS	Burn scar-Burn scar	1970-1980
chrono_17	chrono_34	-0.511403	1	DL	Burn scar-Regen forest	1970-1980
chrono_17	chrono_35	1.52896	1	DL	Burn scar-Regen forest	1970-1980
chrono_17	chrono_36	-2.65435	NA	HS	Burn scar-Burn scar	1980-1990
chrono_17	chrono_37	-2.75864	NA	HS	Burn scar-Burn scar	1980-1990
chrono_17	chrono_38	-3.89472	NA	HS	Burn scar-Regen forest	1980-1990
chrono_17	chrono_39	-3.60337	NA	HS	Burn scar-Regen forest	1980-1990
chrono_17	chrono_4	-0.982831	1	DL	Burn scar-Burn scar	1960-1980
chrono_17	chrono_40	-2.27458	NA	HS	Burn scar-Burn scar	1980-1990
chrono_17	chrono_41	-1.83222	0.93	Un.	Burn scar-Burn scar	1980-1990
chrono_17	chrono_42	-0.80163	1	DL	Burn scar-Regen forest	1980-1990
chrono_17	chrono_43	-2.42735	NA	HS	Burn scar-Regen forest	1980-1990
chrono_17	chrono_44	-2.52299	NA	HS	Burn scar-Burn scar	1960-1980
chrono_17	chrono_45	-1.86348	0.97	DL	Burn scar-Burn scar	1960-1980
chrono_17	chrono_46	1.26351	1	DL	Burn scar-Regen forest	1960-1980
chrono_17	chrono_47	1.5921	1	DL	Burn scar-Regen forest	1960-1980
chrono_17	chrono_48	-3.60299	NA	HS	Burn scar-Burn scar	1980-2000
chrono_17	chrono_49	-3.38756	NA	HS	Burn scar-Burn scar	1980-2000
chrono_17	chrono_5	-1.0601	1	DL	Burn scar-Regen forest	1960-1980
chrono_17	chrono_50	0.334299	1	DL	Burn scar-Regen forest	1980-2000
chrono_17	chrono_51	3.59521	NA	VS	Burn scar-Regen forest	1980-2000
chrono_17	chrono_52	-2.09613	NA	HS	Burn scar-Burn scar	1980-2000
chrono_17	chrono_53	-1.7007	1	DL	Burn scar-Burn scar	1980-2000
chrono_17	chrono_54	0.0654153	1	DL	Burn scar-Regen forest	1980-2000
chrono_17	chrono_55	2.33847	NA	VS	Burn scar-Regen forest	1980-2000
chrono_17	chrono_56	-3.54101	NA	HS	Burn scar-Burn scar	1980-2000
chrono_17	chrono_57	-2.14356	NA	HS	Burn scar-Burn scar	1980-2000
chrono_17	chrono_58	-2.5356	NA	HS	Burn scar-Regen forest	1980-2000
chrono_17	chrono_59	-1.65624	1	DL	Burn scar-Regen forest	1980-2000
chrono_17	chrono_6	-2.49413	NA	HS	Burn scar-Burn scar	1960-1980
chrono_17	chrono_60	1.11035	1	DL	Burn scar-Regen forest	1960-1980
chrono_17	chrono_61	-3.4717	NA	HS	Burn scar-Burn scar	1980-2000
chrono_17	chrono_62	-3.65456	NA	HS	Burn scar-Burn scar	1980-2000
chrono_17	chrono_63	-2.54644	NA	HS	Burn scar-Burn scar	1980-2000
chrono_17	chrono_64	-1.95603	1	DL	Burn scar-Burn scar	1980-2000
chrono_17	chrono_65	-3.65218	NA	HS	Burn scar-Burn scar	1980-2000
chrono_17	chrono_66	-3.61563	NA	HS	Burn scar-Burn scar	1980-2000
chrono_17	chrono_67	-2.98109	NA	HS	Burn scar-Burn scar	1980-2000
chrono_17	chrono_68	-2.88401	NA	HS	Burn scar-Burn scar	1980-2000
chrono_17	chrono_69	-2.93798	NA	HS	Burn scar-Burn scar	1980-2000
chrono_17	chrono_70	-2.40912	NA	HS	Burn scar-Burn scar	1980-2000
chrono_17	chrono_71	-3.5461	NA	HS	Burn scar-Burn scar	1980-2000
chrono_17	chrono_72	-3.1241	NA	HS	Burn scar-Burn scar	1980-2000
chrono_17	chrono_73	0.908609	0.71	Un.	Burn scar-Burn scar	1960-1980
chrono_17	chrono_74	-2.23433	NA	HS	Burn scar-Burn scar	1960-1980
chrono_17	chrono_75	-3.22375	NA	HS	Burn scar-Burn scar	1960-1980
chrono_17	chrono_76	-3.55186	NA	HS	Burn scar-Burn scar	1960-1980
chrono_17	chrono_77	-2.34679	NA	HS	Burn scar-Burn scar	1980-1990
chrono_17	chrono_78	-2.82286	NA	HS	Burn scar-Burn scar	1980-1990
chrono_17	chrono_79	-2.31384	NA	HS	Burn scar-Burn scar	1980-1990
chrono_17	chrono_8	-0.97797	1	DL	Burn scar-Regen forest	1960-1980
chrono_17	chrono_80	-2.78821	NA	HS	Burn scar-Burn scar	1980-1990
chrono_17	chrono_81	-3.75284	NA	HS	Burn scar-Burn scar	1980-1990
chrono_17	chrono_82	-3.60327	NA	HS	Burn scar-Burn scar	1980-1990
chrono_17	chrono_83	-4.58358	NA	HS	Burn scar-Burn scar	1980-1990
chrono_17	chrono_84	-4.7443	NA	HS	Burn scar-Burn scar	1980-1990
chrono_17	chrono_85	-1.4204	1	DL	Burn scar-Burn scar	1970-1980
chrono_17	chrono_86	-3.64286	NA	HS	Burn scar-Burn scar	1970-1980
chrono_17	chrono_87	-3.062	NA	HS	Burn scar-Burn scar	1970-1980
chrono_17	chrono_88	-3.58896	NA	HS	Burn scar-Burn scar	1970-1980
chrono_17	chrono_89	-0.283514	0.86	Un.	Burn scar-Burn scar	1970-1980
chrono_17	chrono_90	-2.14197	NA	HS	Burn scar-Burn scar	1970-1980
chrono_17	chrono_91	-1.68912	1	DL	Burn scar-Burn scar	1970-1980
chrono_17	chrono_92	-0.384895	0.69	Un.	Burn scar-Burn scar	1970-1980
chrono_17	chrono_93	-3.99639	NA	HS	Burn scar-Burn scar	1970-1980
chrono_17	chrono_94	-4.46469	NA	HS	Burn scar-Burn scar	1970-1980
chrono_17	chrono_95	-3.07947	NA	HS	Burn scar-Burn scar	1970-1980
chrono_17	chrono__100	-2.63048	NA	HS	Burn scar-Burn scar	1980-1980
chrono_17	chrono__101	-1.72095	1	DL	Burn scar-Burn scar	1980-1980
chrono_17	chrono__102	-3.40817	NA	HS	Burn scar-Burn scar	1980-1980
chrono_17	chrono__104	-4.05729	NA	HS	Burn scar-Burn scar	1980-1980
chrono_17	chrono__105	-0.428214	0.99	DL	Burn scar-Burn scar	1980-1980
chrono_17	chrono__106	-0.0615246	0.89	Un.	Burn scar-Burn scar	1980-1980
chrono_17	chrono__107	-3.608	NA	HS	Burn scar-Burn scar	1980-1980
chrono_17	chrono__108	-2.10098	NA	HS	Burn scar-Burn scar	1980-1980
chrono_17	chrono__109	-0.196343	1	DL	Burn scar-Burn scar	1960-1980
chrono_17	chrono__112	-3.68803	NA	HS	Burn scar-Burn scar	1960-1980
chrono_17	chrono__113	-4.26977	NA	HS	Burn scar-Burn scar	1960-1980
chrono_17	chrono__114	-3.85877	NA	HS	Burn scar-Burn scar	1960-1980
chrono_17	chrono__115	-2.59114	NA	HS	Burn scar-Burn scar	1960-1980
chrono_17	chrono__117	-4.2717	NA	HS	Burn scar-Burn scar	1960-1980
chrono_17	chrono__118	1.63117	0.99	DL	Burn scar-Burn scar	1960-1980
chrono_17	chrono__119	-1.54193	1	DL	Burn scar-Burn scar	1960-1980
chrono_17	chrono__96	-3.13054	NA	HS	Burn scar-Burn scar	1970-1980
chrono_17	chrono__97	-4.73815	NA	HS	Burn scar-Burn scar	1980-1980
chrono_17	chrono__98	-4.43121	NA	HS	Burn scar-Burn scar	1980-1980
chrono_18	chrono_1	-2.90937	NA	HS	Burn scar-Regen forest	1960-1980
chrono_18	chrono_12	1.50741	1	DL	Burn scar-Regen forest	1980-1980
chrono_18	chrono_13	-0.777286	0.97	DL	Burn scar-Regen forest	1980-1980
chrono_18	chrono_14	-3.8515	NA	HS	Regen forest-Regen forest	1980-1980
chrono_18	chrono_15	-4.20249	NA	HS	Regen forest-Regen forest	1980-1980
chrono_18	chrono_16	1.37844	1	DL	Burn scar-Regen forest	1980-1980
chrono_18	chrono_17	3.10461	NA	VS	Burn scar-Regen forest	1980-1980
chrono_18	chrono_19	-4.24327	NA	HS	Regen forest-Regen forest	1980-1980
chrono_18	chrono_2	1.59528	1	DL	Burn scar-Regen forest	1960-1980
chrono_18	chrono_20	0.512202	1	DL	Burn scar-Regen forest	1970-1980
chrono_18	chrono_21	-0.75494	0.8	Un.	Burn scar-Regen forest	1970-1980
chrono_18	chrono_22	-2.84297	NA	HS	Regen forest-Regen forest	1970-1980
chrono_18	chrono_23	-4.55974	NA	HS	Regen forest-Regen forest	1970-1980
chrono_18	chrono_24	-3.33886	NA	HS	Burn scar-Regen forest	1980-1980
chrono_18	chrono_25	-1.84128	-0.05	Un.	Burn scar-Regen forest	1980-1980
chrono_18	chrono_26	-4.95337	NA	HS	Regen forest-Regen forest	1980-1980
chrono_18	chrono_27	-4.27456	NA	HS	Regen forest-Regen forest	1980-1980
chrono_18	chrono_28	-1.64492	1	DL	Burn scar-Regen forest	1970-1980
chrono_18	chrono_29	-2.5756	NA	HS	Burn scar-Regen forest	1970-1980
chrono_18	chrono_3	-1.34761	1	DL	Regen forest-Regen forest	1960-1980
chrono_18	chrono_30	-4.16213	NA	HS	Regen forest-Regen forest	1970-1980
chrono_18	chrono_31	-3.71706	NA	HS	Regen forest-Regen forest	1970-1980
chrono_18	chrono_32	-0.776555	1	DL	Burn scar-Regen forest	1970-1980
chrono_18	chrono_33	-2.44355	NA	HS	Burn scar-Regen forest	1970-1980
chrono_18	chrono_34	-2.53124	NA	HS	Regen forest-Regen forest	1970-1980
chrono_18	chrono_35	-4.41021	NA	HS	Regen forest-Regen forest	1970-1980
chrono_18	chrono_36	10.8229	NA	VS	Burn scar-Regen forest	1980-1990
chrono_18	chrono_37	8.87776	NA	VS	Burn scar-Regen forest	1980-1990
chrono_18	chrono_38	0.254044	1	DL	Regen forest-Regen forest	1980-1990
chrono_18	chrono_39	-0.221907	1	DL	Regen forest-Regen forest	1980-1990
chrono_18	chrono_4	0.420351	1	DL	Burn scar-Regen forest	1960-1980
chrono_18	chrono_40	2.63558	NA	VS	Burn scar-Regen forest	1980-1990
chrono_18	chrono_41	3.23861	NA	VS	Burn scar-Regen forest	1980-1990
chrono_18	chrono_42	-2.05195	NA	HS	Regen forest-Regen forest	1980-1990
chrono_18	chrono_43	-1.85451	0.68	Un.	Regen forest-Regen forest	1980-1990
chrono_18	chrono_44	-0.310056	1	DL	Burn scar-Regen forest	1960-1980
chrono_18	chrono_45	-1.45746	1	DL	Burn scar-Regen forest	1960-1980
chrono_18	chrono_46	-3.51181	NA	HS	Regen forest-Regen forest	1960-1980
chrono_18	chrono_47	-4.13646	NA	HS	Regen forest-Regen forest	1960-1980
chrono_18	chrono_48	2.36342	NA	VS	Burn scar-Regen forest	1980-2000
chrono_18	chrono_49	1.10919	1	DL	Burn scar-Regen forest	1980-2000
chrono_18	chrono_5	-3.33646	NA	HS	Regen forest-Regen forest	1960-1980
chrono_18	chrono_50	0.985741	0.96	DL	Regen forest-Regen forest	1980-2000
chrono_18	chrono_51	-1.66426	0.31	Un.	Regen forest-Regen forest	1980-2000
chrono_18	chrono_52	8.47462	NA	VS	Burn scar-Regen forest	1980-2000
chrono_18	chrono_53	7.93424	NA	VS	Burn scar-Regen forest	1980-2000
chrono_18	chrono_54	-1.43687	0.15	Un.	Regen forest-Regen forest	1980-2000
chrono_18	chrono_55	-1.62126	-0.83	Un.	Regen forest-Regen forest	1980-2000
chrono_18	chrono_56	8.34817	NA	VS	Burn scar-Regen forest	1980-2000
chrono_18	chrono_57	-0.26062	1	DL	Burn scar-Regen forest	1980-2000
chrono_18	chrono_58	-1.56017	0.34	Un.	Regen forest-Regen forest	1980-2000
chrono_18	chrono_59	-1.02856	0.15	Un.	Regen forest-Regen forest	1980-2000
chrono_18	chrono_6	-1.75861	0.99	DL	Burn scar-Regen forest	1960-1980
chrono_18	chrono_60	-1.7781	0.63	Un.	Regen forest-Regen forest	1960-1980
chrono_18	chrono_61	9.28342	NA	VS	Burn scar-Regen forest	1980-2000
chrono_18	chrono_62	11.0289	NA	VS	Burn scar-Regen forest	1980-2000
chrono_18	chrono_63	7.63645	NA	VS	Burn scar-Regen forest	1980-2000
chrono_18	chrono_64	6.62847	NA	VS	Burn scar-Regen forest	1980-2000
chrono_18	chrono_65	10.9386	NA	VS	Burn scar-Regen forest	1980-2000
chrono_18	chrono_66	6.18774	NA	VS	Burn scar-Regen forest	1980-2000
chrono_18	chrono_67	10.8584	NA	VS	Burn scar-Regen forest	1980-2000
chrono_18	chrono_68	9.9577	NA	VS	Burn scar-Regen forest	1980-2000
chrono_18	chrono_69	10.2264	NA	VS	Burn scar-Regen forest	1980-2000
chrono_18	chrono_70	8.47386	NA	VS	Burn scar-Regen forest	1980-2000
chrono_18	chrono_71	4.85607	NA	VS	Burn scar-Regen forest	1980-2000
chrono_18	chrono_72	7.29089	NA	VS	Burn scar-Regen forest	1980-2000
chrono_18	chrono_73	1.80624	1	DL	Burn scar-Regen forest	1960-1980
chrono_18	chrono_74	3.67377	NA	VS	Burn scar-Regen forest	1960-1980
chrono_18	chrono_75	0.935946	1	DL	Burn scar-Regen forest	1960-1980
chrono_18	chrono_76	-0.527363	1	DL	Burn scar-Regen forest	1960-1980
chrono_18	chrono_77	3.48045	NA	VS	Burn scar-Regen forest	1980-1990
chrono_18	chrono_78	3.41916	NA	VS	Burn scar-Regen forest	1980-1990
chrono_18	chrono_79	2.43476	NA	VS	Burn scar-Regen forest	1980-1990
chrono_18	chrono_8	-4.06779	NA	HS	Regen forest-Regen forest	1960-1980
chrono_18	chrono_80	3.44374	NA	VS	Burn scar-Regen forest	1980-1990
chrono_18	chrono_81	7.57469	NA	VS	Burn scar-Regen forest	1980-1990
chrono_18	chrono_82	10.023	NA	VS	Burn scar-Regen forest	1980-1990
chrono_18	chrono_83	3.73539	NA	VS	Burn scar-Regen forest	1980-1990
chrono_18	chrono_84	7.62908	NA	VS	Burn scar-Regen forest	1980-1990
chrono_18	chrono_85	-2.92607	NA	HS	Burn scar-Regen forest	1970-1980
chrono_18	chrono_86	-0.879953	1	DL	Burn scar-Regen forest	1970-1980
chrono_18	chrono_87	-1.58728	0.91	Un.	Burn scar-Regen forest	1970-1980
chrono_18	chrono_88	-0.573831	1	DL	Burn scar-Regen forest	1970-1980
chrono_18	chrono_89	-1.32448	1	DL	Burn scar-Regen forest	1970-1980
chrono_18	chrono_90	-0.133332	1	DL	Burn scar-Regen forest	1970-1980
chrono_18	chrono_91	-1.70819	1	DL	Burn scar-Regen forest	1970-1980
chrono_18	chrono_92	2.69698	NA	VS	Burn scar-Regen forest	1970-1980
chrono_18	chrono_93	1.56848	1	DL	Burn scar-Regen forest	1970-1980
chrono_18	chrono_94	-1.03965	1	DL	Burn scar-Regen forest	1970-1980
chrono_18	chrono_95	-0.902249	1	DL	Burn scar-Regen forest	1970-1980
chrono_18	chrono__100	-1.85507	0.99	DL	Burn scar-Regen forest	1980-1980
chrono_18	chrono__101	-0.0542993	0.99	DL	Burn scar-Regen forest	1980-1980
chrono_18	chrono__102	2.78332	NA	VS	Burn scar-Regen forest	1980-1980
chrono_18	chrono__104	0.397221	1	DL	Burn scar-Regen forest	1980-1980
chrono_18	chrono__105	0.55251	1	DL	Burn scar-Regen forest	1980-1980
chrono_18	chrono__106	0.491473	1	DL	Burn scar-Regen forest	1980-1980
chrono_18	chrono__107	-1.94004	0.78	Un.	Burn scar-Regen forest	1980-1980
chrono_18	chrono__108	-2.77497	NA	HS	Burn scar-Regen forest	1980-1980
chrono_18	chrono__109	-3.5206	NA	HS	Burn scar-Regen forest	1960-1980
chrono_18	chrono__112	2.20388	NA	VS	Burn scar-Regen forest	1960-1980
chrono_18	chrono__113	1.49455	1	DL	Burn scar-Regen forest	1960-1980
chrono_18	chrono__114	-0.707991	0.99	DL	Burn scar-Regen forest	1960-1980
chrono_18	chrono__115	-2.46668	NA	HS	Burn scar-Regen forest	1960-1980
chrono_18	chrono__117	-3.37865	NA	HS	Burn scar-Regen forest	1960-1980
chrono_18	chrono__118	-0.482964	1	DL	Burn scar-Regen forest	1960-1980
chrono_18	chrono__119	-0.979757	1	DL	Burn scar-Regen forest	1960-1980
chrono_18	chrono__96	4.9738	NA	VS	Burn scar-Regen forest	1970-1980
chrono_18	chrono__97	-0.969953	0.98	DL	Burn scar-Regen forest	1980-1980
chrono_18	chrono__98	-1.37671	0.99	DL	Burn scar-Regen forest	1980-1980
chrono_19	chrono_1	-2.66014	NA	HS	Burn scar-Regen forest	1960-1980
chrono_19	chrono_12	0.391289	1	DL	Burn scar-Regen forest	1980-1980
chrono_19	chrono_13	-3.22718	NA	HS	Burn scar-Regen forest	1980-1980
chrono_19	chrono_14	-5.07439	NA	HS	Regen forest-Regen forest	1980-1980
chrono_19	chrono_15	-4.57144	NA	HS	Regen forest-Regen forest	1980-1980
chrono_19	chrono_16	0.257945	1	DL	Burn scar-Regen forest	1980-1980
chrono_19	chrono_17	0.995498	1	DL	Burn scar-Regen forest	1980-1980
chrono_19	chrono_18	-4.24327	NA	HS	Regen forest-Regen forest	1980-1980
chrono_19	chrono_2	0.682272	1	DL	Burn scar-Regen forest	1960-1980
chrono_19	chrono_20	-1.07111	1	DL	Burn scar-Regen forest	1970-1980
chrono_19	chrono_21	-2.08634	NA	HS	Burn scar-Regen forest	1970-1980
chrono_19	chrono_22	-3.98129	NA	HS	Regen forest-Regen forest	1970-1980
chrono_19	chrono_23	-4.65492	NA	HS	Regen forest-Regen forest	1970-1980
chrono_19	chrono_24	-4.04317	NA	HS	Burn scar-Regen forest	1980-1980
chrono_19	chrono_25	-1.8545	-0.22	Un.	Burn scar-Regen forest	1980-1980
chrono_19	chrono_26	-5.14953	NA	HS	Regen forest-Regen forest	1980-1980
chrono_19	chrono_27	-4.01784	NA	HS	Regen forest-Regen forest	1980-1980
chrono_19	chrono_28	-1.87617	1	DL	Burn scar-Regen forest	1970-1980
chrono_19	chrono_29	-4.03714	NA	HS	Burn scar-Regen forest	1970-1980
chrono_19	chrono_3	-3.11833	NA	HS	Regen forest-Regen forest	1960-1980
chrono_19	chrono_30	-5.34797	NA	HS	Regen forest-Regen forest	1970-1980
chrono_19	chrono_31	-4.36826	NA	HS	Regen forest-Regen forest	1970-1980
chrono_19	chrono_32	-1.72975	1	DL	Burn scar-Regen forest	1970-1980
chrono_19	chrono_33	-3.47698	NA	HS	Burn scar-Regen forest	1970-1980
chrono_19	chrono_34	-4.18493	NA	HS	Regen forest-Regen forest	1970-1980
chrono_19	chrono_35	-5.00737	NA	HS	Regen forest-Regen forest	1970-1980
chrono_19	chrono_36	5.33511	NA	VS	Burn scar-Regen forest	1980-1990
chrono_19	chrono_37	4.31823	NA	VS	Burn scar-Regen forest	1980-1990
chrono_19	chrono_39	-1.5496	0.99	DL	Regen forest-Regen forest	1980-1990
chrono_19	chrono_4	-0.49028	0.83	Un.	Burn scar-Regen forest	1960-1980
chrono_19	chrono_40	0.428189	1	DL	Burn scar-Regen forest	1980-1990
chrono_19	chrono_41	0.835014	1	DL	Burn scar-Regen forest	1980-1990
chrono_19	chrono_42	-2.95199	NA	HS	Regen forest-Regen forest	1980-1990
chrono_19	chrono_43	-3.19151	NA	HS	Regen forest-Regen forest	1980-1990
chrono_19	chrono_44	0.29177	1	DL	Burn scar-Regen forest	1960-1980
chrono_19	chrono_45	-2.37302	NA	HS	Burn scar-Regen forest	1960-1980
chrono_19	chrono_46	-3.98324	NA	HS	Regen forest-Regen forest	1960-1980
chrono_19	chrono_47	-4.13426	NA	HS	Regen forest-Regen forest	1960-1980
chrono_19	chrono_48	0.497746	1	DL	Burn scar-Regen forest	1980-2000
chrono_19	chrono_49	-0.668842	1	DL	Burn scar-Regen forest	1980-2000
chrono_19	chrono_5	-5.25151	NA	HS	Regen forest-Regen forest	1960-1980
chrono_19	chrono_50	-1.90499	0.9	Un.	Regen forest-Regen forest	1980-2000
chrono_19	chrono_51	-1.0391	-0.38	Un.	Regen forest-Regen forest	1980-2000
chrono_19	chrono_52	4.60111	NA	VS	Burn scar-Regen forest	1980-2000
chrono_19	chrono_53	4.90785	NA	VS	Burn scar-Regen forest	1980-2000
chrono_19	chrono_54	-3.11464	NA	HS	Regen forest-Regen forest	1980-2000
chrono_19	chrono_55	-3.0677	NA	HS	Regen forest-Regen forest	1980-2000
chrono_19	chrono_56	4.97357	NA	VS	Burn scar-Regen forest	1980-2000
chrono_19	chrono_57	-1.38269	1	DL	Burn scar-Regen forest	1980-2000
chrono_19	chrono_58	-2.84769	NA	HS	Regen forest-Regen forest	1980-2000
chrono_19	chrono_59	-2.64307	NA	HS	Regen forest-Regen forest	1980-2000
chrono_19	chrono_6	-2.3475	NA	HS	Burn scar-Regen forest	1960-1980
chrono_19	chrono_60	-1.62509	0.05	Un.	Regen forest-Regen forest	1960-1980
chrono_19	chrono_61	4.62878	NA	VS	Burn scar-Regen forest	1980-2000
chrono_19	chrono_62	7.21525	NA	VS	Burn scar-Regen forest	1980-2000
chrono_19	chrono_63	3.22513	NA	VS	Burn scar-Regen forest	1980-2000
chrono_19	chrono_64	2.29475	NA	VS	Burn scar-Regen forest	1980-2000
chrono_19	chrono_65	5.43673	NA	VS	Burn scar-Regen forest	1980-2000
chrono_19	chrono_66	3.68495	NA	VS	Burn scar-Regen forest	1980-2000
chrono_19	chrono_67	6.22999	NA	VS	Burn scar-Regen forest	1980-2000
chrono_19	chrono_68	4.79429	NA	VS	Burn scar-Regen forest	1980-2000
chrono_19	chrono_69	5.37578	NA	VS	Burn scar-Regen forest	1980-2000
chrono_19	chrono_70	4.24569	NA	VS	Burn scar-Regen forest	1980-2000
chrono_19	chrono_71	3.06126	NA	VS	Burn scar-Regen forest	1980-2000
chrono_19	chrono_72	3.93506	NA	VS	Burn scar-Regen forest	1980-2000
chrono_19	chrono_73	-0.387013	1	DL	Burn scar-Regen forest	1960-1980
chrono_19	chrono_74	1.17422	1	DL	Burn scar-Regen forest	1960-1980
chrono_19	chrono_75	-0.134372	1	DL	Burn scar-Regen forest	1960-1980
chrono_19	chrono_76	-2.49018	NA	HS	Burn scar-Regen forest	1960-1980
chrono_19	chrono_77	1.70348	1	DL	Burn scar-Regen forest	1980-1990
chrono_19	chrono_78	1.88455	1	DL	Burn scar-Regen forest	1980-1990
chrono_19	chrono_79	1.18115	1	DL	Burn scar-Regen forest	1980-1990
chrono_19	chrono_8	-5.58509	NA	HS	Regen forest-Regen forest	1960-1980
chrono_19	chrono_80	1.74969	1	DL	Burn scar-Regen forest	1980-1990
chrono_19	chrono_81	3.44391	NA	VS	Burn scar-Regen forest	1980-1990
chrono_19	chrono_82	6.2172	NA	VS	Burn scar-Regen forest	1980-1990
chrono_19	chrono_83	2.41539	NA	VS	Burn scar-Regen forest	1980-1990
chrono_19	chrono_84	6.20819	NA	VS	Burn scar-Regen forest	1980-1990
chrono_19	chrono_85	-3.87468	NA	HS	Burn scar-Regen forest	1970-1980
chrono_19	chrono_86	-2.49125	NA	HS	Burn scar-Regen forest	1970-1980
chrono_19	chrono_87	-3.39156	NA	HS	Burn scar-Regen forest	1970-1980
chrono_19	chrono_88	-1.69073	1	DL	Burn scar-Regen forest	1970-1980
chrono_19	chrono_89	-2.41479	NA	HS	Burn scar-Regen forest	1970-1980
chrono_19	chrono_90	-1.71939	1	DL	Burn scar-Regen forest	1970-1980
chrono_19	chrono_91	-2.9588	NA	HS	Burn scar-Regen forest	1970-1980
chrono_19	chrono_92	0.628293	1	DL	Burn scar-Regen forest	1970-1980
chrono_19	chrono_93	-0.0510215	1	DL	Burn scar-Regen forest	1970-1980
chrono_19	chrono_94	-2.31197	NA	HS	Burn scar-Regen forest	1970-1980
chrono_19	chrono_95	-1.3555	0.89	Un.	Burn scar-Regen forest	1970-1980
chrono_19	chrono__100	-2.84321	NA	HS	Burn scar-Regen forest	1980-1980
chrono_19	chrono__101	-1.48529	0.83	Un.	Burn scar-Regen forest	1980-1980
chrono_19	chrono__102	1.26246	1	DL	Burn scar-Regen forest	1980-1980
chrono_19	chrono__104	-1.4972	1	DL	Burn scar-Regen forest	1980-1980
chrono_19	chrono__105	-0.588239	1	DL	Burn scar-Regen forest	1980-1980
chrono_19	chrono__106	-0.400803	1	DL	Burn scar-Regen forest	1980-1980
chrono_19	chrono__107	-2.81915	NA	HS	Burn scar-Regen forest	1980-1980
chrono_19	chrono__108	-3.29578	NA	HS	Burn scar-Regen forest	1980-1980
chrono_19	chrono__109	-3.62819	NA	HS	Burn scar-Regen forest	1960-1980
chrono_19	chrono__112	-0.665741	0.96	DL	Burn scar-Regen forest	1960-1980
chrono_19	chrono__113	-0.153398	1	DL	Burn scar-Regen forest	1960-1980
chrono_19	chrono__114	-2.84027	NA	HS	Burn scar-Regen forest	1960-1980
chrono_19	chrono__115	-3.86381	NA	HS	Burn scar-Regen forest	1960-1980
chrono_19	chrono__117	-4.75441	NA	HS	Burn scar-Regen forest	1960-1980
chrono_19	chrono__118	-0.736573	1	DL	Burn scar-Regen forest	1960-1980
chrono_19	chrono__119	-2.13718	NA	HS	Burn scar-Regen forest	1960-1980
chrono_19	chrono__96	3.37415	NA	VS	Burn scar-Regen forest	1970-1980
chrono_19	chrono__97	-2.19977	NA	HS	Burn scar-Regen forest	1980-1980
chrono_19	chrono__98	-2.33067	NA	HS	Burn scar-Regen forest	1980-1980
chrono_2	chrono_1	-2.96577	NA	HS	Burn scar-Burn scar	1960-1960
chrono_2	chrono_12	-2.29442	NA	HS	Burn scar-Burn scar	1960-1980
chrono_2	chrono_13	-4.08476	NA	HS	Burn scar-Burn scar	1960-1980
chrono_2	chrono_14	1.21051	1	DL	Burn scar-Regen forest	1960-1980
chrono_2	chrono_15	-0.139391	1	DL	Burn scar-Regen forest	1960-1980
chrono_2	chrono_16	-3.37916	NA	HS	Burn scar-Burn scar	1960-1980
chrono_2	chrono_17	-3.41523	NA	HS	Burn scar-Burn scar	1960-1980
chrono_2	chrono_18	1.59528	1	DL	Burn scar-Regen forest	1960-1980
chrono_2	chrono_19	0.682272	1	DL	Burn scar-Regen forest	1960-1980
chrono_2	chrono_20	-3.89097	NA	HS	Burn scar-Burn scar	1960-1970
chrono_2	chrono_21	-4.7388	NA	HS	Burn scar-Burn scar	1960-1970
chrono_2	chrono_22	-1.99443	0.92	Un.	Burn scar-Regen forest	1960-1970
chrono_2	chrono_23	-2.25547	NA	HS	Burn scar-Regen forest	1960-1970
chrono_2	chrono_24	0.314225	1	DL	Burn scar-Burn scar	1960-1980
chrono_2	chrono_25	1.63733	0.99	DL	Burn scar-Burn scar	1960-1980
chrono_2	chrono_26	-0.572003	0.99	DL	Burn scar-Regen forest	1960-1980
chrono_2	chrono_27	0.554466	0.99	DL	Burn scar-Regen forest	1960-1980
chrono_2	chrono_28	-2.47682	NA	HS	Burn scar-Burn scar	1960-1970
chrono_2	chrono_29	-3.08427	NA	HS	Burn scar-Burn scar	1960-1970
chrono_2	chrono_3	-2.24136	NA	HS	Burn scar-Regen forest	1960-1960
chrono_2	chrono_30	0.446701	1	DL	Burn scar-Regen forest	1960-1970
chrono_2	chrono_31	1.61507	1	DL	Burn scar-Regen forest	1960-1970
chrono_2	chrono_32	-2.63937	NA	HS	Burn scar-Burn scar	1960-1970
chrono_2	chrono_33	-4.14965	NA	HS	Burn scar-Burn scar	1960-1970
chrono_2	chrono_34	-1.89226	0.94	Un.	Burn scar-Regen forest	1960-1970
chrono_2	chrono_35	-0.743816	1	DL	Burn scar-Regen forest	1960-1970
chrono_2	chrono_36	-2.67245	NA	HS	Burn scar-Burn scar	1960-1990
chrono_2	chrono_37	-3.02058	NA	HS	Burn scar-Burn scar	1960-1990
chrono_2	chrono_38	-4.0809	NA	HS	Burn scar-Regen forest	1960-1990
chrono_2	chrono_39	-3.83509	NA	HS	Burn scar-Regen forest	1960-1990
chrono_2	chrono_4	-3.05478	NA	HS	Burn scar-Burn scar	1960-1960
chrono_2	chrono_40	-1.90995	1	DL	Burn scar-Burn scar	1960-1990
chrono_2	chrono_41	-1.82164	1	DL	Burn scar-Burn scar	1960-1990
chrono_2	chrono_42	-1.56161	0.99	DL	Burn scar-Regen forest	1960-1990
chrono_2	chrono_43	-2.95615	NA	HS	Burn scar-Regen forest	1960-1990
chrono_2	chrono_44	-2.36785	NA	HS	Burn scar-Burn scar	1960-1960
chrono_2	chrono_45	-1.8768	1	DL	Burn scar-Burn scar	1960-1960
chrono_2	chrono_46	-1.4711	0.87	Un.	Burn scar-Regen forest	1960-1960
chrono_2	chrono_47	-0.230767	0.98	DL	Burn scar-Regen forest	1960-1960
chrono_2	chrono_48	-3.30862	NA	HS	Burn scar-Burn scar	1960-2000
chrono_2	chrono_49	-2.86208	NA	HS	Burn scar-Burn scar	1960-2000
chrono_2	chrono_5	-2.45884	NA	HS	Burn scar-Regen forest	1960-1960
chrono_2	chrono_50	-0.533147	1	DL	Burn scar-Regen forest	1960-2000
chrono_2	chrono_51	2.08607	NA	VS	Burn scar-Regen forest	1960-2000
chrono_2	chrono_52	-2.30513	NA	HS	Burn scar-Burn scar	1960-2000
chrono_2	chrono_53	-2.66736	NA	HS	Burn scar-Burn scar	1960-2000
chrono_2	chrono_54	-0.892857	1	DL	Burn scar-Regen forest	1960-2000
chrono_2	chrono_55	-0.866665	1	DL	Burn scar-Regen forest	1960-2000
chrono_2	chrono_56	-3.65037	NA	HS	Burn scar-Burn scar	1960-2000
chrono_2	chrono_57	-4.14641	NA	HS	Burn scar-Burn scar	1960-2000
chrono_2	chrono_58	-2.68116	NA	HS	Burn scar-Regen forest	1960-2000
chrono_2	chrono_59	-2.29876	NA	HS	Burn scar-Regen forest	1960-2000
chrono_2	chrono_6	-3.34448	NA	HS	Burn scar-Burn scar	1960-1960
chrono_2	chrono_60	-1.58177	0.96	DL	Burn scar-Regen forest	1960-1960
chrono_2	chrono_61	-2.82503	NA	HS	Burn scar-Burn scar	1960-2000
chrono_2	chrono_62	-2.72603	NA	HS	Burn scar-Burn scar	1960-2000
chrono_2	chrono_63	-2.77452	NA	HS	Burn scar-Burn scar	1960-2000
chrono_2	chrono_64	-3.21144	NA	HS	Burn scar-Burn scar	1960-2000
chrono_2	chrono_65	-2.07117	NA	HS	Burn scar-Burn scar	1960-2000
chrono_2	chrono_66	-1.88026	1	DL	Burn scar-Burn scar	1960-2000
chrono_2	chrono_67	-2.47291	NA	HS	Burn scar-Burn scar	1960-2000
chrono_2	chrono_68	-2.14218	NA	HS	Burn scar-Burn scar	1960-2000
chrono_2	chrono_69	-2.1205	NA	HS	Burn scar-Burn scar	1960-2000
chrono_2	chrono_70	-2.31825	NA	HS	Burn scar-Burn scar	1960-2000
chrono_2	chrono_71	-2.93368	NA	HS	Burn scar-Burn scar	1960-2000
chrono_2	chrono_72	-2.3603	NA	HS	Burn scar-Burn scar	1960-2000
chrono_2	chrono_73	-2.46356	NA	HS	Burn scar-Burn scar	1960-1960
chrono_2	chrono_74	-3.65067	NA	HS	Burn scar-Burn scar	1960-1960
chrono_2	chrono_75	-3.11649	NA	HS	Burn scar-Burn scar	1960-1960
chrono_2	chrono_76	-4.58258	NA	HS	Burn scar-Burn scar	1960-1960
chrono_2	chrono_77	-2.98588	NA	HS	Burn scar-Burn scar	1960-1990
chrono_2	chrono_78	-2.83353	NA	HS	Burn scar-Burn scar	1960-1990
chrono_2	chrono_79	-3.15479	NA	HS	Burn scar-Burn scar	1960-1990
chrono_2	chrono_8	-1.81652	1	DL	Burn scar-Regen forest	1960-1960
chrono_2	chrono_80	-3.65311	NA	HS	Burn scar-Burn scar	1960-1990
chrono_2	chrono_81	-4.54887	NA	HS	Burn scar-Burn scar	1960-1990
chrono_2	chrono_82	-3.73498	NA	HS	Burn scar-Burn scar	1960-1990
chrono_2	chrono_83	-2.55937	NA	HS	Burn scar-Burn scar	1960-1990
chrono_2	chrono_84	-1.90261	1	DL	Burn scar-Burn scar	1960-1990
chrono_2	chrono_85	-0.612613	0.99	DL	Burn scar-Burn scar	1960-1970
chrono_2	chrono_86	-3.09028	NA	HS	Burn scar-Burn scar	1960-1970
chrono_2	chrono_87	-3.92799	NA	HS	Burn scar-Burn scar	1960-1970
chrono_2	chrono_88	-2.95912	NA	HS	Burn scar-Burn scar	1960-1970
chrono_2	chrono_89	-3.10406	NA	HS	Burn scar-Burn scar	1960-1970
chrono_2	chrono_90	-3.80375	NA	HS	Burn scar-Burn scar	1960-1970
chrono_2	chrono_91	-2.93744	NA	HS	Burn scar-Burn scar	1960-1970
chrono_2	chrono_92	-2.95225	NA	HS	Burn scar-Burn scar	1960-1970
chrono_2	chrono_93	-2.98543	NA	HS	Burn scar-Burn scar	1960-1970
chrono_2	chrono_94	-3.72815	NA	HS	Burn scar-Burn scar	1960-1970
chrono_2	chrono_95	-3.41695	NA	HS	Burn scar-Burn scar	1960-1970
chrono_2	chrono__100	-4.53991	NA	HS	Burn scar-Burn scar	1960-1980
chrono_2	chrono__101	-4.40877	NA	HS	Burn scar-Burn scar	1960-1980
chrono_2	chrono__102	-2.89094	NA	HS	Burn scar-Burn scar	1960-1980
chrono_2	chrono__104	-4.86618	NA	HS	Burn scar-Burn scar	1960-1980
chrono_2	chrono__105	-2.7183	NA	HS	Burn scar-Burn scar	1960-1980
chrono_2	chrono__106	-1.90604	1	DL	Burn scar-Burn scar	1960-1980
chrono_2	chrono__107	-1.93277	0.9	Un.	Burn scar-Burn scar	1960-1980
chrono_2	chrono__108	-3.04397	NA	HS	Burn scar-Burn scar	1960-1980
chrono_2	chrono__109	-0.808468	0.85	Un.	Burn scar-Burn scar	1960-1960
chrono_2	chrono__112	-3.14613	NA	HS	Burn scar-Burn scar	1960-1960
chrono_2	chrono__113	-3.63368	NA	HS	Burn scar-Burn scar	1960-1960
chrono_2	chrono__114	-3.82563	NA	HS	Burn scar-Burn scar	1960-1960
chrono_2	chrono__115	-3.50682	NA	HS	Burn scar-Burn scar	1960-1960
chrono_2	chrono__117	-2.47804	NA	HS	Burn scar-Burn scar	1960-1960
chrono_2	chrono__118	-1.04711	0.89	Un.	Burn scar-Burn scar	1960-1960
chrono_2	chrono__119	-1.40991	0.87	Un.	Burn scar-Burn scar	1960-1960
chrono_2	chrono__96	-1.75611	0.21	Un.	Burn scar-Burn scar	1960-1970
chrono_2	chrono__97	-3.87574	NA	HS	Burn scar-Burn scar	1960-1980
chrono_2	chrono__98	-3.71426	NA	HS	Burn scar-Burn scar	1960-1980
chrono_20	chrono_1	-2.06424	NA	HS	Burn scar-Burn scar	1960-1970
chrono_20	chrono_12	-2.37366	NA	HS	Burn scar-Burn scar	1970-1980
chrono_20	chrono_13	-2.34172	NA	HS	Burn scar-Burn scar	1970-1980
chrono_20	chrono_14	-0.472675	0.99	DL	Burn scar-Regen forest	1970-1980
chrono_20	chrono_15	-1.43717	1	DL	Burn scar-Regen forest	1970-1980
chrono_20	chrono_16	-4.44737	NA	HS	Burn scar-Burn scar	1970-1980
chrono_20	chrono_17	-3.58612	NA	HS	Burn scar-Burn scar	1970-1980
chrono_20	chrono_18	0.512202	1	DL	Burn scar-Regen forest	1970-1980
chrono_20	chrono_19	-1.07111	1	DL	Burn scar-Regen forest	1970-1980
chrono_20	chrono_2	-3.89097	NA	HS	Burn scar-Burn scar	1960-1970
chrono_20	chrono_21	-3.12082	NA	HS	Burn scar-Burn scar	1970-1970
chrono_20	chrono_22	-2.32467	NA	HS	Burn scar-Regen forest	1970-1970
chrono_20	chrono_23	-1.49906	0.89	Un.	Burn scar-Regen forest	1970-1970
chrono_20	chrono_24	-0.340323	1	DL	Burn scar-Burn scar	1970-1980
chrono_20	chrono_25	-0.539219	1	DL	Burn scar-Burn scar	1970-1980
chrono_20	chrono_26	-0.891402	0.9	Un.	Burn scar-Regen forest	1970-1980
chrono_20	chrono_27	-0.265878	0.99	DL	Burn scar-Regen forest	1970-1980
chrono_20	chrono_28	-2.47995	NA	HS	Burn scar-Burn scar	1970-1970
chrono_20	chrono_29	-2.71177	NA	HS	Burn scar-Burn scar	1970-1970
chrono_20	chrono_3	-0.971899	0.64	Un.	Burn scar-Regen forest	1960-1970
chrono_20	chrono_30	-0.955184	0.86	Un.	Burn scar-Regen forest	1970-1970
chrono_20	chrono_31	0.155413	1	DL	Burn scar-Regen forest	1970-1970
chrono_20	chrono_32	-2.79885	NA	HS	Burn scar-Burn scar	1970-1970
chrono_20	chrono_33	-2.84748	NA	HS	Burn scar-Burn scar	1970-1970
chrono_20	chrono_34	-2.61553	NA	HS	Burn scar-Regen forest	1970-1970
chrono_20	chrono_35	-0.77436	0.99	DL	Burn scar-Regen forest	1970-1970
chrono_20	chrono_36	-2.60565	NA	HS	Burn scar-Burn scar	1970-1990
chrono_20	chrono_37	-2.35323	NA	HS	Burn scar-Burn scar	1970-1990
chrono_20	chrono_38	-3.09513	NA	HS	Burn scar-Regen forest	1970-1990
chrono_20	chrono_39	-2.96642	NA	HS	Burn scar-Regen forest	1970-1990
chrono_20	chrono_4	-1.8696	0.99	DL	Burn scar-Burn scar	1960-1970
chrono_20	chrono_40	-2.17277	NA	HS	Burn scar-Burn scar	1970-1990
chrono_20	chrono_41	-1.81501	1	DL	Burn scar-Burn scar	1970-1990
chrono_20	chrono_42	-1.22551	0.81	Un.	Burn scar-Regen forest	1970-1990
chrono_20	chrono_43	-2.48694	NA	HS	Burn scar-Regen forest	1970-1990
chrono_20	chrono_44	-3.55608	NA	HS	Burn scar-Burn scar	1960-1970
chrono_20	chrono_45	-2.29839	NA	HS	Burn scar-Burn scar	1960-1970
chrono_20	chrono_46	-2.73792	NA	HS	Burn scar-Regen forest	1960-1970
chrono_20	chrono_47	-1.38981	0.93	Un.	Burn scar-Regen forest	1960-1970
chrono_20	chrono_48	-3.59684	NA	HS	Burn scar-Burn scar	1970-2000
chrono_20	chrono_49	-3.38997	NA	HS	Burn scar-Burn scar	1970-2000
chrono_20	chrono_5	-2.68014	NA	HS	Burn scar-Regen forest	1960-1970
chrono_20	chrono_50	0.243037	0.99	DL	Burn scar-Regen forest	1970-2000
chrono_20	chrono_51	1.24413	1	DL	Burn scar-Regen forest	1970-2000
chrono_20	chrono_52	-2.47028	NA	HS	Burn scar-Burn scar	1970-2000
chrono_20	chrono_53	-3.04345	NA	HS	Burn scar-Burn scar	1970-2000
chrono_20	chrono_54	-2.23631	NA	HS	Burn scar-Regen forest	1970-2000
chrono_20	chrono_55	-2.72479	NA	HS	Burn scar-Regen forest	1970-2000
chrono_20	chrono_56	-4.00895	NA	HS	Burn scar-Burn scar	1970-2000
chrono_20	chrono_57	-2.84144	NA	HS	Burn scar-Burn scar	1970-2000
chrono_20	chrono_58	-2.92037	NA	HS	Burn scar-Regen forest	1970-2000
chrono_20	chrono_59	-2.82667	NA	HS	Burn scar-Regen forest	1970-2000
chrono_20	chrono_6	-2.51717	NA	HS	Burn scar-Burn scar	1960-1970
chrono_20	chrono_60	1.35533	0.94	Un.	Burn scar-Regen forest	1960-1970
chrono_20	chrono_61	-2.02114	NA	HS	Burn scar-Burn scar	1970-2000
chrono_20	chrono_62	-2.74617	NA	HS	Burn scar-Burn scar	1970-2000
chrono_20	chrono_63	-0.460027	1	DL	Burn scar-Burn scar	1970-2000
chrono_20	chrono_64	-1.98804	1	DL	Burn scar-Burn scar	1970-2000
chrono_20	chrono_65	-2.41683	NA	HS	Burn scar-Burn scar	1970-2000
chrono_20	chrono_66	-2.26011	NA	HS	Burn scar-Burn scar	1970-2000
chrono_20	chrono_67	-2.67489	NA	HS	Burn scar-Burn scar	1970-2000
chrono_20	chrono_68	-1.14845	1	DL	Burn scar-Burn scar	1970-2000
chrono_20	chrono_69	-1.52389	1	DL	Burn scar-Burn scar	1970-2000
chrono_20	chrono_70	-2.09812	NA	HS	Burn scar-Burn scar	1970-2000
chrono_20	chrono_71	-3.38161	NA	HS	Burn scar-Burn scar	1970-2000
chrono_20	chrono_72	-2.31077	NA	HS	Burn scar-Burn scar	1970-2000
chrono_20	chrono_73	0.562042	1	DL	Burn scar-Burn scar	1960-1970
chrono_20	chrono_75	-2.89621	NA	HS	Burn scar-Burn scar	1960-1970
chrono_20	chrono_76	-1.92433	0.08	Un.	Burn scar-Burn scar	1960-1970
chrono_20	chrono_77	-2.7679	NA	HS	Burn scar-Burn scar	1970-1990
chrono_20	chrono_78	-2.79633	NA	HS	Burn scar-Burn scar	1970-1990
chrono_20	chrono_79	-1.36174	0.99	DL	Burn scar-Burn scar	1970-1990
chrono_20	chrono_8	-1.59225	0.89	Un.	Burn scar-Regen forest	1960-1970
chrono_20	chrono_80	-1.19466	0.97	DL	Burn scar-Burn scar	1970-1990
chrono_20	chrono_81	-2.8864	NA	HS	Burn scar-Burn scar	1970-1990
chrono_20	chrono_82	-1.53398	1	DL	Burn scar-Burn scar	1970-1990
chrono_20	chrono_83	-2.96936	NA	HS	Burn scar-Burn scar	1970-1990
chrono_20	chrono_84	-2.53152	NA	HS	Burn scar-Burn scar	1970-1990
chrono_20	chrono_85	-0.81503	0.6	Un.	Burn scar-Burn scar	1970-1970
chrono_20	chrono_86	-3.03394	NA	HS	Burn scar-Burn scar	1970-1970
chrono_20	chrono_87	-2.82451	NA	HS	Burn scar-Burn scar	1970-1970
chrono_20	chrono_88	-2.47911	NA	HS	Burn scar-Burn scar	1970-1970
chrono_20	chrono_89	-2.64743	NA	HS	Burn scar-Burn scar	1970-1970
chrono_20	chrono_90	-2.56761	NA	HS	Burn scar-Burn scar	1970-1970
chrono_20	chrono_91	-2.36038	NA	HS	Burn scar-Burn scar	1970-1970
chrono_20	chrono_92	-1.79557	0.23	Un.	Burn scar-Burn scar	1970-1970
chrono_20	chrono_93	-3.88709	NA	HS	Burn scar-Burn scar	1970-1970
chrono_20	chrono_94	-2.85362	NA	HS	Burn scar-Burn scar	1970-1970
chrono_20	chrono_95	-3.59692	NA	HS	Burn scar-Burn scar	1970-1970
chrono_20	chrono__100	-4.28565	NA	HS	Burn scar-Burn scar	1970-1980
chrono_20	chrono__101	-2.50022	NA	HS	Burn scar-Burn scar	1970-1980
chrono_20	chrono__102	-1.95463	0.83	Un.	Burn scar-Burn scar	1970-1980
chrono_20	chrono__104	-3.17172	NA	HS	Burn scar-Burn scar	1970-1980
chrono_20	chrono__105	-3.47116	NA	HS	Burn scar-Burn scar	1970-1980
chrono_20	chrono__106	-3.74038	NA	HS	Burn scar-Burn scar	1970-1980
chrono_20	chrono__107	-3.74444	NA	HS	Burn scar-Burn scar	1970-1980
chrono_20	chrono__108	-2.87457	NA	HS	Burn scar-Burn scar	1970-1980
chrono_20	chrono__109	-1.04081	0.94	Un.	Burn scar-Burn scar	1960-1970
chrono_20	chrono__112	-1.48584	0.86	Un.	Burn scar-Burn scar	1960-1970
chrono_20	chrono__113	-2.44388	NA	HS	Burn scar-Burn scar	1960-1970
chrono_20	chrono__114	-2.25134	NA	HS	Burn scar-Burn scar	1960-1970
chrono_20	chrono__115	-2.07852	NA	HS	Burn scar-Burn scar	1960-1970
chrono_20	chrono__117	-3.03307	NA	HS	Burn scar-Burn scar	1960-1970
chrono_20	chrono__118	2.15303	NA	VS	Burn scar-Burn scar	1960-1970
chrono_20	chrono__119	-0.41969	0.98	DL	Burn scar-Burn scar	1960-1970
chrono_20	chrono__96	-2.67213	NA	HS	Burn scar-Burn scar	1970-1970
chrono_20	chrono__97	-3.36012	NA	HS	Burn scar-Burn scar	1970-1980
chrono_21	chrono_1	-2.18389	NA	HS	Burn scar-Burn scar	1960-1970
chrono_21	chrono_12	-2.33729	NA	HS	Burn scar-Burn scar	1970-1980
chrono_21	chrono_13	-3.94798	NA	HS	Burn scar-Burn scar	1970-1980
chrono_21	chrono_14	-2.39161	NA	HS	Burn scar-Regen forest	1970-1980
chrono_21	chrono_15	-2.71187	NA	HS	Burn scar-Regen forest	1970-1980
chrono_21	chrono_16	-3.35734	NA	HS	Burn scar-Burn scar	1970-1980
chrono_21	chrono_17	-3.37096	NA	HS	Burn scar-Burn scar	1970-1980
chrono_21	chrono_18	-0.75494	0.8	Un.	Burn scar-Regen forest	1970-1980
chrono_21	chrono_19	-2.08634	NA	HS	Burn scar-Regen forest	1970-1980
chrono_21	chrono_2	-4.7388	NA	HS	Burn scar-Burn scar	1960-1970
chrono_21	chrono_20	-3.12082	NA	HS	Burn scar-Burn scar	1970-1970
chrono_21	chrono_22	-3.38629	NA	HS	Burn scar-Regen forest	1970-1970
chrono_21	chrono_23	-3.10302	NA	HS	Burn scar-Regen forest	1970-1970
chrono_21	chrono_24	-2.61326	NA	HS	Burn scar-Burn scar	1970-1980
chrono_21	chrono_25	-2.02025	NA	HS	Burn scar-Burn scar	1970-1980
chrono_21	chrono_26	-1.66543	0.38	Un.	Burn scar-Regen forest	1970-1980
chrono_21	chrono_27	-1.01767	0.23	Un.	Burn scar-Regen forest	1970-1980
chrono_21	chrono_28	-2.94522	NA	HS	Burn scar-Burn scar	1970-1970
chrono_21	chrono_29	-3.72621	NA	HS	Burn scar-Burn scar	1970-1970
chrono_21	chrono_3	-3.08521	NA	HS	Burn scar-Regen forest	1960-1970
chrono_21	chrono_30	-1.35286	0.24	Un.	Burn scar-Regen forest	1970-1970
chrono_21	chrono_31	0.00658327	-0.02	Un.	Burn scar-Regen forest	1970-1970
chrono_21	chrono_32	-2.09959	NA	HS	Burn scar-Burn scar	1970-1970
chrono_21	chrono_33	-3.35477	NA	HS	Burn scar-Burn scar	1970-1970
chrono_21	chrono_34	-3.53905	NA	HS	Burn scar-Regen forest	1970-1970
chrono_21	chrono_35	-2.35621	NA	HS	Burn scar-Regen forest	1970-1970
chrono_21	chrono_36	-0.203411	1	DL	Burn scar-Burn scar	1970-1990
chrono_21	chrono_37	-1.18046	1	DL	Burn scar-Burn scar	1970-1990
chrono_21	chrono_38	-3.63695	NA	HS	Burn scar-Regen forest	1970-1990
chrono_21	chrono_39	-3.83144	NA	HS	Burn scar-Regen forest	1970-1990
chrono_21	chrono_4	-2.6552	NA	HS	Burn scar-Burn scar	1960-1970
chrono_21	chrono_40	-1.69723	1	DL	Burn scar-Burn scar	1970-1990
chrono_21	chrono_41	-1.68807	1	DL	Burn scar-Burn scar	1970-1990
chrono_21	chrono_42	-1.5374	0.32	Un.	Burn scar-Regen forest	1970-1990
chrono_21	chrono_43	-2.97824	NA	HS	Burn scar-Regen forest	1970-1990
chrono_21	chrono_44	-3.03373	NA	HS	Burn scar-Burn scar	1960-1970
chrono_21	chrono_45	-3.22221	NA	HS	Burn scar-Burn scar	1960-1970
chrono_21	chrono_46	-2.81599	NA	HS	Burn scar-Regen forest	1960-1970
chrono_21	chrono_47	-1.8013	0.32	Un.	Burn scar-Regen forest	1960-1970
chrono_21	chrono_48	-3.12753	NA	HS	Burn scar-Burn scar	1970-2000
chrono_21	chrono_49	-3.39182	NA	HS	Burn scar-Burn scar	1970-2000
chrono_21	chrono_5	-3.56907	NA	HS	Burn scar-Regen forest	1960-1970
chrono_21	chrono_50	-2.39627	NA	HS	Burn scar-Regen forest	1970-2000
chrono_21	chrono_51	-1.21645	0.99	DL	Burn scar-Regen forest	1970-2000
chrono_21	chrono_52	-1.69344	1	DL	Burn scar-Burn scar	1970-2000
chrono_21	chrono_53	-1.62428	1	DL	Burn scar-Burn scar	1970-2000
chrono_21	chrono_54	-3.11423	NA	HS	Burn scar-Regen forest	1970-2000
chrono_21	chrono_55	-3.29521	NA	HS	Burn scar-Regen forest	1970-2000
chrono_21	chrono_56	-2.18541	NA	HS	Burn scar-Burn scar	1970-2000
chrono_21	chrono_57	-3.53986	NA	HS	Burn scar-Burn scar	1970-2000
chrono_21	chrono_58	-3.5403	NA	HS	Burn scar-Regen forest	1970-2000
chrono_21	chrono_59	-3.56401	NA	HS	Burn scar-Regen forest	1970-2000
chrono_21	chrono_6	-2.92622	NA	HS	Burn scar-Burn scar	1960-1970
chrono_21	chrono_60	0.42029	0.77	Un.	Burn scar-Regen forest	1960-1970
chrono_21	chrono_61	-0.877211	1	DL	Burn scar-Burn scar	1970-2000
chrono_21	chrono_62	-0.472948	1	DL	Burn scar-Burn scar	1970-2000
chrono_21	chrono_63	-0.714349	1	DL	Burn scar-Burn scar	1970-2000
chrono_21	chrono_64	-0.663875	1	DL	Burn scar-Burn scar	1970-2000
chrono_21	chrono_65	0.000935659	1	DL	Burn scar-Burn scar	1970-2000
chrono_21	chrono_66	-0.841073	1	DL	Burn scar-Burn scar	1970-2000
chrono_21	chrono_67	-0.241036	1	DL	Burn scar-Burn scar	1970-2000
chrono_21	chrono_68	-0.0651843	1	DL	Burn scar-Burn scar	1970-2000
chrono_21	chrono_69	-0.578346	1	DL	Burn scar-Burn scar	1970-2000
chrono_21	chrono_70	-1.29168	1	DL	Burn scar-Burn scar	1970-2000
chrono_21	chrono_71	-2.46043	NA	HS	Burn scar-Burn scar	1970-2000
chrono_21	chrono_72	-1.40546	1	DL	Burn scar-Burn scar	1970-2000
chrono_21	chrono_73	0.467038	1	DL	Burn scar-Burn scar	1960-1970
chrono_21	chrono_74	-1.31825	1	DL	Burn scar-Burn scar	1960-1970
chrono_21	chrono_75	-3.32194	NA	HS	Burn scar-Burn scar	1960-1970
chrono_21	chrono_76	-2.88799	NA	HS	Burn scar-Burn scar	1960-1970
chrono_21	chrono_77	-1.89971	1	DL	Burn scar-Burn scar	1970-1990
chrono_21	chrono_78	-2.03277	NA	HS	Burn scar-Burn scar	1970-1990
chrono_21	chrono_79	-1.45645	1	DL	Burn scar-Burn scar	1970-1990
chrono_21	chrono_8	-3.14827	NA	HS	Burn scar-Regen forest	1960-1970
chrono_21	chrono_80	-2.14178	NA	HS	Burn scar-Burn scar	1970-1990
chrono_21	chrono_81	-1.80175	1	DL	Burn scar-Burn scar	1970-1990
chrono_21	chrono_82	-1.10054	1	DL	Burn scar-Burn scar	1970-1990
chrono_21	chrono_83	-1.69918	1	DL	Burn scar-Burn scar	1970-1990
chrono_21	chrono_84	-0.505687	1	DL	Burn scar-Burn scar	1970-1990
chrono_21	chrono_85	-0.811559	0.24	Un.	Burn scar-Burn scar	1970-1970
chrono_21	chrono_86	-2.57544	NA	HS	Burn scar-Burn scar	1970-1970
chrono_21	chrono_87	-4.00095	NA	HS	Burn scar-Burn scar	1970-1970
chrono_21	chrono_88	-3.54336	NA	HS	Burn scar-Burn scar	1970-1970
chrono_21	chrono_89	-3.09368	NA	HS	Burn scar-Burn scar	1970-1970
chrono_21	chrono_90	-3.4301	NA	HS	Burn scar-Burn scar	1970-1970
chrono_21	chrono_91	-2.98129	NA	HS	Burn scar-Burn scar	1970-1970
chrono_21	chrono_92	-2.30352	NA	HS	Burn scar-Burn scar	1970-1970
chrono_21	chrono_93	-3.21296	NA	HS	Burn scar-Burn scar	1970-1970
chrono_21	chrono_94	-3.0076	NA	HS	Burn scar-Burn scar	1970-1970
chrono_21	chrono_95	-4.6146	NA	HS	Burn scar-Burn scar	1970-1970
chrono_21	chrono__100	-2.67829	NA	HS	Burn scar-Burn scar	1970-1980
chrono_21	chrono__101	-2.45164	NA	HS	Burn scar-Burn scar	1970-1980
chrono_21	chrono__102	-1.64515	0.99	DL	Burn scar-Burn scar	1970-1980
chrono_21	chrono__104	-3.1484	NA	HS	Burn scar-Burn scar	1970-1980
chrono_21	chrono__105	-3.74513	NA	HS	Burn scar-Burn scar	1970-1980
chrono_21	chrono__106	-3.03907	NA	HS	Burn scar-Burn scar	1970-1980
chrono_21	chrono__107	-3.44446	NA	HS	Burn scar-Burn scar	1970-1980
chrono_21	chrono__108	-3.57685	NA	HS	Burn scar-Burn scar	1970-1980
chrono_21	chrono__109	-1.69826	-0.2	Un.	Burn scar-Burn scar	1960-1970
chrono_21	chrono__112	-2.31909	NA	HS	Burn scar-Burn scar	1960-1970
chrono_21	chrono__113	-2.87562	NA	HS	Burn scar-Burn scar	1960-1970
chrono_21	chrono__114	-3.06018	NA	HS	Burn scar-Burn scar	1960-1970
chrono_21	chrono__115	-3.43085	NA	HS	Burn scar-Burn scar	1960-1970
chrono_21	chrono__117	-3.13118	NA	HS	Burn scar-Burn scar	1960-1970
chrono_21	chrono__118	1.58687	0.96	DL	Burn scar-Burn scar	1960-1970
chrono_21	chrono__119	-1.60678	0.97	DL	Burn scar-Burn scar	1960-1970
chrono_21	chrono__96	-2.35757	NA	HS	Burn scar-Burn scar	1970-1970
chrono_21	chrono__97	-3.701	NA	HS	Burn scar-Burn scar	1970-1980
chrono_21	chrono__98	-3.2287	NA	HS	Burn scar-Burn scar	1970-1980
chrono_22	chrono_1	-2.35086	NA	HS	Burn scar-Regen forest	1960-1970
chrono_22	chrono_12	-1.92062	0.98	DL	Burn scar-Regen forest	1970-1980
chrono_22	chrono_13	-3.17469	NA	HS	Burn scar-Regen forest	1970-1980
chrono_22	chrono_14	-2.99161	NA	HS	Regen forest-Regen forest	1970-1980
chrono_22	chrono_15	-4.25079	NA	HS	Regen forest-Regen forest	1970-1980
chrono_22	chrono_16	-1.76725	1	DL	Burn scar-Regen forest	1970-1980
chrono_22	chrono_17	-2.76579	NA	HS	Burn scar-Regen forest	1970-1980
chrono_22	chrono_18	-2.84297	NA	HS	Regen forest-Regen forest	1970-1980
chrono_22	chrono_19	-3.98129	NA	HS	Regen forest-Regen forest	1970-1980
chrono_22	chrono_2	-1.99443	0.92	Un.	Burn scar-Regen forest	1960-1970
chrono_22	chrono_20	-2.32467	NA	HS	Burn scar-Regen forest	1970-1970
chrono_22	chrono_21	-3.38629	NA	HS	Burn scar-Regen forest	1970-1970
chrono_22	chrono_23	-3.61563	NA	HS	Regen forest-Regen forest	1970-1970
chrono_22	chrono_24	-4.00385	NA	HS	Burn scar-Regen forest	1970-1980
chrono_22	chrono_25	-3.25387	NA	HS	Burn scar-Regen forest	1970-1980
chrono_22	chrono_26	-3.6805	NA	HS	Regen forest-Regen forest	1970-1980
chrono_22	chrono_27	-3.69447	NA	HS	Regen forest-Regen forest	1970-1980
chrono_22	chrono_28	-3.61516	NA	HS	Burn scar-Regen forest	1970-1970
chrono_22	chrono_29	-2.74324	NA	HS	Burn scar-Regen forest	1970-1970
chrono_22	chrono_3	-1.11735	-0.43	Un.	Regen forest-Regen forest	1960-1970
chrono_22	chrono_30	-3.56346	NA	HS	Regen forest-Regen forest	1970-1970
chrono_22	chrono_31	-3.37833	NA	HS	Regen forest-Regen forest	1970-1970
chrono_22	chrono_32	-2.14294	NA	HS	Burn scar-Regen forest	1970-1970
chrono_22	chrono_33	-2.47246	NA	HS	Burn scar-Regen forest	1970-1970
chrono_22	chrono_34	-3.67074	NA	HS	Regen forest-Regen forest	1970-1970
chrono_22	chrono_35	-2.93778	NA	HS	Regen forest-Regen forest	1970-1970
chrono_22	chrono_36	1.52757	1	DL	Burn scar-Regen forest	1970-1990
chrono_22	chrono_37	1.65998	1	DL	Burn scar-Regen forest	1970-1990
chrono_22	chrono_38	-2.10269	NA	HS	Regen forest-Regen forest	1970-1990
chrono_22	chrono_39	-2.70212	NA	HS	Regen forest-Regen forest	1970-1990
chrono_22	chrono_4	-0.924055	0.97	DL	Burn scar-Regen forest	1960-1970
chrono_22	chrono_40	-1.4486	1	DL	Burn scar-Regen forest	1970-1990
chrono_22	chrono_41	-0.802729	1	DL	Burn scar-Regen forest	1970-1990
chrono_22	chrono_42	-1.46473	0.45	Un.	Regen forest-Regen forest	1970-1990
chrono_22	chrono_43	-2.82442	NA	HS	Regen forest-Regen forest	1970-1990
chrono_22	chrono_44	-1.29612	1	DL	Burn scar-Regen forest	1960-1970
chrono_22	chrono_45	-2.30927	NA	HS	Burn scar-Regen forest	1960-1970
chrono_22	chrono_46	-2.17228	NA	HS	Regen forest-Regen forest	1960-1970
chrono_22	chrono_47	-2.85408	NA	HS	Regen forest-Regen forest	1960-1970
chrono_22	chrono_48	-1.33833	1	DL	Burn scar-Regen forest	1970-2000
chrono_22	chrono_49	-1.74636	1	DL	Burn scar-Regen forest	1970-2000
chrono_22	chrono_5	-4.31124	NA	HS	Regen forest-Regen forest	1960-1970
chrono_22	chrono_50	-1.82532	0.27	Un.	Regen forest-Regen forest	1970-2000
chrono_22	chrono_51	-2.18362	NA	HS	Regen forest-Regen forest	1970-2000
chrono_22	chrono_52	1.63059	1	DL	Burn scar-Regen forest	1970-2000
chrono_22	chrono_53	1.38185	1	DL	Burn scar-Regen forest	1970-2000
chrono_22	chrono_54	-3.03455	NA	HS	Regen forest-Regen forest	1970-2000
chrono_22	chrono_55	-3.10694	NA	HS	Regen forest-Regen forest	1970-2000
chrono_22	chrono_56	0.127934	1	DL	Burn scar-Regen forest	1970-2000
chrono_22	chrono_57	-0.940288	1	DL	Burn scar-Regen forest	1970-2000
chrono_22	chrono_58	-3.94435	NA	HS	Regen forest-Regen forest	1970-2000
chrono_22	chrono_59	-3.68713	NA	HS	Regen forest-Regen forest	1970-2000
chrono_22	chrono_6	-1.99236	0.91	Un.	Burn scar-Regen forest	1960-1970
chrono_22	chrono_60	0.806342	0.65	Un.	Regen forest-Regen forest	1960-1970
chrono_22	chrono_61	1.63734	1	DL	Burn scar-Regen forest	1970-2000
chrono_22	chrono_62	2.02935	NA	VS	Burn scar-Regen forest	1970-2000
chrono_22	chrono_63	0.178236	1	DL	Burn scar-Regen forest	1970-2000
chrono_22	chrono_64	1.24945	1	DL	Burn scar-Regen forest	1970-2000
chrono_22	chrono_65	1.95211	1	DL	Burn scar-Regen forest	1970-2000
chrono_22	chrono_66	0.810272	1	DL	Burn scar-Regen forest	1970-2000
chrono_22	chrono_67	2.35922	NA	VS	Burn scar-Regen forest	1970-2000
chrono_22	chrono_68	2.83867	NA	VS	Burn scar-Regen forest	1970-2000
chrono_22	chrono_69	2.65482	NA	VS	Burn scar-Regen forest	1970-2000
chrono_22	chrono_70	1.42713	1	DL	Burn scar-Regen forest	1970-2000
chrono_22	chrono_71	-1.01463	1	DL	Burn scar-Regen forest	1970-2000
chrono_22	chrono_72	0.848808	1	DL	Burn scar-Regen forest	1970-2000
chrono_22	chrono_73	1.2144	1	DL	Burn scar-Regen forest	1960-1970
chrono_22	chrono_74	0.172746	1	DL	Burn scar-Regen forest	1960-1970
chrono_22	chrono_75	-3.18876	NA	HS	Burn scar-Regen forest	1960-1970
chrono_22	chrono_76	-2.49068	NA	HS	Burn scar-Regen forest	1960-1970
chrono_22	chrono_77	0.221181	1	DL	Burn scar-Regen forest	1970-1990
chrono_22	chrono_78	-0.456585	1	DL	Burn scar-Regen forest	1970-1990
chrono_22	chrono_79	-0.389809	1	DL	Burn scar-Regen forest	1970-1990
chrono_22	chrono_8	-3.20865	NA	HS	Regen forest-Regen forest	1960-1970
chrono_22	chrono_80	-0.710922	1	DL	Burn scar-Regen forest	1970-1990
chrono_22	chrono_81	0.0881548	1	DL	Burn scar-Regen forest	1970-1990
chrono_22	chrono_82	1.02588	1	DL	Burn scar-Regen forest	1970-1990
chrono_22	chrono_83	-0.0252301	1	DL	Burn scar-Regen forest	1970-1990
chrono_22	chrono_84	1.17029	1	DL	Burn scar-Regen forest	1970-1990
chrono_22	chrono_85	-2.69434	NA	HS	Burn scar-Regen forest	1970-1970
chrono_22	chrono_86	-2.50492	NA	HS	Burn scar-Regen forest	1970-1970
chrono_22	chrono_87	-3.33248	NA	HS	Burn scar-Regen forest	1970-1970
chrono_22	chrono_88	-2.46578	NA	HS	Burn scar-Regen forest	1970-1970
chrono_22	chrono_89	-2.43979	NA	HS	Burn scar-Regen forest	1970-1970
chrono_22	chrono_90	-2.80864	NA	HS	Burn scar-Regen forest	1970-1970
chrono_22	chrono_91	-1.60151	0.92	Un.	Burn scar-Regen forest	1970-1970
chrono_22	chrono_92	-1.44882	0.5	Un.	Burn scar-Regen forest	1970-1970
chrono_22	chrono_93	-2.6444	NA	HS	Burn scar-Regen forest	1970-1970
chrono_22	chrono_94	-2.55022	NA	HS	Burn scar-Regen forest	1970-1970
chrono_22	chrono_95	-1.5154	0.97	DL	Burn scar-Regen forest	1970-1970
chrono_22	chrono__100	-3.42023	NA	HS	Burn scar-Regen forest	1970-1980
chrono_22	chrono__101	-2.26365	NA	HS	Burn scar-Regen forest	1970-1980
chrono_22	chrono__102	-0.140549	1	DL	Burn scar-Regen forest	1970-1980
chrono_22	chrono__104	-1.79644	1	DL	Burn scar-Regen forest	1970-1980
chrono_22	chrono__105	-1.34938	1	DL	Burn scar-Regen forest	1970-1980
chrono_22	chrono__106	-1.46669	1	DL	Burn scar-Regen forest	1970-1980
chrono_22	chrono__107	-3.65957	NA	HS	Burn scar-Regen forest	1970-1980
chrono_22	chrono__108	-2.52962	NA	HS	Burn scar-Regen forest	1970-1980
chrono_22	chrono__109	-2.40855	NA	HS	Burn scar-Regen forest	1960-1970
chrono_22	chrono__112	-0.781437	0.83	Un.	Burn scar-Regen forest	1960-1970
chrono_22	chrono__113	-1.84309	0.74	Un.	Burn scar-Regen forest	1960-1970
chrono_22	chrono__114	-3.0811	NA	HS	Burn scar-Regen forest	1960-1970
chrono_22	chrono__115	-3.18368	NA	HS	Burn scar-Regen forest	1960-1970
chrono_22	chrono__117	-3.26012	NA	HS	Burn scar-Regen forest	1960-1970
chrono_22	chrono__118	1.90535	0.99	DL	Burn scar-Regen forest	1960-1970
chrono_22	chrono__119	-0.889291	0.99	DL	Burn scar-Regen forest	1960-1970
chrono_22	chrono__96	0.810096	0.51	Un.	Burn scar-Regen forest	1970-1970
chrono_22	chrono__97	-2.58593	NA	HS	Burn scar-Regen forest	1970-1980
chrono_22	chrono__98	-2.29635	NA	HS	Burn scar-Regen forest	1970-1980
chrono_23	chrono_1	-3.52147	NA	HS	Burn scar-Regen forest	1960-1970
chrono_23	chrono_12	-2.33359	NA	HS	Burn scar-Regen forest	1970-1980
chrono_23	chrono_13	-2.53536	NA	HS	Burn scar-Regen forest	1970-1980
chrono_23	chrono_14	-4.7984	NA	HS	Regen forest-Regen forest	1970-1980
chrono_23	chrono_15	-5.36178	NA	HS	Regen forest-Regen forest	1970-1980
chrono_23	chrono_16	-0.924029	1	DL	Burn scar-Regen forest	1970-1980
chrono_23	chrono_17	-2.05096	NA	HS	Burn scar-Regen forest	1970-1980
chrono_23	chrono_18	-4.55974	NA	HS	Regen forest-Regen forest	1970-1980
chrono_23	chrono_19	-4.65492	NA	HS	Regen forest-Regen forest	1970-1980
chrono_23	chrono_2	-2.25547	NA	HS	Burn scar-Regen forest	1960-1970
chrono_23	chrono_20	-1.49906	0.89	Un.	Burn scar-Regen forest	1970-1970
chrono_23	chrono_21	-3.10302	NA	HS	Burn scar-Regen forest	1970-1970
chrono_23	chrono_22	-3.61563	NA	HS	Regen forest-Regen forest	1970-1970
chrono_23	chrono_24	-3.81498	NA	HS	Burn scar-Regen forest	1970-1980
chrono_23	chrono_25	-3.17564	NA	HS	Burn scar-Regen forest	1970-1980
chrono_23	chrono_26	-4.9528	NA	HS	Regen forest-Regen forest	1970-1980
chrono_23	chrono_27	-4.37998	NA	HS	Regen forest-Regen forest	1970-1980
chrono_23	chrono_28	-3.48359	NA	HS	Burn scar-Regen forest	1970-1970
chrono_23	chrono_29	-3.0553	NA	HS	Burn scar-Regen forest	1970-1970
chrono_23	chrono_3	-3.09031	NA	HS	Regen forest-Regen forest	1960-1970
chrono_23	chrono_30	-4.88686	NA	HS	Regen forest-Regen forest	1970-1970
chrono_23	chrono_31	-3.6467	NA	HS	Regen forest-Regen forest	1970-1970
chrono_23	chrono_32	-3.22835	NA	HS	Burn scar-Regen forest	1970-1970
chrono_23	chrono_33	-3.67043	NA	HS	Burn scar-Regen forest	1970-1970
chrono_23	chrono_34	-3.78034	NA	HS	Regen forest-Regen forest	1970-1970
chrono_23	chrono_35	-3.81543	NA	HS	Regen forest-Regen forest	1970-1970
chrono_23	chrono_36	2.9694	NA	VS	Burn scar-Regen forest	1970-1990
chrono_23	chrono_37	2.00292	NA	VS	Burn scar-Regen forest	1970-1990
chrono_23	chrono_38	-3.0128	NA	HS	Regen forest-Regen forest	1970-1990
chrono_23	chrono_39	-4.75228	NA	HS	Regen forest-Regen forest	1970-1990
chrono_23	chrono_4	-1.41651	0.79	Un.	Burn scar-Regen forest	1960-1970
chrono_23	chrono_40	-1.09833	1	DL	Burn scar-Regen forest	1970-1990
chrono_23	chrono_41	-0.508583	1	DL	Burn scar-Regen forest	1970-1990
chrono_23	chrono_42	-2.07553	NA	HS	Regen forest-Regen forest	1970-1990
chrono_23	chrono_43	-3.87778	NA	HS	Regen forest-Regen forest	1970-1990
chrono_23	chrono_44	-1.56264	1	DL	Burn scar-Regen forest	1960-1970
chrono_23	chrono_45	-3.1853	NA	HS	Burn scar-Regen forest	1960-1970
chrono_23	chrono_46	-1.70422	0.2	Un.	Regen forest-Regen forest	1960-1970
chrono_23	chrono_47	-1.35593	-0.77	Un.	Regen forest-Regen forest	1960-1970
chrono_23	chrono_48	-1.29514	1	DL	Burn scar-Regen forest	1970-2000
chrono_23	chrono_49	-2.00871	NA	HS	Burn scar-Regen forest	1970-2000
chrono_23	chrono_5	-5.67041	NA	HS	Regen forest-Regen forest	1960-1970
chrono_23	chrono_50	-3.93143	NA	HS	Regen forest-Regen forest	1970-2000
chrono_23	chrono_51	-2.22403	NA	HS	Regen forest-Regen forest	1970-2000
chrono_23	chrono_52	2.9867	NA	VS	Burn scar-Regen forest	1970-2000
chrono_23	chrono_53	2.95821	NA	VS	Burn scar-Regen forest	1970-2000
chrono_23	chrono_54	-2.67852	NA	HS	Regen forest-Regen forest	1970-2000
chrono_23	chrono_55	-2.4656	NA	HS	Regen forest-Regen forest	1970-2000
chrono_23	chrono_56	1.8931	1	DL	Burn scar-Regen forest	1970-2000
chrono_23	chrono_57	-0.455498	1	DL	Burn scar-Regen forest	1970-2000
chrono_23	chrono_58	-3.81735	NA	HS	Regen forest-Regen forest	1970-2000
chrono_23	chrono_59	-3.10103	NA	HS	Regen forest-Regen forest	1970-2000
chrono_23	chrono_6	-2.58146	NA	HS	Burn scar-Regen forest	1960-1970
chrono_23	chrono_60	-2.71598	NA	HS	Regen forest-Regen forest	1960-1970
chrono_23	chrono_61	2.52901	NA	VS	Burn scar-Regen forest	1970-2000
chrono_23	chrono_62	4.42287	NA	VS	Burn scar-Regen forest	1970-2000
chrono_23	chrono_63	1.18662	1	DL	Burn scar-Regen forest	1970-2000
chrono_23	chrono_64	1.55223	1	DL	Burn scar-Regen forest	1970-2000
chrono_23	chrono_65	3.5774	NA	VS	Burn scar-Regen forest	1970-2000
chrono_23	chrono_66	1.98187	1	DL	Burn scar-Regen forest	1970-2000
chrono_23	chrono_67	4.39509	NA	VS	Burn scar-Regen forest	1970-2000
chrono_23	chrono_68	3.83917	NA	VS	Burn scar-Regen forest	1970-2000
chrono_23	chrono_69	3.93577	NA	VS	Burn scar-Regen forest	1970-2000
chrono_23	chrono_70	3.09114	NA	VS	Burn scar-Regen forest	1970-2000
chrono_23	chrono_71	0.222791	1	DL	Burn scar-Regen forest	1970-2000
chrono_23	chrono_72	1.56099	1	DL	Burn scar-Regen forest	1970-2000
chrono_23	chrono_73	0.0720659	1	DL	Burn scar-Regen forest	1960-1970
chrono_23	chrono_74	-0.18283	1	DL	Burn scar-Regen forest	1960-1970
chrono_23	chrono_75	-3.55252	NA	HS	Burn scar-Regen forest	1960-1970
chrono_23	chrono_76	-3.59789	NA	HS	Burn scar-Regen forest	1960-1970
chrono_23	chrono_77	0.350844	1	DL	Burn scar-Regen forest	1970-1990
chrono_23	chrono_78	-0.47391	1	DL	Burn scar-Regen forest	1970-1990
chrono_23	chrono_79	-1.45777	1	DL	Burn scar-Regen forest	1970-1990
chrono_23	chrono_8	-3.83235	NA	HS	Regen forest-Regen forest	1960-1970
chrono_23	chrono_80	-1.37349	1	DL	Burn scar-Regen forest	1970-1990
chrono_23	chrono_81	1.0664	1	DL	Burn scar-Regen forest	1970-1990
chrono_23	chrono_82	2.20275	NA	VS	Burn scar-Regen forest	1970-1990
chrono_23	chrono_83	0.637001	1	DL	Burn scar-Regen forest	1970-1990
chrono_23	chrono_84	1.89465	1	DL	Burn scar-Regen forest	1970-1990
chrono_23	chrono_85	-3.64822	NA	HS	Burn scar-Regen forest	1970-1970
chrono_23	chrono_86	-3.61039	NA	HS	Burn scar-Regen forest	1970-1970
chrono_23	chrono_87	-3.63991	NA	HS	Burn scar-Regen forest	1970-1970
chrono_23	chrono_88	-3.29556	NA	HS	Burn scar-Regen forest	1970-1970
chrono_23	chrono_89	-1.1485	0.98	DL	Burn scar-Regen forest	1970-1970
chrono_23	chrono_90	-1.69135	1	DL	Burn scar-Regen forest	1970-1970
chrono_23	chrono_91	-2.29786	NA	HS	Burn scar-Regen forest	1970-1970
chrono_23	chrono_92	0.804506	0.94	Un.	Burn scar-Regen forest	1970-1970
chrono_23	chrono_93	-3.16176	NA	HS	Burn scar-Regen forest	1970-1970
chrono_23	chrono_94	-3.31932	NA	HS	Burn scar-Regen forest	1970-1970
chrono_23	chrono_95	-1.49858	0.8	Un.	Burn scar-Regen forest	1970-1970
chrono_23	chrono__100	-4.3253	NA	HS	Burn scar-Regen forest	1970-1980
chrono_23	chrono__101	-2.03013	NA	HS	Burn scar-Regen forest	1970-1980
chrono_23	chrono__102	-1.22199	1	DL	Burn scar-Regen forest	1970-1980
chrono_23	chrono__104	-1.87249	0.99	DL	Burn scar-Regen forest	1970-1980
chrono_23	chrono__105	1.01636	1	DL	Burn scar-Regen forest	1970-1980
chrono_23	chrono__106	1.51669	1	DL	Burn scar-Regen forest	1970-1980
chrono_23	chrono__107	-4.74938	NA	HS	Burn scar-Regen forest	1970-1980
chrono_23	chrono__108	-3.86857	NA	HS	Burn scar-Regen forest	1970-1980
chrono_23	chrono__109	-2.39389	NA	HS	Burn scar-Regen forest	1960-1970
chrono_23	chrono__112	-0.423603	0.65	Un.	Burn scar-Regen forest	1960-1970
chrono_23	chrono__113	-2.08438	NA	HS	Burn scar-Regen forest	1960-1970
chrono_23	chrono__114	-3.69838	NA	HS	Burn scar-Regen forest	1960-1970
chrono_23	chrono__115	-4.01533	NA	HS	Burn scar-Regen forest	1960-1970
chrono_23	chrono__117	-4.73662	NA	HS	Burn scar-Regen forest	1960-1970
chrono_23	chrono__118	-1.71491	1	DL	Burn scar-Regen forest	1960-1970
chrono_23	chrono__119	-2.39785	NA	HS	Burn scar-Regen forest	1960-1970
chrono_23	chrono__96	0.871901	0.99	DL	Burn scar-Regen forest	1970-1970
chrono_23	chrono__97	-4.03419	NA	HS	Burn scar-Regen forest	1970-1980
chrono_23	chrono__98	-3.28616	NA	HS	Burn scar-Regen forest	1970-1980
chrono_24	chrono_1	-2.26702	NA	HS	Burn scar-Burn scar	1960-1980
chrono_24	chrono_12	0.0862345	1	DL	Burn scar-Burn scar	1980-1980
chrono_24	chrono_13	-1.41948	1	DL	Burn scar-Burn scar	1980-1980
chrono_24	chrono_14	-3.46132	NA	HS	Burn scar-Regen forest	1980-1980
chrono_24	chrono_15	-3.95851	NA	HS	Burn scar-Regen forest	1980-1980
chrono_24	chrono_16	1.16502	1	DL	Burn scar-Burn scar	1980-1980
chrono_24	chrono_17	-0.872947	1	DL	Burn scar-Burn scar	1980-1980
chrono_24	chrono_18	-3.33886	NA	HS	Burn scar-Regen forest	1980-1980
chrono_24	chrono_19	-4.04317	NA	HS	Burn scar-Regen forest	1980-1980
chrono_24	chrono_2	0.314225	1	DL	Burn scar-Burn scar	1960-1980
chrono_24	chrono_20	-0.340323	1	DL	Burn scar-Burn scar	1970-1980
chrono_24	chrono_21	-2.61326	NA	HS	Burn scar-Burn scar	1970-1980
chrono_24	chrono_22	-4.00385	NA	HS	Burn scar-Regen forest	1970-1980
chrono_24	chrono_23	-3.81498	NA	HS	Burn scar-Regen forest	1970-1980
chrono_24	chrono_25	-3.25173	NA	HS	Burn scar-Burn scar	1980-1980
chrono_24	chrono_26	-4.40139	NA	HS	Burn scar-Regen forest	1980-1980
chrono_24	chrono_27	-2.89922	NA	HS	Burn scar-Regen forest	1980-1980
chrono_24	chrono_28	-3.4149	NA	HS	Burn scar-Burn scar	1970-1980
chrono_24	chrono_29	-1.10748	1	DL	Burn scar-Burn scar	1970-1980
chrono_24	chrono_3	-1.37311	0.91	Un.	Burn scar-Regen forest	1960-1980
chrono_24	chrono_30	-4.28308	NA	HS	Burn scar-Regen forest	1970-1980
chrono_24	chrono_31	-3.54725	NA	HS	Burn scar-Regen forest	1970-1980
chrono_24	chrono_32	-2.43829	NA	HS	Burn scar-Burn scar	1970-1980
chrono_24	chrono_33	-3.20489	NA	HS	Burn scar-Burn scar	1970-1980
chrono_24	chrono_34	-2.82183	NA	HS	Burn scar-Regen forest	1970-1980
chrono_24	chrono_35	-1.74008	0.91	Un.	Burn scar-Regen forest	1970-1980
chrono_24	chrono_36	6.12136	NA	VS	Burn scar-Burn scar	1980-1990
chrono_24	chrono_37	5.1527	NA	VS	Burn scar-Burn scar	1980-1990
chrono_24	chrono_38	-2.10881	NA	HS	Burn scar-Regen forest	1980-1990
chrono_24	chrono_39	-2.87595	NA	HS	Burn scar-Regen forest	1980-1990
chrono_24	chrono_4	-0.355455	1	DL	Burn scar-Burn scar	1960-1980
chrono_24	chrono_40	-0.334315	1	DL	Burn scar-Burn scar	1980-1990
chrono_24	chrono_41	-0.0324664	1	DL	Burn scar-Burn scar	1980-1990
chrono_24	chrono_42	-2.33559	NA	HS	Burn scar-Regen forest	1980-1990
chrono_24	chrono_43	-3.27539	NA	HS	Burn scar-Regen forest	1980-1990
chrono_24	chrono_44	0.38986	1	DL	Burn scar-Burn scar	1960-1980
chrono_24	chrono_45	-2.97879	NA	HS	Burn scar-Burn scar	1960-1980
chrono_24	chrono_46	-2.89637	NA	HS	Burn scar-Regen forest	1960-1980
chrono_24	chrono_47	-2.59088	NA	HS	Burn scar-Regen forest	1960-1980
chrono_24	chrono_48	1.17132	1	DL	Burn scar-Burn scar	1980-2000
chrono_24	chrono_49	0.503497	1	DL	Burn scar-Burn scar	1980-2000
chrono_24	chrono_5	-2.47788	NA	HS	Burn scar-Regen forest	1960-1980
chrono_24	chrono_50	-2.60126	NA	HS	Burn scar-Regen forest	1980-2000
chrono_24	chrono_51	-3.48466	NA	HS	Burn scar-Regen forest	1980-2000
chrono_24	chrono_52	3.81724	NA	VS	Burn scar-Burn scar	1980-2000
chrono_24	chrono_53	4.45251	NA	VS	Burn scar-Burn scar	1980-2000
chrono_24	chrono_54	-2.44104	NA	HS	Burn scar-Regen forest	1980-2000
chrono_24	chrono_55	-2.7745	NA	HS	Burn scar-Regen forest	1980-2000
chrono_24	chrono_56	3.90756	NA	VS	Burn scar-Burn scar	1980-2000
chrono_24	chrono_57	0.261176	1	DL	Burn scar-Burn scar	1980-2000
chrono_24	chrono_58	-2.72719	NA	HS	Burn scar-Regen forest	1980-2000
chrono_24	chrono_59	-2.74961	NA	HS	Burn scar-Regen forest	1980-2000
chrono_24	chrono_6	-0.891318	1	DL	Burn scar-Burn scar	1960-1980
chrono_24	chrono_60	-2.68747	NA	HS	Burn scar-Regen forest	1960-1980
chrono_24	chrono_61	5.28009	NA	VS	Burn scar-Burn scar	1980-2000
chrono_24	chrono_62	7.8903	NA	VS	Burn scar-Burn scar	1980-2000
chrono_24	chrono_63	3.75254	NA	VS	Burn scar-Burn scar	1980-2000
chrono_24	chrono_64	4.77004	NA	VS	Burn scar-Burn scar	1980-2000
chrono_24	chrono_65	6.58512	NA	VS	Burn scar-Burn scar	1980-2000
chrono_24	chrono_66	3.45831	NA	VS	Burn scar-Burn scar	1980-2000
chrono_24	chrono_67	6.92428	NA	VS	Burn scar-Burn scar	1980-2000
chrono_24	chrono_68	6.21672	NA	VS	Burn scar-Burn scar	1980-2000
chrono_24	chrono_69	6.51606	NA	VS	Burn scar-Burn scar	1980-2000
chrono_24	chrono_70	4.73402	NA	VS	Burn scar-Burn scar	1980-2000
chrono_24	chrono_71	2.35485	NA	VS	Burn scar-Burn scar	1980-2000
chrono_24	chrono_72	3.05929	NA	VS	Burn scar-Burn scar	1980-2000
chrono_24	chrono_73	1.96091	1	DL	Burn scar-Burn scar	1960-1980
chrono_24	chrono_74	2.27519	NA	VS	Burn scar-Burn scar	1960-1980
chrono_24	chrono_75	-2.47603	NA	HS	Burn scar-Burn scar	1960-1980
chrono_24	chrono_76	-1.44812	0.99	DL	Burn scar-Burn scar	1960-1980
chrono_24	chrono_77	2.6366	NA	VS	Burn scar-Burn scar	1980-1990
chrono_24	chrono_78	1.77764	1	DL	Burn scar-Burn scar	1980-1990
chrono_24	chrono_79	-0.0730944	1	DL	Burn scar-Burn scar	1980-1990
chrono_24	chrono_8	-2.38726	NA	HS	Burn scar-Regen forest	1960-1980
chrono_24	chrono_80	0.329547	1	DL	Burn scar-Burn scar	1980-1990
chrono_24	chrono_81	3.76864	NA	VS	Burn scar-Burn scar	1980-1990
chrono_24	chrono_82	5.05685	NA	VS	Burn scar-Burn scar	1980-1990
chrono_24	chrono_83	2.16179	NA	VS	Burn scar-Burn scar	1980-1990
chrono_24	chrono_84	3.40151	NA	VS	Burn scar-Burn scar	1980-1990
chrono_24	chrono_85	-2.09347	NA	HS	Burn scar-Burn scar	1970-1980
chrono_24	chrono_86	-1.61425	1	DL	Burn scar-Burn scar	1970-1980
chrono_24	chrono_87	-2.81117	NA	HS	Burn scar-Burn scar	1970-1980
chrono_24	chrono_88	-2.68838	NA	HS	Burn scar-Burn scar	1970-1980
chrono_24	chrono_89	-1.9992	1	DL	Burn scar-Burn scar	1970-1980
chrono_24	chrono_90	-0.962107	1	DL	Burn scar-Burn scar	1970-1980
chrono_24	chrono_91	-1.11627	1	DL	Burn scar-Burn scar	1970-1980
chrono_24	chrono_92	-1.0925	1	DL	Burn scar-Burn scar	1970-1980
chrono_24	chrono_93	-2.0129	NA	HS	Burn scar-Burn scar	1970-1980
chrono_24	chrono_94	-2.22079	NA	HS	Burn scar-Burn scar	1970-1980
chrono_24	chrono_95	-0.359716	1	DL	Burn scar-Burn scar	1970-1980
chrono_24	chrono__100	-0.757362	1	DL	Burn scar-Burn scar	1980-1980
chrono_24	chrono__101	-0.594581	1	DL	Burn scar-Burn scar	1980-1980
chrono_24	chrono__102	1.01648	1	DL	Burn scar-Burn scar	1980-1980
chrono_24	chrono__104	0.20002	1	DL	Burn scar-Burn scar	1980-1980
chrono_24	chrono__105	0.804934	1	DL	Burn scar-Burn scar	1980-1980
chrono_24	chrono__106	0.141242	1	DL	Burn scar-Burn scar	1980-1980
chrono_24	chrono__107	-3.05089	NA	HS	Burn scar-Burn scar	1980-1980
chrono_24	chrono__108	-1.8931	0.99	DL	Burn scar-Burn scar	1980-1980
chrono_24	chrono__109	-2.30323	NA	HS	Burn scar-Burn scar	1960-1980
chrono_24	chrono__112	0.975597	1	DL	Burn scar-Burn scar	1960-1980
chrono_24	chrono__113	0.751788	1	DL	Burn scar-Burn scar	1960-1980
chrono_24	chrono__114	-1.44724	1	DL	Burn scar-Burn scar	1960-1980
chrono_24	chrono__115	-1.67664	0.99	DL	Burn scar-Burn scar	1960-1980
chrono_24	chrono__117	-2.40674	NA	HS	Burn scar-Burn scar	1960-1980
chrono_24	chrono__118	0.262958	1	DL	Burn scar-Burn scar	1960-1980
chrono_24	chrono__119	-0.80296	1	DL	Burn scar-Burn scar	1960-1980
chrono_24	chrono__96	0.956346	1	DL	Burn scar-Burn scar	1970-1980
chrono_24	chrono__97	-2.50853	NA	HS	Burn scar-Burn scar	1980-1980
chrono_24	chrono__98	-0.209944	0.99	DL	Burn scar-Burn scar	1980-1980
chrono_25	chrono_1	-1.14235	0.99	DL	Burn scar-Burn scar	1960-1980
chrono_25	chrono_12	0.794647	1	DL	Burn scar-Burn scar	1980-1980
chrono_25	chrono_13	1.6516	0.88	Un.	Burn scar-Burn scar	1980-1980
chrono_25	chrono_14	-4.06272	NA	HS	Burn scar-Regen forest	1980-1980
chrono_25	chrono_15	-3.20318	NA	HS	Burn scar-Regen forest	1980-1980
chrono_25	chrono_16	2.639	NA	VS	Burn scar-Burn scar	1980-1980
chrono_25	chrono_17	1.20393	1	DL	Burn scar-Burn scar	1980-1980
chrono_25	chrono_18	-1.84128	-0.05	Un.	Burn scar-Regen forest	1980-1980
chrono_25	chrono_19	-1.8545	-0.22	Un.	Burn scar-Regen forest	1980-1980
chrono_25	chrono_2	1.63733	0.99	DL	Burn scar-Burn scar	1960-1980
chrono_25	chrono_20	-0.539219	1	DL	Burn scar-Burn scar	1970-1980
chrono_25	chrono_21	-2.02025	NA	HS	Burn scar-Burn scar	1970-1980
chrono_25	chrono_22	-3.25387	NA	HS	Burn scar-Regen forest	1970-1980
chrono_25	chrono_23	-3.17564	NA	HS	Burn scar-Regen forest	1970-1980
chrono_25	chrono_24	-3.25173	NA	HS	Burn scar-Burn scar	1980-1980
chrono_25	chrono_26	-4.00394	NA	HS	Burn scar-Regen forest	1980-1980
chrono_25	chrono_27	-2.20826	NA	HS	Burn scar-Regen forest	1980-1980
chrono_25	chrono_28	-3.0323	NA	HS	Burn scar-Burn scar	1970-1980
chrono_25	chrono_29	-0.998544	0.99	DL	Burn scar-Burn scar	1970-1980
chrono_25	chrono_3	1.05545	0.98	DL	Burn scar-Regen forest	1960-1980
chrono_25	chrono_30	-4.06025	NA	HS	Burn scar-Regen forest	1970-1980
chrono_25	chrono_31	-2.78508	NA	HS	Burn scar-Regen forest	1970-1980
chrono_25	chrono_32	-1.59972	1	DL	Burn scar-Burn scar	1970-1980
chrono_25	chrono_33	-2.57011	NA	HS	Burn scar-Burn scar	1970-1980
chrono_25	chrono_34	-2.11647	NA	HS	Burn scar-Regen forest	1970-1980
chrono_25	chrono_35	0.534276	-0.07	Un.	Burn scar-Regen forest	1970-1980
chrono_25	chrono_36	11.824	NA	VS	Burn scar-Burn scar	1980-1990
chrono_25	chrono_37	10.2473	NA	VS	Burn scar-Burn scar	1980-1990
chrono_25	chrono_38	-0.304823	0.94	Un.	Burn scar-Regen forest	1980-1990
chrono_25	chrono_39	-3.30323	NA	HS	Burn scar-Regen forest	1980-1990
chrono_25	chrono_4	2.21153	NA	VS	Burn scar-Burn scar	1960-1980
chrono_25	chrono_40	0.567785	1	DL	Burn scar-Burn scar	1980-1990
chrono_25	chrono_41	1.51309	1	DL	Burn scar-Burn scar	1980-1990
chrono_25	chrono_42	-0.293472	0.48	Un.	Burn scar-Regen forest	1980-1990
chrono_25	chrono_43	-3.60616	NA	HS	Burn scar-Regen forest	1980-1990
chrono_25	chrono_44	-0.722243	1	DL	Burn scar-Burn scar	1960-1980
chrono_25	chrono_45	-2.73884	NA	HS	Burn scar-Burn scar	1960-1980
chrono_25	chrono_46	-2.63311	NA	HS	Burn scar-Regen forest	1960-1980
chrono_25	chrono_47	-2.31669	NA	HS	Burn scar-Regen forest	1960-1980
chrono_25	chrono_48	3.54851	NA	VS	Burn scar-Burn scar	1980-2000
chrono_25	chrono_49	1.38132	1	DL	Burn scar-Burn scar	1980-2000
chrono_25	chrono_5	-2.00102	NA	HS	Burn scar-Regen forest	1960-1980
chrono_25	chrono_50	-2.36595	NA	HS	Burn scar-Regen forest	1980-2000
chrono_25	chrono_51	-2.183	NA	HS	Burn scar-Regen forest	1980-2000
chrono_25	chrono_52	8.13887	NA	VS	Burn scar-Burn scar	1980-2000
chrono_25	chrono_53	9.71086	NA	VS	Burn scar-Burn scar	1980-2000
chrono_25	chrono_54	-2.37764	NA	HS	Burn scar-Regen forest	1980-2000
chrono_25	chrono_55	-2.70154	NA	HS	Burn scar-Regen forest	1980-2000
chrono_25	chrono_56	8.63509	NA	VS	Burn scar-Burn scar	1980-2000
chrono_25	chrono_57	1.77766	1	DL	Burn scar-Burn scar	1980-2000
chrono_25	chrono_58	-3.88375	NA	HS	Burn scar-Regen forest	1980-2000
chrono_25	chrono_59	-1.58571	-0.38	Un.	Burn scar-Regen forest	1980-2000
chrono_25	chrono_6	0.406654	1	DL	Burn scar-Burn scar	1960-1980
chrono_25	chrono_60	-1.51257	0.5	Un.	Burn scar-Regen forest	1960-1980
chrono_25	chrono_61	10.1241	NA	VS	Burn scar-Burn scar	1980-2000
chrono_25	chrono_62	12.3339	NA	VS	Burn scar-Burn scar	1980-2000
chrono_25	chrono_63	8.28749	NA	VS	Burn scar-Burn scar	1980-2000
chrono_25	chrono_64	9.19621	NA	VS	Burn scar-Burn scar	1980-2000
chrono_25	chrono_65	9.63413	NA	VS	Burn scar-Burn scar	1980-2000
chrono_25	chrono_66	6.40144	NA	VS	Burn scar-Burn scar	1980-2000
chrono_25	chrono_67	11.8521	NA	VS	Burn scar-Burn scar	1980-2000
chrono_25	chrono_68	12.1504	NA	VS	Burn scar-Burn scar	1980-2000
chrono_25	chrono_69	11.0416	NA	VS	Burn scar-Burn scar	1980-2000
chrono_25	chrono_70	9.44009	NA	VS	Burn scar-Burn scar	1980-2000
chrono_25	chrono_71	4.46017	NA	VS	Burn scar-Burn scar	1980-2000
chrono_25	chrono_72	7.02971	NA	VS	Burn scar-Burn scar	1980-2000
chrono_25	chrono_73	5.46088	NA	VS	Burn scar-Burn scar	1960-1980
chrono_25	chrono_74	3.77927	NA	VS	Burn scar-Burn scar	1960-1980
chrono_25	chrono_75	-3.46148	NA	HS	Burn scar-Burn scar	1960-1980
chrono_25	chrono_76	-0.674205	0.96	DL	Burn scar-Burn scar	1960-1980
chrono_25	chrono_77	5.09567	NA	VS	Burn scar-Burn scar	1980-1990
chrono_25	chrono_78	3.68049	NA	VS	Burn scar-Burn scar	1980-1990
chrono_25	chrono_79	1.76736	1	DL	Burn scar-Burn scar	1980-1990
chrono_25	chrono_8	-1.78687	0.29	Un.	Burn scar-Regen forest	1960-1980
chrono_25	chrono_80	3.10184	NA	VS	Burn scar-Burn scar	1980-1990
chrono_25	chrono_81	9.09247	NA	VS	Burn scar-Burn scar	1980-1990
chrono_25	chrono_82	11.1802	NA	VS	Burn scar-Burn scar	1980-1990
chrono_25	chrono_83	4.57333	NA	VS	Burn scar-Burn scar	1980-1990
chrono_25	chrono_84	6.15789	NA	VS	Burn scar-Burn scar	1980-1990
chrono_25	chrono_85	-2.17399	NA	HS	Burn scar-Burn scar	1970-1980
chrono_25	chrono_86	0.478959	1	DL	Burn scar-Burn scar	1970-1980
chrono_25	chrono_87	-1.56195	0.8	Un.	Burn scar-Burn scar	1970-1980
chrono_25	chrono_88	-2.07678	NA	HS	Burn scar-Burn scar	1970-1980
chrono_25	chrono_89	-0.703113	1	DL	Burn scar-Burn scar	1970-1980
chrono_25	chrono_90	0.734643	1	DL	Burn scar-Burn scar	1970-1980
chrono_25	chrono_91	0.441028	1	DL	Burn scar-Burn scar	1970-1980
chrono_25	chrono_92	1.44123	1	DL	Burn scar-Burn scar	1970-1980
chrono_25	chrono_93	-1.34706	0.98	DL	Burn scar-Burn scar	1970-1980
chrono_25	chrono_94	-2.85932	NA	HS	Burn scar-Burn scar	1970-1980
chrono_25	chrono_95	-1.09066	0.92	Un.	Burn scar-Burn scar	1970-1980
chrono_25	chrono__100	-1.29322	0.98	DL	Burn scar-Burn scar	1980-1980
chrono_25	chrono__101	2.67979	NA	VS	Burn scar-Burn scar	1980-1980
chrono_25	chrono__102	1.27871	1	DL	Burn scar-Burn scar	1980-1980
chrono_25	chrono__104	3.79583	NA	VS	Burn scar-Burn scar	1980-1980
chrono_25	chrono__105	1.56383	1	DL	Burn scar-Burn scar	1980-1980
chrono_25	chrono__106	1.10447	1	DL	Burn scar-Burn scar	1980-1980
chrono_25	chrono__107	-3.77807	NA	HS	Burn scar-Burn scar	1980-1980
chrono_25	chrono__108	-2.42954	NA	HS	Burn scar-Burn scar	1980-1980
chrono_25	chrono__109	-2.3048	NA	HS	Burn scar-Burn scar	1960-1980
chrono_25	chrono__112	5.83233	NA	VS	Burn scar-Burn scar	1960-1980
chrono_25	chrono__113	3.88845	NA	VS	Burn scar-Burn scar	1960-1980
chrono_25	chrono__114	-0.154178	0.98	DL	Burn scar-Burn scar	1960-1980
chrono_25	chrono__115	-1.64777	0.86	Un.	Burn scar-Burn scar	1960-1980
chrono_25	chrono__117	-2.48083	NA	HS	Burn scar-Burn scar	1960-1980
chrono_25	chrono__118	2.45475	NA	VS	Burn scar-Burn scar	1960-1980
chrono_25	chrono__119	-0.715865	1	DL	Burn scar-Burn scar	1960-1980
chrono_25	chrono__96	5.06989	NA	VS	Burn scar-Burn scar	1970-1980
chrono_25	chrono__97	-2.61315	NA	HS	Burn scar-Burn scar	1980-1980
chrono_26	chrono_1	-2.13446	NA	HS	Burn scar-Regen forest	1960-1980
chrono_26	chrono_12	-1.31926	1	DL	Burn scar-Regen forest	1980-1980
chrono_26	chrono_13	-1.34996	0.92	Un.	Burn scar-Regen forest	1980-1980
chrono_26	chrono_14	-5.08793	NA	HS	Regen forest-Regen forest	1980-1980
chrono_26	chrono_15	-5.02326	NA	HS	Regen forest-Regen forest	1980-1980
chrono_26	chrono_16	0.479692	1	DL	Burn scar-Regen forest	1980-1980
chrono_26	chrono_17	0.855082	1	DL	Burn scar-Regen forest	1980-1980
chrono_26	chrono_18	-4.95337	NA	HS	Regen forest-Regen forest	1980-1980
chrono_26	chrono_19	-5.14953	NA	HS	Regen forest-Regen forest	1980-1980
chrono_26	chrono_2	-0.572003	0.99	DL	Burn scar-Regen forest	1960-1980
chrono_26	chrono_20	-0.891402	0.9	Un.	Burn scar-Regen forest	1970-1980
chrono_26	chrono_21	-1.66543	0.38	Un.	Burn scar-Regen forest	1970-1980
chrono_26	chrono_22	-3.6805	NA	HS	Regen forest-Regen forest	1970-1980
chrono_26	chrono_23	-4.9528	NA	HS	Regen forest-Regen forest	1970-1980
chrono_26	chrono_24	-4.40139	NA	HS	Burn scar-Regen forest	1980-1980
chrono_26	chrono_25	-4.00394	NA	HS	Burn scar-Regen forest	1980-1980
chrono_26	chrono_27	-5.15948	NA	HS	Regen forest-Regen forest	1980-1980
chrono_26	chrono_28	-4.10015	NA	HS	Burn scar-Regen forest	1970-1980
chrono_26	chrono_29	-4.00561	NA	HS	Burn scar-Regen forest	1970-1980
chrono_26	chrono_3	-1.56273	0.39	Un.	Regen forest-Regen forest	1960-1980
chrono_26	chrono_30	-7.10779	NA	HS	Regen forest-Regen forest	1970-1980
chrono_26	chrono_31	-5.0708	NA	HS	Regen forest-Regen forest	1970-1980
chrono_26	chrono_32	-2.2985	NA	HS	Burn scar-Regen forest	1970-1980
chrono_26	chrono_33	-4.61803	NA	HS	Burn scar-Regen forest	1970-1980
chrono_26	chrono_34	-3.99745	NA	HS	Regen forest-Regen forest	1970-1980
chrono_26	chrono_35	-4.5606	NA	HS	Regen forest-Regen forest	1970-1980
chrono_26	chrono_36	6.44568	NA	VS	Burn scar-Regen forest	1980-1990
chrono_26	chrono_37	5.75589	NA	VS	Burn scar-Regen forest	1980-1990
chrono_26	chrono_38	-1.38663	0.86	Un.	Regen forest-Regen forest	1980-1990
chrono_26	chrono_4	-1.58432	0.97	DL	Burn scar-Regen forest	1960-1980
chrono_26	chrono_40	0.64353	1	DL	Burn scar-Regen forest	1980-1990
chrono_26	chrono_41	1.38103	1	DL	Burn scar-Regen forest	1980-1990
chrono_26	chrono_42	-3.6608	NA	HS	Regen forest-Regen forest	1980-1990
chrono_26	chrono_43	-3.0952	NA	HS	Regen forest-Regen forest	1980-1990
chrono_26	chrono_44	-1.9049	1	DL	Burn scar-Regen forest	1960-1980
chrono_26	chrono_45	-1.30493	0.97	DL	Burn scar-Regen forest	1960-1980
chrono_26	chrono_46	-4.30155	NA	HS	Regen forest-Regen forest	1960-1980
chrono_26	chrono_47	-4.15004	NA	HS	Regen forest-Regen forest	1960-1980
chrono_26	chrono_48	1.03163	1	DL	Burn scar-Regen forest	1980-2000
chrono_26	chrono_49	0.0488227	1	DL	Burn scar-Regen forest	1980-2000
chrono_26	chrono_5	-2.98383	NA	HS	Regen forest-Regen forest	1960-1980
chrono_26	chrono_50	1.10988	0.52	Un.	Regen forest-Regen forest	1980-2000
chrono_26	chrono_51	-1.60848	0.31	Un.	Regen forest-Regen forest	1980-2000
chrono_26	chrono_52	6.56853	NA	VS	Burn scar-Regen forest	1980-2000
chrono_26	chrono_53	5.37823	NA	VS	Burn scar-Regen forest	1980-2000
chrono_26	chrono_54	-1.83913	-0.21	Un.	Regen forest-Regen forest	1980-2000
chrono_26	chrono_55	-3.93437	NA	HS	Regen forest-Regen forest	1980-2000
chrono_26	chrono_56	4.07172	NA	VS	Burn scar-Regen forest	1980-2000
chrono_26	chrono_57	-1.04716	1	DL	Burn scar-Regen forest	1980-2000
chrono_26	chrono_58	-3.33483	NA	HS	Regen forest-Regen forest	1980-2000
chrono_26	chrono_59	-3.68816	NA	HS	Regen forest-Regen forest	1980-2000
chrono_26	chrono_6	-1.55015	0.74	Un.	Burn scar-Regen forest	1960-1980
chrono_26	chrono_60	-3.23834	NA	HS	Regen forest-Regen forest	1960-1980
chrono_26	chrono_61	5.94116	NA	VS	Burn scar-Regen forest	1980-2000
chrono_26	chrono_62	6.89469	NA	VS	Burn scar-Regen forest	1980-2000
chrono_26	chrono_63	5.84375	NA	VS	Burn scar-Regen forest	1980-2000
chrono_26	chrono_64	4.45187	NA	VS	Burn scar-Regen forest	1980-2000
chrono_26	chrono_65	8.68881	NA	VS	Burn scar-Regen forest	1980-2000
chrono_26	chrono_66	4.32689	NA	VS	Burn scar-Regen forest	1980-2000
chrono_26	chrono_67	6.72444	NA	VS	Burn scar-Regen forest	1980-2000
chrono_26	chrono_68	7.27408	NA	VS	Burn scar-Regen forest	1980-2000
chrono_26	chrono_69	6.98578	NA	VS	Burn scar-Regen forest	1980-2000
chrono_26	chrono_70	5.75565	NA	VS	Burn scar-Regen forest	1980-2000
chrono_26	chrono_71	2.1944	NA	VS	Burn scar-Regen forest	1980-2000
chrono_26	chrono_72	5.13149	NA	VS	Burn scar-Regen forest	1980-2000
chrono_26	chrono_73	1.91409	1	DL	Burn scar-Regen forest	1960-1980
chrono_26	chrono_74	1.99397	1	DL	Burn scar-Regen forest	1960-1980
chrono_26	chrono_75	-2.40819	NA	HS	Burn scar-Regen forest	1960-1980
chrono_26	chrono_76	-2.10519	NA	HS	Burn scar-Regen forest	1960-1980
chrono_26	chrono_77	2.04926	NA	VS	Burn scar-Regen forest	1980-1990
chrono_26	chrono_78	1.42634	1	DL	Burn scar-Regen forest	1980-1990
chrono_26	chrono_79	0.668017	1	DL	Burn scar-Regen forest	1980-1990
chrono_26	chrono_8	-5.24961	NA	HS	Regen forest-Regen forest	1960-1980
chrono_26	chrono_80	1.72259	1	DL	Burn scar-Regen forest	1980-1990
chrono_26	chrono_81	4.24951	NA	VS	Burn scar-Regen forest	1980-1990
chrono_26	chrono_82	6.24885	NA	VS	Burn scar-Regen forest	1980-1990
chrono_26	chrono_83	2.55954	NA	VS	Burn scar-Regen forest	1980-1990
chrono_26	chrono_84	5.60654	NA	VS	Burn scar-Regen forest	1980-1990
chrono_26	chrono_85	-4.0801	NA	HS	Burn scar-Regen forest	1970-1980
chrono_26	chrono_86	-2.20887	NA	HS	Burn scar-Regen forest	1970-1980
chrono_26	chrono_87	-2.9839	NA	HS	Burn scar-Regen forest	1970-1980
chrono_26	chrono_88	-1.52711	0.98	DL	Burn scar-Regen forest	1970-1980
chrono_26	chrono_89	-1.69406	0.98	DL	Burn scar-Regen forest	1970-1980
chrono_26	chrono_90	-0.924194	0.97	DL	Burn scar-Regen forest	1970-1980
chrono_26	chrono_91	-1.93078	0.92	Un.	Burn scar-Regen forest	1970-1980
chrono_26	chrono_92	1.45003	0.98	DL	Burn scar-Regen forest	1970-1980
chrono_26	chrono_93	-1.45286	1	DL	Burn scar-Regen forest	1970-1980
chrono_26	chrono_94	-2.48145	NA	HS	Burn scar-Regen forest	1970-1980
chrono_26	chrono_95	-2.99873	NA	HS	Burn scar-Regen forest	1970-1980
chrono_26	chrono__100	-3.16523	NA	HS	Burn scar-Regen forest	1980-1980
chrono_26	chrono__101	-2.21946	NA	HS	Burn scar-Regen forest	1980-1980
chrono_26	chrono__102	0.429409	1	DL	Burn scar-Regen forest	1980-1980
chrono_26	chrono__104	0.0515481	1	DL	Burn scar-Regen forest	1980-1980
chrono_26	chrono__105	-0.701029	1	DL	Burn scar-Regen forest	1980-1980
chrono_26	chrono__106	-1.13762	1	DL	Burn scar-Regen forest	1980-1980
chrono_26	chrono__107	-4.61356	NA	HS	Burn scar-Regen forest	1980-1980
chrono_26	chrono__108	-4.08976	NA	HS	Burn scar-Regen forest	1980-1980
chrono_26	chrono__109	-3.83008	NA	HS	Burn scar-Regen forest	1960-1980
chrono_26	chrono__112	0.922489	0.99	DL	Burn scar-Regen forest	1960-1980
chrono_26	chrono__113	0.474198	1	DL	Burn scar-Regen forest	1960-1980
chrono_26	chrono__114	-1.85978	1	DL	Burn scar-Regen forest	1960-1980
chrono_26	chrono__115	-3.28289	NA	HS	Burn scar-Regen forest	1960-1980
chrono_26	chrono__117	-3.75136	NA	HS	Burn scar-Regen forest	1960-1980
chrono_26	chrono__118	-1.29174	1	DL	Burn scar-Regen forest	1960-1980
chrono_26	chrono__119	-1.37568	1	DL	Burn scar-Regen forest	1960-1980
chrono_26	chrono__96	0.732447	1	DL	Burn scar-Regen forest	1970-1980
chrono_26	chrono__97	-3.55407	NA	HS	Burn scar-Regen forest	1980-1980
chrono_26	chrono__98	-3.13554	NA	HS	Burn scar-Regen forest	1980-1980
chrono_27	chrono_1	-2.75465	NA	HS	Burn scar-Regen forest	1960-1980
chrono_27	chrono_12	0.735787	1	DL	Burn scar-Regen forest	1980-1980
chrono_27	chrono_13	-2.12537	NA	HS	Burn scar-Regen forest	1980-1980
chrono_27	chrono_14	-5.02457	NA	HS	Regen forest-Regen forest	1980-1980
chrono_27	chrono_15	-3.82006	NA	HS	Regen forest-Regen forest	1980-1980
chrono_27	chrono_16	0.821478	1	DL	Burn scar-Regen forest	1980-1980
chrono_27	chrono_17	1.7745	1	DL	Burn scar-Regen forest	1980-1980
chrono_27	chrono_18	-4.27456	NA	HS	Regen forest-Regen forest	1980-1980
chrono_27	chrono_19	-4.01784	NA	HS	Regen forest-Regen forest	1980-1980
chrono_27	chrono_2	0.554466	0.99	DL	Burn scar-Regen forest	1960-1980
chrono_27	chrono_20	-0.265878	0.99	DL	Burn scar-Regen forest	1970-1980
chrono_27	chrono_21	-1.01767	0.23	Un.	Burn scar-Regen forest	1970-1980
chrono_27	chrono_22	-3.69447	NA	HS	Regen forest-Regen forest	1970-1980
chrono_27	chrono_23	-4.37998	NA	HS	Regen forest-Regen forest	1970-1980
chrono_27	chrono_24	-2.89922	NA	HS	Burn scar-Regen forest	1980-1980
chrono_27	chrono_25	-2.20826	NA	HS	Burn scar-Regen forest	1980-1980
chrono_27	chrono_26	-5.15948	NA	HS	Regen forest-Regen forest	1980-1980
chrono_27	chrono_28	-2.66287	NA	HS	Burn scar-Regen forest	1970-1980
chrono_27	chrono_29	-3.59727	NA	HS	Burn scar-Regen forest	1970-1980
chrono_27	chrono_3	-1.74835	0.98	DL	Regen forest-Regen forest	1960-1980
chrono_27	chrono_30	-5.0917	NA	HS	Regen forest-Regen forest	1970-1980
chrono_27	chrono_31	-4.08537	NA	HS	Regen forest-Regen forest	1970-1980
chrono_27	chrono_32	-2.11573	NA	HS	Burn scar-Regen forest	1970-1980
chrono_27	chrono_33	-3.43982	NA	HS	Burn scar-Regen forest	1970-1980
chrono_27	chrono_34	-3.14898	NA	HS	Regen forest-Regen forest	1970-1980
chrono_27	chrono_35	-3.71425	NA	HS	Regen forest-Regen forest	1970-1980
chrono_27	chrono_36	5.63173	NA	VS	Burn scar-Regen forest	1980-1990
chrono_27	chrono_37	4.39745	NA	VS	Burn scar-Regen forest	1980-1990
chrono_27	chrono_38	-0.736339	0.61	Un.	Regen forest-Regen forest	1980-1990
chrono_27	chrono_39	-1.30147	0.8	Un.	Regen forest-Regen forest	1980-1990
chrono_27	chrono_4	-0.844022	0.85	Un.	Burn scar-Regen forest	1960-1980
chrono_27	chrono_40	1.14499	1	DL	Burn scar-Regen forest	1980-1990
chrono_27	chrono_41	1.87773	1	DL	Burn scar-Regen forest	1980-1990
chrono_27	chrono_42	-2.39179	NA	HS	Regen forest-Regen forest	1980-1990
chrono_27	chrono_43	-2.72756	NA	HS	Regen forest-Regen forest	1980-1990
chrono_27	chrono_44	-0.705354	1	DL	Burn scar-Regen forest	1960-1980
chrono_27	chrono_45	-2.1411	NA	HS	Burn scar-Regen forest	1960-1980
chrono_27	chrono_46	-4.15445	NA	HS	Regen forest-Regen forest	1960-1980
chrono_27	chrono_47	-3.15713	NA	HS	Regen forest-Regen forest	1960-1980
chrono_27	chrono_48	0.865433	1	DL	Burn scar-Regen forest	1980-2000
chrono_27	chrono_49	-0.105978	1	DL	Burn scar-Regen forest	1980-2000
chrono_27	chrono_5	-4.46625	NA	HS	Regen forest-Regen forest	1960-1980
chrono_27	chrono_50	0.739234	0.62	Un.	Regen forest-Regen forest	1980-2000
chrono_27	chrono_51	-0.74513	-0.57	Un.	Regen forest-Regen forest	1980-2000
chrono_27	chrono_52	7.2792	NA	VS	Burn scar-Regen forest	1980-2000
chrono_27	chrono_53	6.34916	NA	VS	Burn scar-Regen forest	1980-2000
chrono_27	chrono_54	-2.12146	NA	HS	Regen forest-Regen forest	1980-2000
chrono_27	chrono_55	-3.30251	NA	HS	Regen forest-Regen forest	1980-2000
chrono_27	chrono_56	5.34095	NA	VS	Burn scar-Regen forest	1980-2000
chrono_27	chrono_57	-1.46641	0.99	DL	Burn scar-Regen forest	1980-2000
chrono_27	chrono_58	-2.26721	NA	HS	Regen forest-Regen forest	1980-2000
chrono_27	chrono_59	-1.91446	-0.31	Un.	Regen forest-Regen forest	1980-2000
chrono_27	chrono_6	-1.93403	0.86	Un.	Burn scar-Regen forest	1960-1980
chrono_27	chrono_60	-2.76089	NA	HS	Regen forest-Regen forest	1960-1980
chrono_27	chrono_61	4.75222	NA	VS	Burn scar-Regen forest	1980-2000
chrono_27	chrono_62	7.82901	NA	VS	Burn scar-Regen forest	1980-2000
chrono_27	chrono_63	5.19786	NA	VS	Burn scar-Regen forest	1980-2000
chrono_27	chrono_64	2.34232	NA	VS	Burn scar-Regen forest	1980-2000
chrono_27	chrono_65	7.82154	NA	VS	Burn scar-Regen forest	1980-2000
chrono_27	chrono_66	3.82696	NA	VS	Burn scar-Regen forest	1980-2000
chrono_27	chrono_67	6.4031	NA	VS	Burn scar-Regen forest	1980-2000
chrono_27	chrono_68	6.003	NA	VS	Burn scar-Regen forest	1980-2000
chrono_27	chrono_69	7.09029	NA	VS	Burn scar-Regen forest	1980-2000
chrono_27	chrono_70	5.63247	NA	VS	Burn scar-Regen forest	1980-2000
chrono_27	chrono_71	3.88069	NA	VS	Burn scar-Regen forest	1980-2000
chrono_27	chrono_72	4.8049	NA	VS	Burn scar-Regen forest	1980-2000
chrono_27	chrono_73	0.512627	1	DL	Burn scar-Regen forest	1960-1980
chrono_27	chrono_74	1.13374	1	DL	Burn scar-Regen forest	1960-1980
chrono_27	chrono_75	-0.758995	1	DL	Burn scar-Regen forest	1960-1980
chrono_27	chrono_76	-1.60542	0.92	Un.	Burn scar-Regen forest	1960-1980
chrono_27	chrono_77	2.4962	NA	VS	Burn scar-Regen forest	1980-1990
chrono_27	chrono_78	1.66225	1	DL	Burn scar-Regen forest	1980-1990
chrono_27	chrono_79	1.56517	1	DL	Burn scar-Regen forest	1980-1990
chrono_27	chrono_8	-4.05337	NA	HS	Regen forest-Regen forest	1960-1980
chrono_27	chrono_80	2.1359	NA	VS	Burn scar-Regen forest	1980-1990
chrono_27	chrono_81	3.49617	NA	VS	Burn scar-Regen forest	1980-1990
chrono_27	chrono_82	6.01631	NA	VS	Burn scar-Regen forest	1980-1990
chrono_27	chrono_83	2.75471	NA	VS	Burn scar-Regen forest	1980-1990
chrono_27	chrono_84	5.28767	NA	VS	Burn scar-Regen forest	1980-1990
chrono_27	chrono_85	-2.93561	NA	HS	Burn scar-Regen forest	1970-1980
chrono_27	chrono_86	-2.7447	NA	HS	Burn scar-Regen forest	1970-1980
chrono_27	chrono_87	-2.70595	NA	HS	Burn scar-Regen forest	1970-1980
chrono_27	chrono_88	-1.48407	1	DL	Burn scar-Regen forest	1970-1980
chrono_27	chrono_89	-1.81812	1	DL	Burn scar-Regen forest	1970-1980
chrono_27	chrono_90	-1.38879	1	DL	Burn scar-Regen forest	1970-1980
chrono_27	chrono_91	-2.08833	NA	HS	Burn scar-Regen forest	1970-1980
chrono_27	chrono_92	1.53246	0.99	DL	Burn scar-Regen forest	1970-1980
chrono_27	chrono_93	0.442916	1	DL	Burn scar-Regen forest	1970-1980
chrono_27	chrono_94	-2.22084	NA	HS	Burn scar-Regen forest	1970-1980
chrono_27	chrono_95	-1.92479	0.36	Un.	Burn scar-Regen forest	1970-1980
chrono_27	chrono__100	-2.95786	NA	HS	Burn scar-Regen forest	1980-1980
chrono_27	chrono__101	-1.60266	0.56	Un.	Burn scar-Regen forest	1980-1980
chrono_27	chrono__102	1.70396	1	DL	Burn scar-Regen forest	1980-1980
chrono_27	chrono__104	-0.754913	1	DL	Burn scar-Regen forest	1980-1980
chrono_27	chrono__105	-0.478412	1	DL	Burn scar-Regen forest	1980-1980
chrono_27	chrono__106	-0.285876	1	DL	Burn scar-Regen forest	1980-1980
chrono_27	chrono__107	-3.18193	NA	HS	Burn scar-Regen forest	1980-1980
chrono_27	chrono__108	-3.63376	NA	HS	Burn scar-Regen forest	1980-1980
chrono_27	chrono__109	-3.08646	NA	HS	Burn scar-Regen forest	1960-1980
chrono_27	chrono__112	-0.294036	0.94	Un.	Burn scar-Regen forest	1960-1980
chrono_27	chrono__113	0.0564742	0.99	DL	Burn scar-Regen forest	1960-1980
chrono_27	chrono__114	-1.61708	0.94	Un.	Burn scar-Regen forest	1960-1980
chrono_27	chrono__115	-2.99406	NA	HS	Burn scar-Regen forest	1960-1980
chrono_27	chrono__117	-4.06987	NA	HS	Burn scar-Regen forest	1960-1980
chrono_27	chrono__118	-0.409089	1	DL	Burn scar-Regen forest	1960-1980
chrono_27	chrono__119	-2.05157	NA	HS	Burn scar-Regen forest	1960-1980
chrono_27	chrono__96	3.80336	NA	VS	Burn scar-Regen forest	1970-1980
chrono_27	chrono__97	-2.72661	NA	HS	Burn scar-Regen forest	1980-1980
chrono_27	chrono__98	-2.40853	NA	HS	Burn scar-Regen forest	1980-1980
chrono_28	chrono_1	-3.22692	NA	HS	Burn scar-Burn scar	1960-1970
chrono_28	chrono_12	-2.78035	NA	HS	Burn scar-Burn scar	1970-1980
chrono_28	chrono_13	-2.39845	NA	HS	Burn scar-Burn scar	1970-1980
chrono_28	chrono_14	-2.86183	NA	HS	Burn scar-Regen forest	1970-1980
chrono_28	chrono_15	-2.83035	NA	HS	Burn scar-Regen forest	1970-1980
chrono_28	chrono_16	-3.12128	NA	HS	Burn scar-Burn scar	1970-1980
chrono_28	chrono_17	-3.46267	NA	HS	Burn scar-Burn scar	1970-1980
chrono_28	chrono_18	-1.64492	1	DL	Burn scar-Regen forest	1970-1980
chrono_28	chrono_19	-1.87617	1	DL	Burn scar-Regen forest	1970-1980
chrono_28	chrono_2	-2.47682	NA	HS	Burn scar-Burn scar	1960-1970
chrono_28	chrono_20	-2.47995	NA	HS	Burn scar-Burn scar	1970-1970
chrono_28	chrono_21	-2.94522	NA	HS	Burn scar-Burn scar	1970-1970
chrono_28	chrono_22	-3.61516	NA	HS	Burn scar-Regen forest	1970-1970
chrono_28	chrono_23	-3.48359	NA	HS	Burn scar-Regen forest	1970-1970
chrono_28	chrono_24	-3.4149	NA	HS	Burn scar-Burn scar	1970-1980
chrono_28	chrono_25	-3.0323	NA	HS	Burn scar-Burn scar	1970-1980
chrono_28	chrono_26	-4.10015	NA	HS	Burn scar-Regen forest	1970-1980
chrono_28	chrono_27	-2.66287	NA	HS	Burn scar-Regen forest	1970-1980
chrono_28	chrono_29	-4.46338	NA	HS	Burn scar-Burn scar	1970-1970
chrono_28	chrono_3	-2.8211	NA	HS	Burn scar-Regen forest	1960-1970
chrono_28	chrono_30	-2.99069	NA	HS	Burn scar-Regen forest	1970-1970
chrono_28	chrono_31	-1.02171	1	DL	Burn scar-Regen forest	1970-1970
chrono_28	chrono_32	-3.80476	NA	HS	Burn scar-Burn scar	1970-1970
chrono_28	chrono_33	-3.18699	NA	HS	Burn scar-Burn scar	1970-1970
chrono_28	chrono_34	-3.76382	NA	HS	Burn scar-Regen forest	1970-1970
chrono_28	chrono_35	-1.40012	0.98	DL	Burn scar-Regen forest	1970-1970
chrono_28	chrono_36	1.53421	1	DL	Burn scar-Burn scar	1970-1990
chrono_28	chrono_37	1.06877	1	DL	Burn scar-Burn scar	1970-1990
chrono_28	chrono_38	-2.90333	NA	HS	Burn scar-Regen forest	1970-1990
chrono_28	chrono_39	-5.01323	NA	HS	Burn scar-Regen forest	1970-1990
chrono_28	chrono_4	-1.42308	1	DL	Burn scar-Burn scar	1960-1970
chrono_28	chrono_40	-1.70461	1	DL	Burn scar-Burn scar	1970-1990
chrono_28	chrono_41	-1.17651	1	DL	Burn scar-Burn scar	1970-1990
chrono_28	chrono_42	-1.71953	0.46	Un.	Burn scar-Regen forest	1970-1990
chrono_28	chrono_43	-3.16404	NA	HS	Burn scar-Regen forest	1970-1990
chrono_28	chrono_44	-4.17167	NA	HS	Burn scar-Burn scar	1960-1970
chrono_28	chrono_45	-2.35477	NA	HS	Burn scar-Burn scar	1960-1970
chrono_28	chrono_46	-2.94183	NA	HS	Burn scar-Regen forest	1960-1970
chrono_28	chrono_47	-2.46338	NA	HS	Burn scar-Regen forest	1960-1970
chrono_28	chrono_48	-2.16637	NA	HS	Burn scar-Burn scar	1970-2000
chrono_28	chrono_49	-2.76162	NA	HS	Burn scar-Burn scar	1970-2000
chrono_28	chrono_5	-2.81424	NA	HS	Burn scar-Regen forest	1960-1970
chrono_28	chrono_50	-2.70138	NA	HS	Burn scar-Regen forest	1970-2000
chrono_28	chrono_51	-0.247059	1	DL	Burn scar-Regen forest	1970-2000
chrono_28	chrono_52	0.158131	1	DL	Burn scar-Burn scar	1970-2000
chrono_28	chrono_53	0.564479	1	DL	Burn scar-Burn scar	1970-2000
[truncated: 9,937 more rows]
