# Supplementary material for: Soil microbiome feedbacks during disturbance-driven forest ecosystem conversion
Source: ISME J. 2024 Mar 19;18(1):wrae047. doi: 10.1093/ismejo/wrae047 (PMC11650388; doi:10.1093/ismejo/wrae047)
Supplement: Nelsonetal_Supplemental_Data_3 [file nelsonetal_supplemental_data_3.xlsx]

## Sheet: Sheet Information
Sheet	Data Presented
A	Metagenomics sequencing metrics (e.g., metagenomics sequencing depth, % metagenomics reads assembled and binned, etc.)
B	Information about all medium- and high-quality MAGs

## Sheet: SheetA
Sample	Treatment	NCBI BioSample	MetaG sequencing depth (Gbp)	Contig total length	Assembly N50	Assembly longest contig	% Reads mapped to assemblies	% Reads mapped to MAGs	Final # MAGs from metagenome
12BD	60s_BurnScar	SAMN35066435	38.5838	3770294679	738	421587	48.2584	24.09	42
12BS	60s_BurnScar	SAMN35066440	26.3679	2489136169	783	600796	56.091	30.11	26
12CD	60s_RegenForest	SAMN35066450	41.1037	4645191871	677	497971	48.1352	22.47	31
12CS	60s_RegenForest	SAMN35066470	29.236	2814688636	693	515661	44.4838	24.36	30
15BD	90s_BurnScar	SAMN35066408	39.7717	3873657352	683	387270	47.0226	18.09	23
15BS	90s_BurnScar	SAMN35066483	30.0892	2931437523	665	666170	46.1794	19.39	14
15CD	90s_RegenForest	SAMN35066501	43.2725	4702573947	687	107205	48.9356	23.35	20
15CS	90s_RegenForest	SAMN35066472	31.5393	3561948699	720	121777	50.5198	25.45	27
18BD	90s_BurnScar	SAMN35066412	54.4404	4931356550	689	674615	52.5734	9.13	18
18BS	90s_BurnScar	SAMN35066507	28.1218	2650691336	745	833272	49.6787	10.31	10
18CD	90s_RegenForest	SAMN35066471	43.5679	4448527991	650	1025443	40.7271	13.3	11
18CS	90s_RegenForest	SAMN35066478	23.7901	2194165221	622	318513	31.3508	14.29	1
1BD	2000s_BurnScar	SAMN34992454	17.9972	1322137129	607	103258	39.2276	14.52	6
1BS	2000s_BurnScar	SAMN34992453	19.6572	1347940369	557	225948	36.3884	9.07	2
1CD	2000s_RegenForest	SAMN34992456	14.4767	786783190	512	281024	24.1752	11.56	0
1CS	2000s_RegenForest	SAMN34992455	22.2869	1396768660	547	263005	31.04	12.76	1
21BD	70s_BurnScar	SAMN35066478	34.9575	3502797950	757	689630	51.5087	21.81	32
21BS	70s_BurnScar	SAMN35066458	33.4337	1190027859	611	526808	36.4515	17.19	8
21CD	70s_RegenForest	SAMN35066405	47.6984	4889557898	731	359295	56.4135	22.42	17
21CS	70s_RegenForest	SAMN35066495	32.2449	3337721071	646	673105	39.782	20.62	14
24BD	70s_BurnScar	SAMN35066459	29.4449	3168035573	755	350139	54.5512	20.91	15
24BS	70s_BurnScar	SAMN35066506	37.9936	3655536200	701	557853	48.9296	21.82	31
24CD	70s_RegenForest	SAMN35066458	22.7362	2307984618	794	368181	61.149	19.11	8
24CS	70s_RegenForest	SAMN35066405	24.8195	2623307170	711	262731	47.0839	22.39	16
27BD	70s_BurnScar	SAMN35066495	35.2293	3350264528	676	301754	10.5826	22.69	18
27BS	70s_BurnScar	SAMN35066459	25.369	2593837319	711	771291	44.5057	24.13	33
27CD	70s_RegenForest	SAMN35066489	72.6062	7145528490	680	1462517	53.5114	19.34	22
27CS	70s_RegenForest	SAMN35066496	38.5201	3750888247	672	1358756	45.6119	19.37	29
28BD	80s_BurnScar	SAMN35066431	35.2743	3401118691	679	465354	44.0168	14.88	8
28BS	80s_BurnScar	SAMN35066477	27.0653	2523447337	688	556930	44.8887	12.62	7
28CD	80s_RegenForest	SAMN35066467	32.6227	3686794560	736	412080	51.0514	20.83	11
28CS	80s_RegenForest	SAMN35066490	28.5952	2910839901	696	897243	43.2977	18.94	13
33BD	80s_BurnScar	SAMN35066442	38.5007	935977075	539	47752	25.653	20.54	1
33BS	80s_BurnScar	SAMN35066413	31.7106	3109032091	686	787216	44.6184	19.83	17
33CD	80s_RegenForest	SAMN35066406	32.4664	3151132674	760	546605	58.6233	24.42	12
33CS	80s_RegenForest	SAMN35066491	24.0626	342290191	533	150751	24.049	14.32	0
34BD	80s_BurnScar	SAMN35066425	36.739	3288559872	739	447112	53.6433	15.8	14
34BS	80s_BurnScar	SAMN35066481	26.2842	2472450693	695	752042	46.8248	13.91	14
34CD	80s_RegenForest	SAMN35066448	32.7042	3505072562	711	220680	46.0962	17.76	10
34CS	80s_RegenForest	SAMN35066453	37.7903	3803603116	680	476205	42.8192	15.27	8
42BD	60s_BurnScar	SAMN35066426	35.7856	3492115091	760	847720	53.233	21.19	20
42BS	60s_BurnScar	SAMN35066427	25.8607	2316177969	704	307052	45.279	20.72	16
42CD	60s_RegenForest	SAMN35066432	35.6568	3578709670	734	558219	49.16	20.1	10
42CS	60s_RegenForest	SAMN35066444	30.0888	2893717835	710	745783	46.2668	19.73	14
45BD	60s_BurnScar	SAMN35066424	42.1157	3983394431	614	172549	32.7772	7.87	0
45BS	60s_BurnScar	SAMN35066401	32.0818	2813140807	613	468498	30.1626	8.92	6
45CD	60s_RegenForest	SAMN34992457	19.2546	688198144	503	288671	26.912	12.23	3
45CS	60s_RegenForest	SAMN35066478	26.5094	2605505594	697	593672	44.4067	18.03	20
4BD	2000s_BurnScar	SAMN34992450	19.1774	1285155851	605	650405	42.5719	10.19	3
4BS	2000s_BurnScar	SAMN34992449	19.8505	1361379762	627	546703	46.8565	14.07	6
4CD	2000s_RegenForest	SAMN34992452	16.67	1372596479	765	160904	55.1991	26.02	5
4CS	2000s_RegenForest	SAMN34992451	22.012	1533175444	636	346682	49.1359	23.84	6
7BD	2000s_BurnScar	SAMN35066478	37.493	3491196304	699	585475	45.0253	14.74	19
7BS	2000s_BurnScar	SAMN35066478	42.0133	3696947257	732	665628	50.5855	14.56	15
7CD	2000s_RegenForest	SAMN34992448	25.6127	2247692215	673	313050	53.5899	15.28	5
7CS	2000s_RegenForest	SAMN35066478	40.1625	4096536620	705	2070159	51.1001	16.74	18

## Sheet: SheetB
MAG Id	Completeness	Contamination	# contigs	N50 (contigs)	GC	GTDBTK tax assignment	Origin sample condition	Coverage in origin metagenome	NCBI BioSample	NCBI Accession
BP_408.fa	51.15	3.88	362	4073	69.8	Bacteria;Actinobacteriota;Thermoleophilia;Gaiellales;Gaiellaceae;UBA5186;	70s_BurnScar	3.35961	SAMN35300519	#N/A
BP_247.fa	64.76	2.16	655	4851	65.9	Bacteria;Actinobacteriota;Actinomycetia;Mycobacteriales;Mycobacteriaceae;Mycobacterium;	90s_RegenForest	2.65104	SAMN35300340	JAVHWT000000000
BP_220.fa	70.8	2.59	601	8521	68.7	Bacteria;Actinobacteriota;Actinomycetia;Mycobacteriales;Jatrophihabitantaceae;QHCC01;	70s_BurnScar	8.02072	SAMN35300311	JAVHVQ000000000
BP_410.fa	73.25	2.26	399	4821	69.8	Bacteria;Actinobacteriota;Thermoleophilia;Gaiellales;Gaiellaceae;UBA5186;	70s_RegenForest	2.4664	SAMN35300522	#N/A
BP_534.fa	76	1.88	456	5540	71.7	Bacteria;Actinobacteriota;Thermoleophilia;Solirubrobacterales;Thermoleophilaceae;AC-37;	70s_BurnScar	4.22479	SAMN35300659	#N/A
BP_688.fa	78.22	6.13	1233	5282	62.1	Bacteria;Proteobacteria;Alphaproteobacteria;Rhizobiales;Xanthobacteraceae;VAZQ01;	2000s_RegenForest	7.32652	SAMN35300829	#N/A
BP_110.fa	89.46	4.74	417	10840	69.9	Bacteria;Actinobacteriota;Acidimicrobiia;Acidimicrobiales;;;	70s_BurnScar	7.20357	SAMN35300189	JAUTXK000000000
BP_529.fa	92.75	4.34	279	24266	72.8	Bacteria;Actinobacteriota;Thermoleophilia;Solirubrobacterales;Solirubrobacteraceae;;	60s_RegenForest	12.9728	SAMN35300653	#N/A
BP_218.fa	95.05	4.55	215	30996	69.9	Bacteria;Actinobacteriota;Actinomycetia;Mycobacteriales;Jatrophihabitantaceae;QHCC01;	70s_BurnScar	17.3048	SAMN35300308	JAVHVN000000000
BP_281.fa	63.21	2.92	10791	4436	62	Bacteria;Actinobacteriota;Actinomycetia;Mycobacteriales;Mycobacteriaceae;Mycobacterium;	80s_RegenForest	7.33521	SAMN35300378	#N/A
BP_362.fa	51.57	7.83	6290	3786	71.9	Bacteria;Actinobacteriota;Actinomycetia;Propionibacteriales;Nocardioidaceae;Aeromicrobium;	2000s_BurnScar	14.2776	SAMN35300468	#N/A
BP_672.fa	61.21	8.62	4366	7689	49.2	Bacteria;Proteobacteria;Alphaproteobacteria;Rhizobiales;Xanthobacteraceae;Bradyrhizobium;	70s_BurnScar	24.9281	SAMN35300812	#N/A
BP_495.fa	78.7	5.3	3923	8055	48.6	Bacteria;Actinobacteriota;Thermoleophilia;Solirubrobacterales;Solirubrobacteraceae;Palsa-465;	70s_RegenForest	10.4437	SAMN35300615	#N/A
BP_419.fa	57.76	3.45	3683	4044	66	Bacteria;Actinobacteriota;Thermoleophilia;Gaiellales;;;	60s_RegenForest	11.3116	SAMN35300531	#N/A
BP_107.fa	82.47	4.7	3194	9936	49.4	Bacteria;Actinobacteriota;Acidimicrobiia;Acidimicrobiales;;;	90s_RegenForest	2.40532	SAMN35300185	JAUTXG000000000
BP_654.fa	74.29	9.72	2528	5334	64.2	Bacteria;Proteobacteria;Alphaproteobacteria;Reyranellales;Reyranellaceae;Reyranella;	70s_RegenForest	16.637	SAMN35300792	#N/A
BP_331.fa	84.01	2.35	2334	4693	64.4	Bacteria;Actinobacteriota;Actinomycetia;Mycobacteriales;Pseudonocardiaceae;Pseudonocardia;	80s_RegenForest	2.28656	SAMN35300434	#N/A
BP_226.fa	89.45	1.75	2137	4459	63.6	Bacteria;Actinobacteriota;Actinomycetia;Mycobacteriales;Jatrophihabitantaceae;QHCC01;	60s_RegenForest	5.36272	SAMN35300317	JAVHVW000000000
BP_783.fa	63.67	6.42	2117	4304	64.5	Bacteria;Verrucomicrobiota;Verrucomicrobiae;Pedosphaerales;UBA8199;;	2000s_RegenForest	9.48769	SAMN35300935	#N/A
BP_193.fa	88.5	3.47	1816	6951	62	Bacteria;Actinobacteriota;Actinomycetia;Mycobacteriales;JAFAQI01;JAFAQI01;	70s_BurnScar	7.18256	SAMN35300280	JAVEEE000000000
BP_632.fa	58.09	1.72	1799	6827	62	Bacteria;Gemmatimonadota;Gemmatimonadetes;Gemmatimonadales;Gemmatimonadaceae;UBA4720;	70s_BurnScar	7.36975	SAMN35300768	#N/A
BP_580.fa	60.88	2.64	1749	4317	69.1	Bacteria;Actinobacteriota;UBA4738;UBA4738;HRBIN12;AC-51;	60s_RegenForest	6.45329	SAMN35300710	#N/A
BP_438.fa	82.41	3.88	1749	3935	72.9	Bacteria;Actinobacteriota;Thermoleophilia;Miltoncostaeales;Miltoncostaeaceae;;	90s_BurnScar	9.55926	SAMN35300552	#N/A
BP_457.fa	97.01	0	1691	3889	65.9	Bacteria;Actinobacteriota;Thermoleophilia;Solirubrobacterales;Solirubrobacteraceae;AC-38;	60s_BurnScar	13.4426	SAMN35300573	#N/A
BP_231.fa	56.58	5.76	1579	4184	65.6	Bacteria;Actinobacteriota;Actinomycetia;Mycobacteriales;Micromonosporaceae;EFPC-2;	60s_RegenForest	6.40619	SAMN35300323	JAVHWC000000000
BP_533.fa	67.96	1.8	1569	6801	71.8	Bacteria;Actinobacteriota;Thermoleophilia;Solirubrobacterales;Thermoleophilaceae;AC-37;	90s_RegenForest	6.7334	SAMN35300658	#N/A
BP_4.fa	58.62	5.17	1552	6391	57.4	Bacteria;Acidobacteriota;Acidobacteriae;Acidobacteriales;Acidobacteriaceae;PALSA-350;	70s_RegenForest	9.55776	SAMN35300509	#N/A
BP_568.fa	52.39	5.56	1533	6303	67.7	Bacteria;Actinobacteriota;UBA4738;CADDZG01;WHSQ01;;	90s_BurnScar	6.05936	SAMN35300696	#N/A
BP_413.fa	65.3	0.86	1510	4866	69	Bacteria;Actinobacteriota;Thermoleophilia;Gaiellales;Gaiellaceae;UBA5186;	60s_RegenForest	4.60494	SAMN35300525	#N/A
BP_379.fa	81.3	5.51	1499	6427	64.6	Bacteria;Actinobacteriota;Actinomycetia;Streptosporangiales;Streptosporangiaceae;Trebonia;	2000s_RegenForest	8.95629	SAMN35300486	#N/A
BP_361.fa	88.49	4.43	1423	5995	69.4	Bacteria;Actinobacteriota;Actinomycetia;Propionibacteriales;Kribbellaceae;Kribbella;	2000s_RegenForest	26.2492	SAMN35300467	#N/A
BP_71.fa	54.71	0.85	1370	4121	68.1	Bacteria;Actinobacteriota;Acidimicrobiia;Acidimicrobiales;CADCSY01;;	90s_BurnScar	5.83976	SAMN35300854	#N/A
BP_269.fa	52.88	2.27	1365	3377	71.1	Bacteria;Actinobacteriota;Actinomycetia;Mycobacteriales;Mycobacteriaceae;Mycobacterium;	70s_BurnScar	7.26851	SAMN35300364	#N/A
BP_327.fa	83.24	2.73	1361	5779	71	Bacteria;Actinobacteriota;Actinomycetia;Mycobacteriales;Pseudonocardiaceae;Pseudonocardia;	80s_BurnScar	2.04511	SAMN35300429	#N/A
BP_316.fa	84.1	3.18	1355	5562	71.3	Bacteria;Actinobacteriota;Actinomycetia;Mycobacteriales;Pseudonocardiaceae;Pseudonocardia;	90s_RegenForest	1.52454	SAMN35300417	#N/A
BP_23.fa	98.05	2.61	1351	3775	72.2	Bacteria;Acidobacteriota;Blastocatellia;Pyrinomonadales;Pyrinomonadaceae;QHXM01;	70s_BurnScar	11.6261	SAMN35300321	JAVHWA000000000
BP_46.fa	94.87	5.18	1347	4993	71.3	Bacteria;Acidobacteriota;Blastocatellia;Pyrinomonadales;Pyrinomonadaceae;;	60s_BurnScar	10.7067	SAMN35300576	#N/A
BP_683.fa	69.09	5.19	1346	4898	64.2	Bacteria;Proteobacteria;Alphaproteobacteria;Rhizobiales;Xanthobacteraceae;VAZQ01;	70s_RegenForest	5.63589	SAMN35300824	#N/A
BP_398.fa	91.52	3.3	1342	3175	71.3	Bacteria;Actinobacteriota;Thermoleophilia;Gaiellales;Gaiellaceae;Palsa-739;	60s_BurnScar	8.77543	SAMN35300507	#N/A
BP_282.fa	86.05	5.91	1317	7802	54.3	Bacteria;Actinobacteriota;Actinomycetia;Mycobacteriales;Mycobacteriaceae;Mycobacterium;	80s_RegenForest	6.12545	SAMN35300379	#N/A
BP_315.fa	84.72	4.25	1301	6515	71.1	Bacteria;Actinobacteriota;Actinomycetia;Mycobacteriales;Pseudonocardiaceae;Pseudonocardia;	90s_RegenForest	2.00956	SAMN35300416	#N/A
BP_139.fa	60.96	2.05	1290	5573	68.4	Bacteria;Actinobacteriota;Actinomycetia;Acidothermales;Acidothermaceae;PALSA-607;	60s_RegenForest	5.38969	SAMN35300220	JAUZFE000000000
BP_674.fa	76.43	6.32	1290	6352	60.6	Bacteria;Proteobacteria;Alphaproteobacteria;Rhizobiales;Xanthobacteraceae;Bradyrhizobium;	60s_BurnScar	19.0542	SAMN35300814	#N/A
BP_467.fa	67.64	4.62	1281	4288	71.6	Bacteria;Actinobacteriota;Thermoleophilia;Solirubrobacterales;Solirubrobacteraceae;AC-49;	2000s_BurnScar	5.8828	SAMN35300584	#N/A
BP_721.fa	56.82	0.86	1276	4980	60.2	Bacteria;Proteobacteria;Gammaproteobacteria;Burkholderiales;Burkholderiaceae;Caballeronia;	2000s_RegenForest	8.14592	SAMN35300867	#N/A
BP_280.fa	59.3	2.59	1237	3674	68.6	Bacteria;Actinobacteriota;Actinomycetia;Mycobacteriales;Mycobacteriaceae;Mycobacterium;	80s_RegenForest	4.3827	SAMN35300377	#N/A
BP_32.fa	89.1	6.84	1215	6664	67.4	Bacteria;Acidobacteriota;Blastocatellia;Pyrinomonadales;Pyrinomonadaceae;QHXN01;	60s_RegenForest	27.5162	SAMN35300421	#N/A
BP_54.fa	71.36	9.47	1206	5189	70.5	Bacteria;Acidobacteriota;Thermoanaerobaculia;Gp7-AA8;Gp7-AA8;JADGNZ01;	60s_BurnScar	19.4529	SAMN35300665	#N/A
BP_638.fa	80.46	4.95	1204	7646	68.5	Bacteria;Myxococcota;Polyangia;Polyangiales;Polyangiaceae;Labilithrix;	60s_BurnScar	7.98631	SAMN35300774	#N/A
BP_630.fa	71.61	2.96	1198	4967	65.6	Bacteria;Eremiobacterota;Eremiobacteria;Baltobacterales;Baltobacteraceae;Elarobacter;	70s_RegenForest	18.648	SAMN35300766	#N/A
BP_358.fa	70.67	3.45	1190	6585	67.5	Bacteria;Actinobacteriota;Actinomycetia;Propionibacteriales;Kribbellaceae;Kribbella;	60s_BurnScar	35.585	SAMN35300463	#N/A
BP_167.fa	91.09	2.07	1186	6411	60.3	Bacteria;Actinobacteriota;Actinomycetia;JACCUZ01;JACCUZ01;;	60s_RegenForest	11.8695	SAMN35300251	JAVEDB000000000
BP_742.fa	96.8	0.8	1185	5363	71.3	Archaea;Thermoplasmatota;SW-10-69-26;JACQPN01;;;	60s_BurnScar	11.9441	SAMN35300890	#N/A
BP_333.fa	95.82	4.17	1177	5073	65.8	Bacteria;Actinobacteriota;Actinomycetia;Mycobacteriales;Pseudonocardiaceae;Pseudonocardia;	80s_RegenForest	4.71242	SAMN35300436	#N/A
BP_251.fa	66.52	9.12	1162	3664	68.4	Bacteria;Actinobacteriota;Actinomycetia;Mycobacteriales;Mycobacteriaceae;Mycobacterium;	70s_RegenForest	20.2474	SAMN35300345	JAVHWY000000000
BP_312.fa	90.02	7.3	1161	9217	68.5	Bacteria;Actinobacteriota;Actinomycetia;Mycobacteriales;Pseudonocardiaceae;Lentzea;	90s_BurnScar	7.74858	SAMN35300413	#N/A
BP_516.fa	81.41	7.13	1147	4127	71.1	Bacteria;Actinobacteriota;Thermoleophilia;Solirubrobacterales;Solirubrobacteraceae;;	90s_RegenForest	10.0776	SAMN35300639	#N/A
BP_206.fa	94.48	2.61	1117	8410	67.5	Bacteria;Actinobacteriota;Actinomycetia;Mycobacteriales;Jatrophihabitantaceae;Iso899;	60s_BurnScar	18.5377	SAMN35300295	JAVEET000000000
BP_774.fa	77.88	4.94	1094	9194	60.5	Bacteria;Verrucomicrobiota;Verrucomicrobiae;Chthoniobacterales;UBA10450;Palsa-1382;	70s_RegenForest	5.66875	SAMN35300925	#N/A
BP_7.fa	54.3	1.15	1067	6012	66.1	Bacteria;Acidobacteriota;Acidobacteriae;Acidobacteriales;Acidobacteriaceae;PALSA-350;	2000s_RegenForest	3.59627	SAMN35300842	#N/A
BP_645.fa	69.27	7.34	1055	5579	66.9	Bacteria;Proteobacteria;Alphaproteobacteria;Acetobacterales;Acetobacteraceae;Rhodopila;	70s_RegenForest	5.60748	SAMN35300782	#N/A
BP_120.fa	50.04	8.02	1054	3354	65.5	Bacteria;Actinobacteriota;Acidimicrobiia;IMCC26256;PALSA-610;PALSA-610;	70s_RegenForest	7.34739	SAMN35300200	JAUZEK000000000
BP_711.fa	67.31	3.12	1054	9960	70	Bacteria;Proteobacteria;Alphaproteobacteria;Sphingomonadales;Sphingomonadaceae;Allosphingosinicella;	80s_BurnScar	7.76109	SAMN35300856	#N/A
BP_332.fa	53.6	6.91	1047	3736	70	Bacteria;Actinobacteriota;Actinomycetia;Mycobacteriales;Pseudonocardiaceae;Pseudonocardia;	80s_RegenForest	6.52006	SAMN35300435	#N/A
BP_216.fa	82.71	3.39	1029	5777	69.3	Bacteria;Actinobacteriota;Actinomycetia;Mycobacteriales;Jatrophihabitantaceae;QHCC01;	2000s_BurnScar	6.96552	SAMN35300306	JAVHVL000000000
BP_648.fa	58.85	1.77	1014	4772	65.3	Bacteria;Proteobacteria;Alphaproteobacteria;Acetobacterales;Acetobacteraceae;Rhodopila;	2000s_RegenForest	8.52994	SAMN35300785	#N/A
BP_28.fa	59.79	1.92	1008	4724	62.3	Bacteria;Acidobacteriota;Blastocatellia;Pyrinomonadales;Pyrinomonadaceae;QHXN01;	60s_RegenForest	4.18033	SAMN35300376	#N/A
BP_686.fa	59.19	1.62	992	11772	60.5	Bacteria;Proteobacteria;Alphaproteobacteria;Rhizobiales;Xanthobacteraceae;VAZQ01;	80s_RegenForest	5.23894	SAMN35300827	#N/A
BP_513.fa	50.19	0	973	8868	70.2	Bacteria;Actinobacteriota;Thermoleophilia;Solirubrobacterales;Solirubrobacteraceae;;	90s_BurnScar	7.32286	SAMN35300636	#N/A
BP_277.fa	72.05	3.67	973	6414	66.1	Bacteria;Actinobacteriota;Actinomycetia;Mycobacteriales;Mycobacteriaceae;Mycobacterium;	70s_RegenForest	5.90473	SAMN35300373	#N/A
BP_618.fa	66.76	2.19	971	4345	66.2	Bacteria;Dormibacterota;Dormibacteria;CF-121;CF-121;CF-13;	60s_RegenForest	4.61503	SAMN35300752	#N/A
BP_588.fa	68.04	2.21	970	6909	65.3	Bacteria;Actinobacteriota;UBA4738;;;;	2000s_RegenForest	5.98886	SAMN35300718	#N/A
BP_135.fa	76.92	4.7	964	6463	71.5	Bacteria;Actinobacteriota;Acidimicrobiia;IMCC26256;;;	70s_BurnScar	6.03759	SAMN35300216	JAUZFA000000000
BP_129.fa	63.42	6.41	962	4741	64.6	Bacteria;Actinobacteriota;Acidimicrobiia;IMCC26256;PALSA-610;;	80s_RegenForest	8.63577	SAMN35300209	JAUZET000000000
BP_560.fa	53.24	1.72	960	4415	66.6	Bacteria;Actinobacteriota;Thermoleophilia;Solirubrobacterales;Thermoleophilaceae;;	80s_BurnScar	10.3608	SAMN35300688	#N/A
BP_257.fa	62.34	3.02	960	4938	67.1	Bacteria;Actinobacteriota;Actinomycetia;Mycobacteriales;Mycobacteriaceae;Mycobacterium;	70s_BurnScar	3.18639	SAMN35300351	#N/A
BP_759.fa	73.25	8.6	960	5410	67.8	Bacteria;Verrucomicrobiota;Verrucomicrobiae;Chthoniobacterales;UBA10450;AV80;	70s_BurnScar	9.77461	SAMN35300908	#N/A
BP_149.fa	96.38	4.88	958	5306	67.2	Bacteria;Actinobacteriota;Actinomycetia;Actinomycetales;Microbacteriaceae;Galbitalea;	70s_RegenForest	15.3338	SAMN35300231	JAUZFP000000000
BP_536.fa	53.32	3.32	956	4695	67.9	Bacteria;Actinobacteriota;Thermoleophilia;Solirubrobacterales;Thermoleophilaceae;AC-37;	70s_BurnScar	3.95922	SAMN35300661	#N/A
BP_276.fa	78.74	4.8	956	5973	67.2	Bacteria;Actinobacteriota;Actinomycetia;Mycobacteriales;Mycobacteriaceae;Mycobacterium;	70s_RegenForest	5.86694	SAMN35300372	#N/A
BP_161.fa	77.88	1.75	951	3607	62.9	Bacteria;Actinobacteriota;Actinomycetia;Actinomycetales;Microbacteriaceae;;	80s_RegenForest	15.1551	SAMN35300245	JAUZGD000000000
BP_374.fa	50.48	2.21	946	4092	71.1	Bacteria;Actinobacteriota;Actinomycetia;Streptomycetales;Streptomycetaceae;Streptomyces;	60s_BurnScar	5.92902	SAMN35300481	#N/A
BP_132.fa	87.61	5.77	942	6409	71.6	Bacteria;Actinobacteriota;Acidimicrobiia;IMCC26256;;;	60s_BurnScar	4.65844	SAMN35300213	JAUZEX000000000
BP_131.fa	63.75	1.33	937	6042	71.4	Bacteria;Actinobacteriota;Acidimicrobiia;IMCC26256;;;	60s_BurnScar	5.94169	SAMN35300212	JAUZEW000000000
BP_314.fa	59.12	0.65	932	3837	71.6	Bacteria;Actinobacteriota;Actinomycetia;Mycobacteriales;Pseudonocardiaceae;Pseudonocardia;	60s_BurnScar	1.21887	SAMN35300415	#N/A
BP_278.fa	57.35	2.36	924	4111	67.1	Bacteria;Actinobacteriota;Actinomycetia;Mycobacteriales;Mycobacteriaceae;Mycobacterium;	80s_BurnScar	3.0697	SAMN35300374	#N/A
BP_42.fa	96.05	1.71	921	5715	74.1	Bacteria;Acidobacteriota;Blastocatellia;Pyrinomonadales;Pyrinomonadaceae;UBA11740;	80s_BurnScar	16.1733	SAMN35300532	#N/A
BP_538.fa	58.02	3.23	917	8567	72.2	Bacteria;Actinobacteriota;Thermoleophilia;Solirubrobacterales;Thermoleophilaceae;AC-37;	70s_RegenForest	6.92742	SAMN35300663	#N/A
BP_587.fa	62.63	1.28	911	4772	66.1	Bacteria;Actinobacteriota;UBA4738;;;;	80s_BurnScar	3.79772	SAMN35300717	#N/A
BP_328.fa	79.63	6.34	905	3516	71.9	Bacteria;Actinobacteriota;Actinomycetia;Mycobacteriales;Pseudonocardiaceae;Pseudonocardia;	80s_BurnScar	7.08336	SAMN35300430	#N/A
BP_624.fa	96.76	0	903	3963	61	Bacteria;Dormibacterota;Dormibacteria;UBA8260;UBA8260;CF-96;	70s_RegenForest	12.6577	SAMN35300759	#N/A
BP_177.fa	69.18	3.3	897	4621	71.9	Bacteria;Actinobacteriota;Actinomycetia;Mycobacteriales;Cryptosporangiaceae;;	90s_RegenForest	4.36045	SAMN35300262	JAVEDM000000000
BP_6.fa	57.47	6.9	894	3793	69.7	Bacteria;Acidobacteriota;Acidobacteriae;Acidobacteriales;Acidobacteriaceae;PALSA-350;	80s_RegenForest	4.59551	SAMN35300731	#N/A
BP_117.fa	61.98	6.41	894	4406	71.9	Bacteria;Actinobacteriota;Acidimicrobiia;Acidimicrobiales;;;	2000s_RegenForest	6.52481	SAMN35300196	JAUZEG000000000
BP_367.fa	66.02	4.31	889	5285	74.3	Bacteria;Actinobacteriota;Actinomycetia;Propionibacteriales;Nocardioidaceae;JACCUS01;	2000s_RegenForest	4.21695	SAMN35300473	#N/A
BP_319.fa	77.66	1.01	887	13442	65.9	Bacteria;Actinobacteriota;Actinomycetia;Mycobacteriales;Pseudonocardiaceae;Pseudonocardia;	2000s_BurnScar	2.24143	SAMN35300420	#N/A
BP_620.fa	65.67	0	885	7340	60.6	Bacteria;Dormibacterota;Dormibacteria;Dormibacterales;Dormibacteraceae;Palsa-872;	60s_RegenForest	22.558	SAMN35300755	#N/A
BP_225.fa	62.54	1.47	879	4808	72.7	Bacteria;Actinobacteriota;Actinomycetia;Mycobacteriales;Jatrophihabitantaceae;QHCC01;	80s_BurnScar	2.83159	SAMN35300316	JAVHVV000000000
BP_187.fa	56.66	1.72	876	3757	64.4	Bacteria;Actinobacteriota;Actinomycetia;Mycobacteriales;JADGOU01;;	90s_RegenForest	6.58933	SAMN35300273	JAVEDX000000000
BP_755.fa	91.56	4.22	874	5754	71.5	Bacteria;Verrucomicrobiota;Verrucomicrobiae;Chthoniobacterales;UBA10450;AV80;	60s_RegenForest	18.6968	SAMN35300904	#N/A
BP_572.fa	70.09	0.85	873	3892	67.9	Bacteria;Actinobacteriota;UBA4738;CADDZG01;WHSQ01;;	70s_BurnScar	5.14156	SAMN35300701	#N/A
BP_573.fa	99.15	0	872	5108	72	Bacteria;Actinobacteriota;UBA4738;CADDZG01;WHSQ01;;	70s_RegenForest	13.5085	SAMN35300702	#N/A
BP_123.fa	60.99	7.69	869	4663	68.2	Bacteria;Actinobacteriota;Acidimicrobiia;IMCC26256;PALSA-610;PALSA-610;	80s_RegenForest	6.99194	SAMN35300203	JAUZEN000000000
BP_291.fa	76.18	3.98	866	4326	65	Bacteria;Actinobacteriota;Actinomycetia;Mycobacteriales;Mycobacteriaceae;Mycobacterium;	80s_RegenForest	8.39799	SAMN35300389	#N/A
BP_651.fa	87.95	5.04	866	4767	63.2	Bacteria;Proteobacteria;Alphaproteobacteria;Dongiales;Dongiaceae;;	90s_BurnScar	10.143	SAMN35300789	#N/A
BP_412.fa	53.61	9.48	862	3137	64.9	Bacteria;Actinobacteriota;Thermoleophilia;Gaiellales;Gaiellaceae;UBA5186;	80s_BurnScar	4.38463	SAMN35300524	#N/A
BP_574.fa	73.69	0.14	855	4550	70.4	Bacteria;Actinobacteriota;UBA4738;CADDZG01;WHSQ01;;	80s_BurnScar	6.791	SAMN35300703	#N/A
BP_593.fa	85.59	1.89	854	6648	65.4	Bacteria;Chloroflexota;Chloroflexia;Thermomicrobiales;UBA6265;;	70s_BurnScar	7.34145	SAMN35300724	#N/A
BP_557.fa	78.59	9.12	853	6515	68.1	Bacteria;Actinobacteriota;Thermoleophilia;Solirubrobacterales;Thermoleophilaceae;;	70s_BurnScar	8.23583	SAMN35300684	#N/A
BP_279.fa	87.96	5.23	853	7742	65.1	Bacteria;Actinobacteriota;Actinomycetia;Mycobacteriales;Mycobacteriaceae;Mycobacterium;	80s_BurnScar	10.1741	SAMN35300375	#N/A
BP_417.fa	89.5	7.1	853	4939	65.8	Bacteria;Actinobacteriota;Thermoleophilia;Gaiellales;Gaiellaceae;;	70s_RegenForest	8.43589	SAMN35300529	#N/A
BP_310.fa	98.06	3.33	847	3938	70	Bacteria;Actinobacteriota;Actinomycetia;Mycobacteriales;Pseudonocardiaceae;GCA-003244245;	70s_RegenForest	14.3056	SAMN35300411	#N/A
BP_142.fa	64.97	3.66	844	4339	71.2	Bacteria;Actinobacteriota;Actinomycetia;Actinomycetales;Microbacteriaceae;Amnibacterium;	60s_RegenForest	7.70001	SAMN35300224	JAUZFI000000000
BP_244.fa	68.91	1.79	844	5228	67.1	Bacteria;Actinobacteriota;Actinomycetia;Mycobacteriales;Mycobacteriaceae;Mycobacterium;	90s_RegenForest	6.67158	SAMN35300337	JAVHWQ000000000
BP_243.fa	80	7.47	843	7435	65.9	Bacteria;Actinobacteriota;Actinomycetia;Mycobacteriales;Mycobacteriaceae;Mycobacterium;	90s_RegenForest	5.5555	SAMN35300336	JAVHWP000000000
BP_727.fa	91.41	2.18	841	4759	66.1	Bacteria;Proteobacteria;Gammaproteobacteria;Burkholderiales;SG8-41;;	60s_RegenForest	8.84782	SAMN35300873	#N/A
BP_263.fa	96.1	1.59	839	4485	66.6	Bacteria;Actinobacteriota;Actinomycetia;Mycobacteriales;Mycobacteriaceae;Mycobacterium;	70s_RegenForest	10.8311	SAMN35300358	#N/A
BP_761.fa	80.46	6.89	836	3745	68.9	Bacteria;Verrucomicrobiota;Verrucomicrobiae;Chthoniobacterales;UBA10450;AV80;	70s_RegenForest	13.1275	SAMN35300911	#N/A
BP_565.fa	51.03	5.17	825	4681	67.1	Bacteria;Actinobacteriota;Thermoleophilia;Solirubrobacterales;Thermoleophilaceae;;	2000s_RegenForest	6.17215	SAMN35300693	#N/A
BP_297.fa	66.26	5.44	825	7498	65.2	Bacteria;Actinobacteriota;Actinomycetia;Mycobacteriales;Mycobacteriaceae;Mycobacterium;	60s_RegenForest	17.6298	SAMN35300395	#N/A
BP_164.fa	51.31	0	823	4317	72.8	Bacteria;Actinobacteriota;Actinomycetia;Actinomycetales;Micrococcaceae;Arthrobacter;Arthrobacter pascens	90s_BurnScar	9.64634	SAMN35300248	JAVECY000000000
BP_678.fa	79.09	4.33	822	6453	65.1	Bacteria;Proteobacteria;Alphaproteobacteria;Rhizobiales;Xanthobacteraceae;PALSA-894;	60s_RegenForest	7.57842	SAMN35300818	#N/A
BP_153.fa	91.45	2.35	822	5076	65	Bacteria;Actinobacteriota;Actinomycetia;Actinomycetales;Microbacteriaceae;Lacisediminihabitans;	60s_RegenForest	6.34286	SAMN35300236	JAUZFU000000000
BP_602.fa	50.25	2.07	820	6247	73.7	Bacteria;Chloroflexota;Limnocylindria;Limnocylindrales;CSP1-4;SPCO01;	60s_BurnScar	5.26265	SAMN35300735	#N/A
BP_350.fa	71.35	2.01	811	4183	70.1	Bacteria;Actinobacteriota;Actinomycetia;Mycobacteriales;;;	70s_BurnScar	6.24644	SAMN35300455	#N/A
BP_479.fa	92.93	7.41	805	6957	67.7	Bacteria;Actinobacteriota;Thermoleophilia;Solirubrobacterales;Solirubrobacteraceae;CADCVQ01;	90s_BurnScar	12.4591	SAMN35300597	#N/A
BP_383.fa	76.18	0.88	804	12662	69.2	Bacteria;Actinobacteriota;Rubrobacteria;Rubrobacterales;Rubrobacteraceae;SCSIO-52915;	70s_RegenForest	8.25646	SAMN35300491	#N/A
BP_463.fa	87.11	1.4	800	4780	74.4	Bacteria;Actinobacteriota;Thermoleophilia;Solirubrobacterales;Solirubrobacteraceae;AC-38;	80s_BurnScar	17.026	SAMN35300580	#N/A
BP_382.fa	92.21	6.8	800	11388	71.2	Bacteria;Actinobacteriota;Actinomycetia;Streptosporangiales;Streptosporangiaceae;;	2000s_BurnScar	11.3137	SAMN35300490	#N/A
BP_156.fa	62.33	2.12	799	3857	67.7	Bacteria;Actinobacteriota;Actinomycetia;Actinomycetales;Microbacteriaceae;Lacisediminihabitans;	70s_BurnScar	3.61979	SAMN35300239	JAUZFX000000000
BP_321.fa	95.07	4.69	786	9112	66.5	Bacteria;Actinobacteriota;Actinomycetia;Mycobacteriales;Pseudonocardiaceae;Pseudonocardia;	70s_BurnScar	7.69963	SAMN35300423	#N/A
BP_345.fa	63.68	1.72	781	3458	64.5	Bacteria;Actinobacteriota;Actinomycetia;Mycobacteriales;SCTD01;;	70s_BurnScar	9.08707	SAMN35300449	#N/A
BP_497.fa	74.1	7.42	780	3622	70.6	Bacteria;Actinobacteriota;Thermoleophilia;Solirubrobacterales;Solirubrobacteraceae;Palsa-465;	60s_RegenForest	9.08381	SAMN35300617	#N/A
BP_270.fa	75.98	3.97	768	4287	65.9	Bacteria;Actinobacteriota;Actinomycetia;Mycobacteriales;Mycobacteriaceae;Mycobacterium;	70s_BurnScar	6.99994	SAMN35300366	#N/A
BP_322.fa	89.78	3.61	768	3956	57.3	Bacteria;Actinobacteriota;Actinomycetia;Mycobacteriales;Pseudonocardiaceae;Pseudonocardia;	70s_BurnScar	2.51921	SAMN35300424	#N/A
BP_219.fa	73.25	2.53	767	5141	68.6	Bacteria;Actinobacteriota;Actinomycetia;Mycobacteriales;Jatrophihabitantaceae;QHCC01;	70s_RegenForest	2.71752	SAMN35300309	JAVHVO000000000
BP_415.fa	65.24	3.59	766	5803	71.9	Bacteria;Actinobacteriota;Thermoleophilia;Gaiellales;Gaiellaceae;;	90s_BurnScar	10.6129	SAMN35300527	#N/A
BP_284.fa	94.72	8.86	762	11988	65.8	Bacteria;Actinobacteriota;Actinomycetia;Mycobacteriales;Mycobacteriaceae;Mycobacterium;	80s_RegenForest	7.77538	SAMN35300381	#N/A
BP_204.fa	71.07	4.71	758	5491	66.3	Bacteria;Actinobacteriota;Actinomycetia;Mycobacteriales;Jatrophihabitantaceae;Iso899;	70s_BurnScar	5.502	SAMN35300293	JAVEER000000000
BP_296.fa	89.5	4.33	757	10211	66.5	Bacteria;Actinobacteriota;Actinomycetia;Mycobacteriales;Mycobacteriaceae;Mycobacterium;	60s_RegenForest	17.6341	SAMN35300394	#N/A
BP_770.fa	64.58	4.36	754	4072	71.2	Bacteria;Verrucomicrobiota;Verrucomicrobiae;Chthoniobacterales;UBA10450;AV80;	2000s_BurnScar	6.20786	SAMN35300921	#N/A
BP_691.fa	83.8	6.33	748	8529	64.3	Bacteria;Proteobacteria;Alphaproteobacteria;Rhizobiales;Xanthobacteraceae;Z2-YC6860;	60s_BurnScar	10.1237	SAMN35300833	#N/A
BP_85.fa	63.28	7.21	746	3807	68	Bacteria;Actinobacteriota;Acidimicrobiia;Acidimicrobiales;JACDCH01;;	70s_BurnScar	5.40993	SAMN35300946	#N/A
BP_53.fa	59.63	3.42	743	6305	74.4	Bacteria;Acidobacteriota;Thermoanaerobaculia;Gp7-AA8;Gp7-AA8;JADGNZ01;	80s_BurnScar	6.44745	SAMN35300654	#N/A
BP_83.fa	51.03	1.72	739	4396	62.2	Bacteria;Actinobacteriota;Acidimicrobiia;Acidimicrobiales;JACDCH01;;	60s_RegenForest	3.89807	SAMN35300944	#N/A
BP_238.fa	83.78	6.58	736	12041	66.3	Bacteria;Actinobacteriota;Actinomycetia;Mycobacteriales;Mycobacteriaceae;Mycobacterium;	60s_BurnScar	9.90031	SAMN35300330	JAVHWJ000000000
BP_378.fa	68.31	3.74	735	13052	66.9	Bacteria;Actinobacteriota;Actinomycetia;Streptosporangiales;Streptosporangiaceae;Trebonia;	80s_RegenForest	5.74611	SAMN35300485	#N/A
BP_663.fa	55.69	6.9	721	8420	62.8	Bacteria;Proteobacteria;Alphaproteobacteria;Rhizobiales;Xanthobacteraceae;Bradyrhizobium;	60s_BurnScar	37.9265	SAMN35300802	#N/A
BP_3.fa	60.91	9.91	716	7155	65.5	Bacteria;Acidobacteriota;Acidobacteriae;Acidobacteriales;Acidobacteriaceae;PALSA-350;	60s_RegenForest	4.55133	SAMN35300398	#N/A
BP_623.fa	68.93	1.39	712	5229	66.2	Bacteria;Dormibacterota;Dormibacteria;UBA8260;UBA8260;CF-96;	90s_RegenForest	7.71793	SAMN35300758	#N/A
BP_745.fa	83.61	7.73	711	6182	68.6	Bacteria;Verrucomicrobiota;Verrucomicrobiae;Chthoniobacterales;JAFAMB01;JAFAMB01;	70s_RegenForest	10.1796	SAMN35300893	#N/A
BP_749.fa	97.97	9.57	704	15789	53.9	Bacteria;Verrucomicrobiota;Verrucomicrobiae;Chthoniobacterales;JAFAMB01;;	2000s_RegenForest	13.7254	SAMN35300897	#N/A
BP_386.fa	93.33	9.88	698	7363	74.2	Bacteria;Actinobacteriota;Thermoleophilia;Gaiellales;Gaiellaceae;3-1-20CM-4-69-9;	90s_BurnScar	13.9361	SAMN35300494	#N/A
BP_428.fa	51.31	7.98	695	3956	70.7	Bacteria;Actinobacteriota;Thermoleophilia;Gaiellales;;;	80s_RegenForest	6.07593	SAMN35300541	#N/A
BP_429.fa	60.16	1.72	692	4292	70.5	Bacteria;Actinobacteriota;Thermoleophilia;Gaiellales;;;	80s_RegenForest	6.31485	SAMN35300542	#N/A
BP_347.fa	80.12	2.05	692	5536	68.1	Bacteria;Actinobacteriota;Actinomycetia;Mycobacteriales;;;	60s_RegenForest	11.9035	SAMN35300451	#N/A
BP_210.fa	79	3.82	691	3500	71.9	Bacteria;Actinobacteriota;Actinomycetia;Mycobacteriales;Jatrophihabitantaceae;Jatrophihabitans;	90s_RegenForest	3.79723	SAMN35300300	JAVHVF000000000
BP_427.fa	71.01	6.95	690	5784	71.1	Bacteria;Actinobacteriota;Thermoleophilia;Gaiellales;;;	70s_RegenForest	6.4354	SAMN35300540	#N/A
BP_694.fa	91.68	2.16	689	4903	65.2	Bacteria;Proteobacteria;Alphaproteobacteria;Rhizobiales;Xanthobacteraceae;;	70s_BurnScar	9.53938	SAMN35300836	#N/A
BP_267.fa	55.07	2.42	686	4014	65.4	Bacteria;Actinobacteriota;Actinomycetia;Mycobacteriales;Mycobacteriaceae;Mycobacterium;	70s_BurnScar	8.70961	SAMN35300362	#N/A
BP_606.fa	59	1.85	686	7814	69.1	Bacteria;Chloroflexota;Limnocylindria;Limnocylindrales;CSP1-4;SPCO01;	70s_BurnScar	12.4397	SAMN35300739	#N/A
BP_354.fa	56.03	0	679	4807	71	Bacteria;Actinobacteriota;Actinomycetia;Mycobacteriales;;;	60s_RegenForest	4.29184	SAMN35300459	#N/A
BP_179.fa	52.41	5.17	678	4278	71.2	Bacteria;Actinobacteriota;Actinomycetia;Mycobacteriales;Frankiaceae;;	90s_RegenForest	4.4712	SAMN35300264	JAVEDO000000000
BP_109.fa	64.76	2.56	676	9734	70.2	Bacteria;Actinobacteriota;Acidimicrobiia;Acidimicrobiales;;;	70s_RegenForest	1.88544	SAMN35300187	JAUTXI000000000
BP_475.fa	70.55	2.85	675	3662	73	Bacteria;Actinobacteriota;Thermoleophilia;Solirubrobacterales;Solirubrobacteraceae;CADCVQ01;	60s_BurnScar	37.0895	SAMN35300593	#N/A
BP_397.fa	80.49	7.76	674	12129	66.4	Bacteria;Actinobacteriota;Thermoleophilia;Gaiellales;Gaiellaceae;PALSA-600;	2000s_RegenForest	36.3239	SAMN35300506	#N/A
BP_318.fa	93.71	4.02	674	4215	70.9	Bacteria;Actinobacteriota;Actinomycetia;Mycobacteriales;Pseudonocardiaceae;Pseudonocardia;	2000s_BurnScar	11.537	SAMN35300419	#N/A
BP_11.fa	80.8	3.42	673	7724	51.6	Bacteria;Acidobacteriota;Acidobacteriae;Acidoferrales;UBA7541;Acidoferrum;	70s_RegenForest	11.5007	SAMN35300188	JAUTXJ000000000
BP_171.fa	89.42	2.33	673	7247	73.2	Bacteria;Actinobacteriota;Actinomycetia;JACCUZ01;JACCUZ01;;	80s_BurnScar	7.15942	SAMN35300256	JAVEDG000000000
BP_665.fa	52.79	2.51	672	3504	67.5	Bacteria;Proteobacteria;Alphaproteobacteria;Rhizobiales;Xanthobacteraceae;Bradyrhizobium;	60s_RegenForest	8.11283	SAMN35300804	#N/A
BP_553.fa	70.23	3.81	672	5493	72.4	Bacteria;Actinobacteriota;Thermoleophilia;Solirubrobacterales;Thermoleophilaceae;;	90s_RegenForest	9.41115	SAMN35300680	#N/A
BP_5.fa	54.47	5.17	671	4325	65.8	Bacteria;Acidobacteriota;Acidobacteriae;Acidobacteriales;Acidobacteriaceae;PALSA-350;	70s_RegenForest	4.22117	SAMN35300620	#N/A
BP_641.fa	55.11	2.27	671	4920	64.3	Bacteria;Planctomycetota;Phycisphaerae;Tepidisphaerales;Tepidisphaeraceae;Humisphaera;	2000s_BurnScar	7.14568	SAMN35300778	#N/A
BP_550.fa	55.73	6.49	670	3333	72.4	Bacteria;Actinobacteriota;Thermoleophilia;Solirubrobacterales;Thermoleophilaceae;;	60s_BurnScar	6.71643	SAMN35300677	#N/A
BP_203.fa	63.06	4.91	668	5061	72.4	Bacteria;Actinobacteriota;Actinomycetia;Mycobacteriales;Jatrophihabitantaceae;Iso899;	90s_RegenForest	6.55381	SAMN35300292	JAVEEQ000000000
BP_265.fa	96.5	6.1	666	10175	69.6	Bacteria;Actinobacteriota;Actinomycetia;Mycobacteriales;Mycobacteriaceae;Mycobacterium;	70s_RegenForest	8.62984	SAMN35300360	#N/A
BP_611.fa	84.71	0.99	665	6193	68.5	Bacteria;Chloroflexota;Limnocylindria;P2-11E;P2-11E;UBA4735;	2000s_BurnScar	7.88571	SAMN35300745	#N/A
BP_575.fa	61.92	0	663	5167	66.1	Bacteria;Actinobacteriota;UBA4738;CADDZG01;WHSQ01;;	80s_BurnScar	6.82804	SAMN35300704	#N/A
BP_77.fa	94.64	8.99	663	4306	68.3	Bacteria;Actinobacteriota;Acidimicrobiia;Acidimicrobiales;Ilumatobacteraceae;JAENVT01;	60s_BurnScar	13.5618	SAMN35300920	#N/A
BP_667.fa	51.87	4.31	661	4096	69.5	Bacteria;Proteobacteria;Alphaproteobacteria;Rhizobiales;Xanthobacteraceae;Bradyrhizobium;	90s_BurnScar	20.12	SAMN35300806	#N/A
BP_121.fa	64.37	3.42	656	4660	68.1	Bacteria;Actinobacteriota;Acidimicrobiia;IMCC26256;PALSA-610;PALSA-610;	70s_BurnScar	7.01833	SAMN35300201	JAUZEL000000000
BP_469.fa	76.13	3.13	654	6801	73.2	Bacteria;Actinobacteriota;Thermoleophilia;Solirubrobacterales;Solirubrobacteraceae;Baekduia;	90s_RegenForest	8.0172	SAMN35300586	#N/A
BP_520.fa	86.04	1.28	652	3912	72.6	Bacteria;Actinobacteriota;Thermoleophilia;Solirubrobacterales;Solirubrobacteraceae;;	70s_BurnScar	7.38735	SAMN35300644	#N/A
BP_631.fa	90.28	0.93	648	8067	66.5	Bacteria;Eremiobacterota;Eremiobacteria;Baltobacterales;Baltobacteraceae;Elarobacter;	80s_BurnScar	7.23354	SAMN35300767	#N/A
BP_248.fa	86.43	5.7	647	8153	73.1	Bacteria;Actinobacteriota;Actinomycetia;Mycobacteriales;Mycobacteriaceae;Mycobacterium;	70s_BurnScar	5.18391	SAMN35300341	JAVHWU000000000
BP_170.fa	92.23	5.27	641	4066	69.2	Bacteria;Actinobacteriota;Actinomycetia;JACCUZ01;JACCUZ01;;	70s_RegenForest	6.54704	SAMN35300255	JAVEDF000000000
BP_732.fa	69.12	6.9	640	5190	62.8	Bacteria;Proteobacteria;Gammaproteobacteria;Steroidobacterales;Steroidobacteraceae;Bog-1198;	70s_RegenForest	7.81182	SAMN35300879	#N/A
BP_506.fa	84.63	3.42	640	27929	69.7	Bacteria;Actinobacteriota;Thermoleophilia;Solirubrobacterales;Solirubrobacteraceae;Palsa-744;	2000s_RegenForest	10.7712	SAMN35300628	#N/A
BP_404.fa	55.33	8.84	636	4348	67	Bacteria;Actinobacteriota;Thermoleophilia;Gaiellales;Gaiellaceae;Palsa-739;	80s_BurnScar	7.42527	SAMN35300515	#N/A
BP_341.fa	73.6	6.1	636	5857	70.6	Bacteria;Actinobacteriota;Actinomycetia;Mycobacteriales;SCTD01;JAENVS01;	70s_RegenForest	9.18483	SAMN35300445	#N/A
BP_445.fa	50.82	5.46	635	3955	63.8	Bacteria;Actinobacteriota;Thermoleophilia;Solirubrobacterales;70-9;VAYN01;	70s_BurnScar	11.3638	SAMN35300560	#N/A
BP_44.fa	57.34	3.42	635	5120	55.8	Bacteria;Acidobacteriota;Blastocatellia;Pyrinomonadales;Pyrinomonadaceae;UBA11740;	80s_RegenForest	16.0127	SAMN35300554	#N/A
BP_303.fa	54.88	2.23	634	7730	49.7	Bacteria;Actinobacteriota;Actinomycetia;Mycobacteriales;Mycobacteriaceae;Mycobacterium;	2000s_RegenForest	6.2142	SAMN35300403	#N/A
BP_619.fa	97.22	6.05	633	12061	67.2	Bacteria;Dormibacterota;Dormibacteria;CF-121;CF-121;CF-13;	80s_RegenForest	15.675	SAMN35300753	#N/A
BP_114.fa	89.31	9.44	632	8881	68.1	Bacteria;Actinobacteriota;Acidimicrobiia;Acidimicrobiales;;;	60s_RegenForest	3.4311	SAMN35300193	JAUTXO000000000
BP_223.fa	54.06	4.31	628	4948	66	Bacteria;Actinobacteriota;Actinomycetia;Mycobacteriales;Jatrophihabitantaceae;QHCC01;	70s_RegenForest	2.66861	SAMN35300314	JAVHVT000000000
BP_640.fa	57.24	0	625	4906	74.8	Bacteria;Patescibacteria;Paceibacteria;UBA9983A;UBA2103;C7867-001;	90s_BurnScar	14.0695	SAMN35300777	#N/A
BP_617.fa	57.55	8.36	623	3764	66.8	Bacteria;DesulfobacterotaB;Binatia;UBA9968;UBA9968;DP-20;	70s_BurnScar	6.46065	SAMN35300751	#N/A
BP_685.fa	63.43	5.3	623	4282	70.8	Bacteria;Proteobacteria;Alphaproteobacteria;Rhizobiales;Xanthobacteraceae;VAZQ01;	80s_BurnScar	9.62968	SAMN35300826	#N/A
BP_365.fa	94.86	0.74	623	3334	64	Bacteria;Actinobacteriota;Actinomycetia;Propionibacteriales;Nocardioidaceae;JACCUS01;	70s_RegenForest	32.0389	SAMN35300471	#N/A
BP_465.fa	78.68	2.31	620	7720	65	Bacteria;Actinobacteriota;Thermoleophilia;Solirubrobacterales;Solirubrobacteraceae;AC-49;	70s_BurnScar	12.2739	SAMN35300582	#N/A
BP_56.fa	60.94	4.49	618	4734	66.2	Bacteria;Acidobacteriota;Thermoanaerobaculia;Gp7-AA8;Gp7-AA8;QHVT01;	90s_BurnScar	6.0482	SAMN35300687	#N/A
BP_186.fa	61.8	3.02	616	3152	65.8	Bacteria;Actinobacteriota;Actinomycetia;Mycobacteriales;JADGOU01;;	90s_RegenForest	6.35954	SAMN35300272	JAVEDW000000000
BP_450.fa	96.98	2.28	616	16911	66.4	Bacteria;Actinobacteriota;Thermoleophilia;Solirubrobacterales;70-9;;	60s_BurnScar	21.7418	SAMN35300566	#N/A
BP_24.fa	96.58	5.18	615	7226	68	Bacteria;Acidobacteriota;Blastocatellia;Pyrinomonadales;Pyrinomonadaceae;QHXM01;	70s_RegenForest	53.3519	SAMN35300332	JAVHWL000000000
BP_299.fa	77.22	1.06	613	6346	66	Bacteria;Actinobacteriota;Actinomycetia;Mycobacteriales;Mycobacteriaceae;Mycobacterium;	60s_RegenForest	3.54997	SAMN35300397	#N/A
BP_739.fa	72.3	1.2	612	6612	63.7	Archaea;Thermoplasmatota;E2;UBA9212;;;	90s_BurnScar	5.87476	SAMN35300886	#N/A
BP_249.fa	96.81	5.6	612	4840	73.4	Bacteria;Actinobacteriota;Actinomycetia;Mycobacteriales;Mycobacteriaceae;Mycobacterium;	70s_BurnScar	8.27815	SAMN35300342	JAVHWV000000000
BP_214.fa	86.21	3.84	611	9926	69.1	Bacteria;Actinobacteriota;Actinomycetia;Mycobacteriales;Jatrophihabitantaceae;Jatrophihabitans;	60s_RegenForest	7.43632	SAMN35300304	JAVHVJ000000000
BP_448.fa	89.66	2.04	607	4555	66.3	Bacteria;Actinobacteriota;Thermoleophilia;Solirubrobacterales;70-9;VGBV01;	70s_RegenForest	15.6447	SAMN35300563	#N/A
BP_558.fa	59.92	1.29	603	7029	66.2	Bacteria;Actinobacteriota;Thermoleophilia;Solirubrobacterales;Thermoleophilaceae;;	70s_BurnScar	25.3042	SAMN35300685	#N/A
BP_747.fa	69.05	2.03	603	4895	54.3	Bacteria;Verrucomicrobiota;Verrucomicrobiae;Chthoniobacterales;JAFAMB01;JAFAMB01;	70s_RegenForest	4.16725	SAMN35300895	#N/A
BP_305.fa	65.1	4.8	602	4727	69.2	Bacteria;Actinobacteriota;Actinomycetia;Mycobacteriales;Mycobacteriaceae;Mycobacterium;	2000s_RegenForest	3.31625	SAMN35300405	#N/A
BP_709.fa	56.52	1.16	601	8521	68.7	Bacteria;Proteobacteria;Alphaproteobacteria;Sphingomonadales;Sphingomonadaceae;Allosphingosinicella;	70s_BurnScar	6.33037	SAMN35300853	#N/A
BP_530.fa	94.41	5.98	601	9402	74.3	Bacteria;Actinobacteriota;Thermoleophilia;Solirubrobacterales;Solirubrobacteraceae;;	2000s_BurnScar	21.207	SAMN35300655	#N/A
BP_211.fa	67.72	2.67	599	4244	73.3	Bacteria;Actinobacteriota;Actinomycetia;Mycobacteriales;Jatrophihabitantaceae;Jatrophihabitans;	70s_BurnScar	4.62382	SAMN35300301	JAVHVG000000000
BP_255.fa	72.89	8.26	599	4535	71.2	Bacteria;Actinobacteriota;Actinomycetia;Mycobacteriales;Mycobacteriaceae;Mycobacterium;	70s_RegenForest	4.20128	SAMN35300349	#N/A
BP_344.fa	82.23	3.33	599	6758	70.6	Bacteria;Actinobacteriota;Actinomycetia;Mycobacteriales;SCTD01;;	70s_RegenForest	8.23784	SAMN35300448	#N/A
BP_712.fa	74.47	5.17	598	4492	62.8	Bacteria;Proteobacteria;Alphaproteobacteria;Sphingomonadales;Sphingomonadaceae;Allosphingosinicella;	60s_RegenForest	17.6868	SAMN35300857	#N/A
BP_140.fa	79.76	6.56	597	3579	63	Bacteria;Actinobacteriota;Actinomycetia;Actinomycetales;Dermatophilaceae;UBA4719;	70s_BurnScar	6.62231	SAMN35300222	JAUZFG000000000
BP_89.fa	66.15	2.14	595	9509	70.9	Bacteria;Actinobacteriota;Acidimicrobiia;Acidimicrobiales;JACDCH01;;	60s_BurnScar	6.65597	SAMN35300950	#N/A
BP_86.fa	90.81	5.56	595	9752	66.7	Bacteria;Actinobacteriota;Acidimicrobiia;Acidimicrobiales;JACDCH01;;	70s_BurnScar	9.69104	SAMN35300947	#N/A
BP_498.fa	97.44	1.71	595	4602	70.8	Bacteria;Actinobacteriota;Thermoleophilia;Solirubrobacterales;Solirubrobacteraceae;Palsa-465;	2000s_RegenForest	11.0869	SAMN35300618	#N/A
BP_58.fa	100	2.99	595	5064	71.4	Bacteria;Acidobacteriota;Thermoanaerobaculia;Gp7-AA8;Gp7-AA8;;	70s_BurnScar	25.6412	SAMN35300709	#N/A
BP_138.fa	78.3	7.73	593	14745	66.6	Bacteria;Actinobacteriota;Actinomycetia;Acidothermales;Acidothermaceae;PALSA-607;	60s_BurnScar	15.7178	SAMN35300219	JAUZFD000000000
BP_746.fa	63.34	2.7	592	3939	62.9	Bacteria;Verrucomicrobiota;Verrucomicrobiae;Chthoniobacterales;JAFAMB01;JAFAMB01;	70s_RegenForest	3.48585	SAMN35300894	#N/A
BP_246.fa	72.84	4.83	585	7843	70.9	Bacteria;Actinobacteriota;Actinomycetia;Mycobacteriales;Mycobacteriaceae;Mycobacterium;	90s_RegenForest	5.17975	SAMN35300339	JAVHWS000000000
BP_18.fa	96.58	2.56	585	4629	62.9	Bacteria;Acidobacteriota;Blastocatellia;Pyrinomonadales;Pyrinomonadaceae;PSRF01;	60s_RegenForest	17.956	SAMN35300265	JAVEDP000000000
BP_66.fa	56.2	1.23	584	5002	74.5	Bacteria;Actinobacteriota;Acidimicrobiia;Acidimicrobiales;AC-14;;	80s_BurnScar	5.29138	SAMN35300798	#N/A
BP_785.fa	52.59	9.48	580	4341	70.7	No GTDBTK tax assignment;;;;;;	90s_RegenForest	13.9859	SAMN35300937	#N/A
BP_94.fa	74.59	4.44	579	5440	66.2	Bacteria;Actinobacteriota;Acidimicrobiia;Acidimicrobiales;JACDEA01;JACCXE01;	90s_BurnScar	6.09744	SAMN35300956	#N/A
BP_494.fa	66.28	7.83	578	3934	69.8	Bacteria;Actinobacteriota;Thermoleophilia;Solirubrobacterales;Solirubrobacteraceae;LC5-1;	70s_BurnScar	6.97852	SAMN35300614	#N/A
BP_454.fa	68.48	3.59	578	4046	66.9	Bacteria;Actinobacteriota;Thermoleophilia;Solirubrobacterales;70-9;;	70s_BurnScar	18.9551	SAMN35300570	#N/A
BP_47.fa	73.5	5.13	576	7305	61.5	Bacteria;Acidobacteriota;Blastocatellia;Pyrinomonadales;Pyrinomonadaceae;;	70s_RegenForest	8.05814	SAMN35300587	#N/A
BP_65.fa	53.97	0	575	3507	69.6	Bacteria;Actinobacteriota;Acidimicrobiia;Acidimicrobiales;AC-14;;	70s_BurnScar	9.94577	SAMN35300787	#N/A
BP_377.fa	57.33	1.72	574	14510	71.3	Bacteria;Actinobacteriota;Actinomycetia;Streptomycetales;Streptomycetaceae;Streptomyces;	2000s_BurnScar	5.90244	SAMN35300484	#N/A
BP_90.fa	74.11	2.71	573	5757	70	Bacteria;Actinobacteriota;Acidimicrobiia;Acidimicrobiales;JACDCH01;;	60s_RegenForest	4.4545	SAMN35300952	#N/A
BP_635.fa	84.8	2.26	573	8979	70.5	Bacteria;Gemmatimonadota;Gemmatimonadetes;Gemmatimonadales;GWC2-71-9;JACDDX01;	60s_RegenForest	7.44705	SAMN35300771	#N/A
BP_615.fa	59.24	6.26	570	4594	60.8	Bacteria;DesulfobacterotaB;Binatia;Binatales;Binataceae;JADMIL01;	80s_RegenForest	6.16074	SAMN35300749	#N/A
BP_466.fa	50.4	5.56	568	4194	72	Bacteria;Actinobacteriota;Thermoleophilia;Solirubrobacterales;Solirubrobacteraceae;AC-49;	60s_RegenForest	6.70609	SAMN35300583	#N/A
BP_405.fa	72.33	0.23	567	7033	63.7	Bacteria;Actinobacteriota;Thermoleophilia;Gaiellales;Gaiellaceae;UBA5186;	60s_RegenForest	4.47849	SAMN35300516	#N/A
BP_461.fa	67.35	4.7	562	4636	70.7	Bacteria;Actinobacteriota;Thermoleophilia;Solirubrobacterales;Solirubrobacteraceae;AC-38;	70s_RegenForest	6.63797	SAMN35300578	#N/A
BP_493.fa	79.22	6.41	561	13831	66.4	Bacteria;Actinobacteriota;Thermoleophilia;Solirubrobacterales;Solirubrobacteraceae;JACCYI01;	2000s_BurnScar	8.54876	SAMN35300613	#N/A
BP_559.fa	57.13	5.17	560	4187	71	Bacteria;Actinobacteriota;Thermoleophilia;Solirubrobacterales;Thermoleophilaceae;;	70s_RegenForest	6.52222	SAMN35300686	#N/A
BP_197.fa	89.92	3.1	559	3390	67.4	Bacteria;Actinobacteriota;Actinomycetia;Mycobacteriales;JAFAQI01;JAFAQI01;	2000s_RegenForest	9.82438	SAMN35300284	JAVEEI000000000
BP_724.fa	61.21	0	557	4830	62.5	Bacteria;Proteobacteria;Gammaproteobacteria;Burkholderiales;Burkholderiaceae;Trinickia;	60s_BurnScar	5.09321	SAMN35300870	#N/A
BP_12.fa	75.36	5.13	557	6428	55.3	Bacteria;Acidobacteriota;Acidobacteriae;Acidoferrales;UBA7541;Acidoferrum;	60s_RegenForest	6.8384	SAMN35300199	JAUZEJ000000000
BP_675.fa	51.21	0	556	5667	63.5	Bacteria;Proteobacteria;Alphaproteobacteria;Rhizobiales;Xanthobacteraceae;Bradyrhizobium;	60s_RegenForest	14.2522	SAMN35300815	#N/A
BP_446.fa	69.24	1.47	556	6680	68.7	Bacteria;Actinobacteriota;Thermoleophilia;Solirubrobacterales;70-9;VAYN01;	70s_RegenForest	6.89162	SAMN35300561	#N/A
BP_490.fa	58.54	3.45	554	6119	72.3	Bacteria;Actinobacteriota;Thermoleophilia;Solirubrobacterales;Solirubrobacteraceae;CADCVQ01;	2000s_BurnScar	36.7239	SAMN35300610	#N/A
BP_199.fa	61.77	0.86	554	4295	66.5	Bacteria;Actinobacteriota;Actinomycetia;Mycobacteriales;Jatrophihabitantaceae;Iso899;	60s_BurnScar	3.80985	SAMN35300286	JAVEEK000000000
BP_294.fa	97.16	1.65	554	7262	63.1	Bacteria;Actinobacteriota;Actinomycetia;Mycobacteriales;Mycobacteriaceae;Mycobacterium;	60s_BurnScar	10.432	SAMN35300392	#N/A
BP_556.fa	68.28	4.31	552	8310	70.7	Bacteria;Actinobacteriota;Thermoleophilia;Solirubrobacterales;Thermoleophilaceae;;	70s_RegenForest	10.3248	SAMN35300683	#N/A
BP_414.fa	60.35	2.59	551	9877	68.5	Bacteria;Actinobacteriota;Thermoleophilia;Gaiellales;Gaiellaceae;;	60s_RegenForest	7.1071	SAMN35300526	#N/A
BP_599.fa	56.07	6.85	549	4067	71.7	Bacteria;Chloroflexota;Limnocylindria;Limnocylindrales;CSP1-4;CF-46;	70s_RegenForest	7.59801	SAMN35300730	#N/A
BP_30.fa	91.33	7.98	548	5088	70.8	Bacteria;Acidobacteriota;Blastocatellia;Pyrinomonadales;Pyrinomonadaceae;QHXN01;	70s_RegenForest	10.7447	SAMN35300399	#N/A
BP_376.fa	95.26	5.84	547	25312	70.8	Bacteria;Actinobacteriota;Actinomycetia;Streptomycetales;Streptomycetaceae;Streptomyces;	60s_BurnScar	10.3067	SAMN35300483	#N/A
BP_399.fa	58.41	8.79	544	5502	70.5	Bacteria;Actinobacteriota;Thermoleophilia;Gaiellales;Gaiellaceae;Palsa-739;	60s_BurnScar	4.98011	SAMN35300508	#N/A
BP_137.fa	58.75	3.21	544	4202	67.9	Bacteria;Actinobacteriota;Actinomycetia;Acidothermales;Acidothermaceae;PALSA-607;	60s_BurnScar	4.70218	SAMN35300218	JAUZFC000000000
BP_253.fa	80.38	2.13	544	10715	61.5	Bacteria;Actinobacteriota;Actinomycetia;Mycobacteriales;Mycobacteriaceae;Mycobacterium;	70s_RegenForest	8.08824	SAMN35300347	#N/A
BP_764.fa	100	8.2	541	5431	71.6	Bacteria;Verrucomicrobiota;Verrucomicrobiae;Chthoniobacterales;UBA10450;AV80;	80s_BurnScar	19.365	SAMN35300914	#N/A
BP_274.fa	55.04	1.72	540	4731	69.9	Bacteria;Actinobacteriota;Actinomycetia;Mycobacteriales;Mycobacteriaceae;Mycobacterium;	70s_RegenForest	4.73082	SAMN35300370	#N/A
BP_198.fa	79.7	4.91	538	4070	71.7	Bacteria;Actinobacteriota;Actinomycetia;Mycobacteriales;JAFAQI01;;	2000s_BurnScar	6.08215	SAMN35300285	JAVEEJ000000000
BP_610.fa	89.2	0	538	5829	66.1	Bacteria;Chloroflexota;Limnocylindria;Limnocylindrales;CSP1-4;;	90s_BurnScar	8.6875	SAMN35300744	#N/A
BP_730.fa	57.35	3.92	537	4780	62.1	Bacteria;Proteobacteria;Gammaproteobacteria;Steroidobacterales;Steroidobacteraceae;Bog-1198;	60s_RegenForest	5.77487	SAMN35300877	#N/A
BP_329.fa	74.1	3.04	535	4253	72.4	Bacteria;Actinobacteriota;Actinomycetia;Mycobacteriales;Pseudonocardiaceae;Pseudonocardia;	80s_BurnScar	1.9177	SAMN35300431	#N/A
BP_680.fa	98.04	9.04	533	7859	70.4	Bacteria;Proteobacteria;Alphaproteobacteria;Rhizobiales;Xanthobacteraceae;VAZQ01;	60s_BurnScar	40.3909	SAMN35300821	#N/A
BP_609.fa	86.65	8.43	532	3397	66.3	Bacteria;Chloroflexota;Limnocylindria;Limnocylindrales;CSP1-4;UBA5189;	80s_RegenForest	7.34344	SAMN35300742	#N/A
BP_532.fa	96.58	4.99	532	3577	65.6	Bacteria;Actinobacteriota;Thermoleophilia;Solirubrobacterales;Solirubrobacteraceae;;	2000s_RegenForest	16.9845	SAMN35300657	#N/A
BP_713.fa	52.23	1.72	531	4109	39.3	Bacteria;Proteobacteria;Alphaproteobacteria;Sphingomonadales;Sphingomonadaceae;Sphingomicrobium;	60s_BurnScar	6.58598	SAMN35300858	#N/A
BP_144.fa	66.23	0.84	530	6894	66.4	Bacteria;Actinobacteriota;Actinomycetia;Actinomycetales;Microbacteriaceae;Galbitalea;	60s_BurnScar	3.0155	SAMN35300226	JAUZFK000000000
BP_84.fa	53.76	0	529	4430	68.4	Bacteria;Actinobacteriota;Acidimicrobiia;Acidimicrobiales;JACDCH01;;	90s_RegenForest	4.48619	SAMN35300945	#N/A
BP_72.fa	98.29	2.33	529	3966	50.4	Bacteria;Actinobacteriota;Acidimicrobiia;Acidimicrobiales;CADCTF01;;	70s_BurnScar	9.55034	SAMN35300865	#N/A
BP_375.fa	59.04	2.91	527	3532	67.5	Bacteria;Actinobacteriota;Actinomycetia;Streptomycetales;Streptomycetaceae;Streptomyces;	70s_BurnScar	5.93221	SAMN35300482	#N/A
BP_384.fa	69.9	8.05	524	11615	73.7	Bacteria;Actinobacteriota;Thermoleophilia;Gaiellales;F1-60-MAGs149;VFJZ01;	80s_BurnScar	9.13414	SAMN35300492	#N/A
BP_692.fa	59.41	5.2	523	4334	67	Bacteria;Proteobacteria;Alphaproteobacteria;Rhizobiales;Xanthobacteraceae;Z2-YC6860;	2000s_BurnScar	10.9483	SAMN35300834	#N/A
BP_230.fa	88.93	5.34	520	4385	62.2	Bacteria;Actinobacteriota;Actinomycetia;Mycobacteriales;Micromonosporaceae;Actinoplanes;	70s_RegenForest	7.04145	SAMN35300322	JAVHWB000000000
BP_671.fa	56.86	5.26	518	3625	68.8	Bacteria;Proteobacteria;Alphaproteobacteria;Rhizobiales;Xanthobacteraceae;Bradyrhizobium;	70s_BurnScar	13.1787	SAMN35300811	#N/A
BP_555.fa	53.22	5.17	517	5577	71	Bacteria;Actinobacteriota;Thermoleophilia;Solirubrobacterales;Thermoleophilaceae;;	90s_RegenForest	7.12151	SAMN35300682	#N/A
BP_391.fa	75.83	2.59	517	3513	69.8	Bacteria;Actinobacteriota;Thermoleophilia;Gaiellales;Gaiellaceae;JACCRW01;	80s_BurnScar	13.5748	SAMN35300500	#N/A
BP_696.fa	53.34	1.73	513	3972	62.6	Bacteria;Proteobacteria;Alphaproteobacteria;Rhizobiales;Xanthobacteraceae;;	80s_RegenForest	5.88679	SAMN35300838	#N/A
BP_690.fa	82.35	5	511	8020	62	Bacteria;Proteobacteria;Alphaproteobacteria;Rhizobiales;Xanthobacteraceae;WHTM01;	90s_BurnScar	8.81256	SAMN35300832	#N/A
BP_264.fa	52.85	8.72	510	3491	67.4	Bacteria;Actinobacteriota;Actinomycetia;Mycobacteriales;Mycobacteriaceae;Mycobacterium;	70s_RegenForest	4.85958	SAMN35300359	#N/A
BP_524.fa	53.45	7.76	507	11062	66.1	Bacteria;Actinobacteriota;Thermoleophilia;Solirubrobacterales;Solirubrobacteraceae;;	80s_BurnScar	9.01433	SAMN35300648	#N/A
BP_290.fa	78.68	4.26	507	4101	63.3	Bacteria;Actinobacteriota;Actinomycetia;Mycobacteriales;Mycobacteriaceae;Mycobacterium;	80s_RegenForest	5.85687	SAMN35300388	#N/A
BP_76.fa	61.69	1.79	506	6943	73.6	Bacteria;Actinobacteriota;Acidimicrobiia;Acidimicrobiales;Ilumatobacteraceae;JAENVT01;	70s_BurnScar	4.19488	SAMN35300909	#N/A
BP_143.fa	59.15	6.66	505	4080	71.5	Bacteria;Actinobacteriota;Actinomycetia;Actinomycetales;Microbacteriaceae;Amnibacterium;	2000s_RegenForest	8.12062	SAMN35300225	JAUZFJ000000000
BP_372.fa	83.22	2.5	505	7666	67.4	Bacteria;Actinobacteriota;Actinomycetia;Propionibacteriales;Propionibacteriaceae;CADCUO01;	80s_BurnScar	7.92536	SAMN35300479	#N/A
BP_92.fa	91.9	8.12	505	9564	70.4	Bacteria;Actinobacteriota;Acidimicrobiia;Acidimicrobiales;JACDCH01;;	2000s_BurnScar	16.3213	SAMN35300954	#N/A
BP_769.fa	61.86	4.42	504	3349	69.2	Bacteria;Verrucomicrobiota;Verrucomicrobiae;Chthoniobacterales;UBA10450;AV80;	60s_RegenForest	8.36095	SAMN35300919	#N/A
BP_548.fa	57.74	5.17	502	9267	68.5	Bacteria;Actinobacteriota;Thermoleophilia;Solirubrobacterales;Thermoleophilaceae;JACVRW01;	80s_BurnScar	7.99903	SAMN35300674	#N/A
BP_456.fa	78.84	2.16	502	4577	72	Bacteria;Actinobacteriota;Thermoleophilia;Solirubrobacterales;70-9;;	80s_BurnScar	6.01001	SAMN35300572	#N/A
BP_352.fa	81.85	4.05	502	12051	70.1	Bacteria;Actinobacteriota;Actinomycetia;Mycobacteriales;;;	60s_BurnScar	13.6342	SAMN35300457	#N/A
BP_10.fa	84.16	5.49	501	3502	65.1	Bacteria;Acidobacteriota;Acidobacteriae;Acidobacteriales;SbA1;Sulfotelmatobacter;	80s_RegenForest	7.89572	SAMN35300177	JAUTWY000000000
BP_336.fa	63.48	3.04	499	5052	68.7	Bacteria;Actinobacteriota;Actinomycetia;Mycobacteriales;Pseudonocardiaceae;Pseudonocardia;	2000s_RegenForest	2.07265	SAMN35300439	#N/A
BP_62.fa	56.11	0.85	497	4816	71.7	Bacteria;Actinobacteriota;Acidimicrobiia;Acidimicrobiales;AC-14;;	60s_BurnScar	5.61298	SAMN35300754	#N/A
BP_542.fa	90.31	2.56	497	3602	70.5	Bacteria;Actinobacteriota;Thermoleophilia;Solirubrobacterales;Thermoleophilaceae;JACVRW01;	60s_BurnScar	14.5975	SAMN35300668	#N/A
BP_546.fa	80.78	7.2	496	8803	71.3	Bacteria;Actinobacteriota;Thermoleophilia;Solirubrobacterales;Thermoleophilaceae;JACVRW01;	70s_BurnScar	13.7162	SAMN35300672	#N/A
BP_596.fa	67.7	8.77	495	5182	70.8	Bacteria;Chloroflexota;Limnocylindria;Limnocylindrales;CSP1-4;CF-46;	60s_RegenForest	6.69401	SAMN35300727	#N/A
BP_61.fa	83.59	5.41	495	7348	74.1	Bacteria;Acidobacteriota;Thermoanaerobaculia;UBA5704;UBA5704;;	80s_BurnScar	7.75417	SAMN35300743	#N/A
BP_781.fa	50.99	0	493	3840	62.9	Bacteria;Verrucomicrobiota;Verrucomicrobiae;Pedosphaerales;CAIQOK01;CAIQOK01;	70s_BurnScar	6.48592	SAMN35300933	#N/A
BP_385.fa	60.23	5.4	493	8871	68.6	Bacteria;Actinobacteriota;Thermoleophilia;Gaiellales;Gaiellaceae;3-1-20CM-4-69-9;	60s_RegenForest	4.97243	SAMN35300493	#N/A
BP_181.fa	63.75	1.46	493	4140	69.1	Bacteria;Actinobacteriota;Actinomycetia;Mycobacteriales;Frankiaceae;;	70s_RegenForest	3.40174	SAMN35300267	JAVEDR000000000
BP_729.fa	92.1	6.91	491	25052	61.3	Bacteria;Proteobacteria;Gammaproteobacteria;Steroidobacterales;Steroidobacteraceae;13-2-20CM-66-19;	70s_BurnScar	17.6165	SAMN35300875	#N/A
BP_444.fa	54.99	2.16	490	3977	66.1	Bacteria;Actinobacteriota;Thermoleophilia;Solirubrobacterales;70-9;VAYN01;	70s_BurnScar	10.4229	SAMN35300559	#N/A
BP_549.fa	67.94	2.11	490	3797	68.2	Bacteria;Actinobacteriota;Thermoleophilia;Solirubrobacterales;Thermoleophilaceae;JACVRW01;	2000s_BurnScar	4.98618	SAMN35300675	#N/A
BP_133.fa	69.71	1.28	489	4561	71.4	Bacteria;Actinobacteriota;Acidimicrobiia;IMCC26256;;;	90s_RegenForest	9.61428	SAMN35300214	JAUZEY000000000
BP_652.fa	58.67	1.3	487	3598	70.6	Bacteria;Proteobacteria;Alphaproteobacteria;Micropepsales;Micropepsaceae;CAIYRG01;	60s_RegenForest	8.93574	SAMN35300790	#N/A
BP_750.fa	61.62	0.87	487	20007	66.3	Bacteria;Verrucomicrobiota;Verrucomicrobiae;Chthoniobacterales;UBA10450;AV40;	80s_BurnScar	6.31509	SAMN35300899	#N/A
BP_127.fa	72.45	1.28	487	3406	63.6	Bacteria;Actinobacteriota;Acidimicrobiia;IMCC26256;PALSA-610;;	60s_RegenForest	8.17913	SAMN35300207	JAUZER000000000
BP_258.fa	86.31	1.74	487	10813	65.8	Bacteria;Actinobacteriota;Actinomycetia;Mycobacteriales;Mycobacteriaceae;Mycobacterium;	70s_BurnScar	4.73506	SAMN35300352	#N/A
BP_59.fa	95.73	6.84	486	2975	74.9	Bacteria;Acidobacteriota;Thermoanaerobaculia;UBA5704;UBA5704;UBA5704;	90s_BurnScar	226.613	SAMN35300720	#N/A
BP_779.fa	60.86	0.71	485	3720	70.6	Bacteria;Verrucomicrobiota;Verrucomicrobiae;Chthoniobacterales;UBA10450;;	80s_RegenForest	6.7748	SAMN35300930	#N/A
BP_569.fa	90.79	1.31	484	5946	67.6	Bacteria;Actinobacteriota;UBA4738;CADDZG01;WHSQ01;;	90s_BurnScar	12.1365	SAMN35300697	#N/A
BP_600.fa	93.52	1.39	484	3324	70.5	Bacteria;Chloroflexota;Limnocylindria;Limnocylindrales;CSP1-4;Chersky-267;	60s_BurnScar	10.0463	SAMN35300733	#N/A
BP_320.fa	52.76	2.22	483	5453	70	Bacteria;Actinobacteriota;Actinomycetia;Mycobacteriales;Pseudonocardiaceae;Pseudonocardia;	70s_BurnScar	3.19685	SAMN35300422	#N/A
BP_390.fa	63.79	5.17	483	3705	70.9	Bacteria;Actinobacteriota;Thermoleophilia;Gaiellales;Gaiellaceae;3-1-20CM-4-69-9;	60s_RegenForest	13.1447	SAMN35300499	#N/A
BP_387.fa	75.7	9.05	480	4847	70.9	Bacteria;Actinobacteriota;Thermoleophilia;Gaiellales;Gaiellaceae;3-1-20CM-4-69-9;	70s_RegenForest	4.59182	SAMN35300495	#N/A
BP_145.fa	61.47	1.97	479	33318	68.8	Bacteria;Actinobacteriota;Actinomycetia;Actinomycetales;Microbacteriaceae;Galbitalea;	60s_RegenForest	5.30598	SAMN35300227	JAUZFL000000000
BP_295.fa	94.37	4.24	477	3370	66.6	Bacteria;Actinobacteriota;Actinomycetia;Mycobacteriales;Mycobacteriaceae;Mycobacterium;	60s_BurnScar	9.40893	SAMN35300393	#N/A
BP_777.fa	100	0.34	477	3385	70.2	Bacteria;Verrucomicrobiota;Verrucomicrobiae;Chthoniobacterales;UBA10450;;	60s_RegenForest	30.5719	SAMN35300928	#N/A
BP_256.fa	50.67	1.72	476	3489	66.1	Bacteria;Actinobacteriota;Actinomycetia;Mycobacteriales;Mycobacteriaceae;Mycobacterium;	70s_BurnScar	4.63905	SAMN35300350	#N/A
BP_166.fa	81.5	4.12	476	7217	72	Bacteria;Actinobacteriota;Actinomycetia;JACCUZ01;JACCUZ01;JACCUZ01;	90s_RegenForest	9.70794	SAMN35300250	JAVEDA000000000
BP_8.fa	86.61	0.85	476	8067	54.1	Bacteria;Acidobacteriota;Acidobacteriae;Acidobacteriales;SbA1;PALSA-188;	60s_RegenForest	6.63497	SAMN35300940	#N/A
BP_136.fa	52.82	3.64	475	20362	66.4	Bacteria;Actinobacteriota;Actinomycetia;Acidothermales;Acidothermaceae;PALSA-607;	90s_RegenForest	6.8853	SAMN35300217	JAUZFB000000000
BP_492.fa	73.59	2.69	475	5374	70	Bacteria;Actinobacteriota;Thermoleophilia;Solirubrobacterales;Solirubrobacteraceae;JACCYI01;	60s_BurnScar	14.7729	SAMN35300612	#N/A
BP_182.fa	62.69	5.17	474	4994	71.3	Bacteria;Actinobacteriota;Actinomycetia;Mycobacteriales;Frankiaceae;;	60s_RegenForest	4.23007	SAMN35300268	JAVEDS000000000
BP_535.fa	57.27	4.07	471	4955	71.6	Bacteria;Actinobacteriota;Thermoleophilia;Solirubrobacterales;Thermoleophilaceae;AC-37;	70s_BurnScar	4.27321	SAMN35300660	#N/A
BP_464.fa	70.26	2.88	471	6353	72.4	Bacteria;Actinobacteriota;Thermoleophilia;Solirubrobacterales;Solirubrobacteraceae;AC-49;	70s_BurnScar	7.94032	SAMN35300581	#N/A
BP_531.fa	78.4	1.23	470	6022	73.6	Bacteria;Actinobacteriota;Thermoleophilia;Solirubrobacterales;Solirubrobacteraceae;;	2000s_RegenForest	22.8088	SAMN35300656	#N/A
BP_288.fa	93.23	4.39	469	6195	68.9	Bacteria;Actinobacteriota;Actinomycetia;Mycobacteriales;Mycobacteriaceae;Mycobacterium;	80s_RegenForest	8.33239	SAMN35300385	#N/A
BP_348.fa	52.59	3.45	466	12901	69.8	Bacteria;Actinobacteriota;Actinomycetia;Mycobacteriales;;;	90s_RegenForest	4.02478	SAMN35300452	#N/A
BP_60.fa	95.01	2.67	465	8897	71	Bacteria;Acidobacteriota;Thermoanaerobaculia;UBA5704;UBA5704;UBA5704;	80s_BurnScar	35.2272	SAMN35300732	#N/A
BP_423.fa	51.65	2.59	464	13463	74.1	Bacteria;Actinobacteriota;Thermoleophilia;Gaiellales;;;	90s_RegenForest	4.17505	SAMN35300536	#N/A
BP_237.fa	64.26	4.31	464	3489	71.2	Bacteria;Actinobacteriota;Actinomycetia;Mycobacteriales;Mycobacteriaceae;Mycobacterium;	60s_BurnScar	5.57923	SAMN35300329	JAVHWI000000000
BP_343.fa	64.33	1.85	462	5222	71.3	Bacteria;Actinobacteriota;Actinomycetia;Mycobacteriales;SCTD01;;	60s_BurnScar	28.0894	SAMN35300447	#N/A
BP_192.fa	68.44	3.92	461	4731	71.3	Bacteria;Actinobacteriota;Actinomycetia;Mycobacteriales;JADGOV01;;	90s_RegenForest	8.22296	SAMN35300279	JAVEED000000000
BP_33.fa	76.47	1.88	460	7896	72.3	Bacteria;Acidobacteriota;Blastocatellia;Pyrinomonadales;Pyrinomonadaceae;QHXQ01;	70s_BurnScar	7.41766	SAMN35300432	#N/A
BP_689.fa	82.44	6.8	460	10115	61.1	Bacteria;Proteobacteria;Alphaproteobacteria;Rhizobiales;Xanthobacteraceae;WHTM01;	60s_BurnScar	13.3343	SAMN35300830	#N/A
BP_728.fa	87.57	1.53	460	17228	60.2	Bacteria;Proteobacteria;Gammaproteobacteria;Pseudomonadales;Pseudomonadaceae;PseudomonasE;PseudomonasE fluorescens	60s_RegenForest	10.3672	SAMN35300874	#N/A
BP_440.fa	89.22	7.1	459	3695	69.6	Bacteria;Actinobacteriota;Thermoleophilia;Solirubrobacterales;70-9;RSA11;	90s_BurnScar	21.4943	SAMN35300555	#N/A
BP_49.fa	98.02	5.13	458	5041	63.9	Bacteria;Acidobacteriota;Blastocatellia;Pyrinomonadales;Pyrinomonadaceae;;	80s_BurnScar	37.668	SAMN35300609	#N/A
BP_487.fa	50	1.72	457	4045	71.4	Bacteria;Actinobacteriota;Thermoleophilia;Solirubrobacterales;Solirubrobacteraceae;CADCVQ01;	80s_BurnScar	8.8694	SAMN35300606	#N/A
BP_19.fa	58.76	0	455	6017	70.2	Bacteria;Acidobacteriota;Blastocatellia;Pyrinomonadales;Pyrinomonadaceae;PSRF01;	70s_BurnScar	34.3349	SAMN35300276	JAVEEA000000000
BP_503.fa	87.11	2.56	454	5219	60.3	Bacteria;Actinobacteriota;Thermoleophilia;Solirubrobacterales;Solirubrobacteraceae;Palsa-744;	60s_RegenForest	10.0211	SAMN35300625	#N/A
BP_669.fa	65.96	3.69	453	5540	71.8	Bacteria;Proteobacteria;Alphaproteobacteria;Rhizobiales;Xanthobacteraceae;Bradyrhizobium;	70s_BurnScar	16.1705	SAMN35300808	#N/A
BP_471.fa	76.9	4.31	453	4695	71.7	Bacteria;Actinobacteriota;Thermoleophilia;Solirubrobacterales;Solirubrobacteraceae;Baekduia;	70s_BurnScar	7.67014	SAMN35300589	#N/A
BP_616.fa	76.7	1.29	451	3611	72.6	Bacteria;DesulfobacterotaB;Binatia;JACPRU01;JACPRU01;;	90s_BurnScar	13.7401	SAMN35300750	#N/A
BP_705.fa	97.5	5.93	450	4200	70.2	Bacteria;Proteobacteria;Alphaproteobacteria;Sphingomonadales;Sphingomonadaceae;Allosphingosinicella;	90s_RegenForest	8.77727	SAMN35300849	#N/A
BP_757.fa	60.3	4.73	448	4551	60	Bacteria;Verrucomicrobiota;Verrucomicrobiae;Chthoniobacterales;UBA10450;AV80;	70s_BurnScar	9.98398	SAMN35300906	#N/A
BP_152.fa	56.14	0	444	4498	70.6	Bacteria;Actinobacteriota;Actinomycetia;Actinomycetales;Microbacteriaceae;Galbitalea;	60s_RegenForest	2.71779	SAMN35300235	JAUZFT000000000
BP_342.fa	93.95	2.88	444	9407	72.8	Bacteria;Actinobacteriota;Actinomycetia;Mycobacteriales;SCTD01;JAENVS01;	70s_RegenForest	11.9794	SAMN35300446	#N/A
BP_518.fa	50.82	0.85	443	4812	65.8	Bacteria;Actinobacteriota;Thermoleophilia;Solirubrobacterales;Solirubrobacteraceae;;	70s_BurnScar	19.2344	SAMN35300641	#N/A
BP_298.fa	51.59	2.1	442	3614	65.3	Bacteria;Actinobacteriota;Actinomycetia;Mycobacteriales;Mycobacteriaceae;Mycobacterium;	60s_RegenForest	5.33714	SAMN35300396	#N/A
BP_634.fa	63.26	1.72	442	5524	67.8	Bacteria;Gemmatimonadota;Gemmatimonadetes;Gemmatimonadales;Gemmatimonadaceae;UBA4720;	60s_RegenForest	9.37978	SAMN35300770	#N/A
BP_594.fa	64.02	1.89	442	3653	72.6	Bacteria;Chloroflexota;Chloroflexia;Thermomicrobiales;UBA6265;;	2000s_BurnScar	4.00509	SAMN35300725	#N/A
BP_432.fa	83.04	7.33	441	4017	67.8	Bacteria;Actinobacteriota;Thermoleophilia;Gaiellales;;;	60s_BurnScar	7.53093	SAMN35300546	#N/A
BP_453.fa	77.27	1.4	436	5315	70.2	Bacteria;Actinobacteriota;Thermoleophilia;Solirubrobacterales;70-9;;	90s_RegenForest	6.75432	SAMN35300569	#N/A
BP_480.fa	54.31	6.9	434	3552	70.9	Bacteria;Actinobacteriota;Thermoleophilia;Solirubrobacterales;Solirubrobacteraceae;CADCVQ01;	70s_BurnScar	14.7006	SAMN35300599	#N/A
BP_389.fa	63.97	7.34	434	12710	73.3	Bacteria;Actinobacteriota;Thermoleophilia;Gaiellales;Gaiellaceae;3-1-20CM-4-69-9;	70s_RegenForest	10.4494	SAMN35300497	#N/A
BP_612.fa	73.21	1.39	434	4092	68.7	Bacteria;Chloroflexota;Limnocylindria;QHBO01;QHBO01;JACDBZ01;	90s_BurnScar	8.52955	SAMN35300746	#N/A
BP_190.fa	79.46	1.68	434	5274	71.3	Bacteria;Actinobacteriota;Actinomycetia;Mycobacteriales;JADGOU01;;	70s_BurnScar	7.65816	SAMN35300277	JAVEEB000000000
BP_338.fa	83.07	4.82	433	9705	71	Bacteria;Actinobacteriota;Actinomycetia;Mycobacteriales;SCTD01;JAENVS01;	60s_BurnScar	8.9268	SAMN35300441	#N/A
BP_174.fa	94.07	2.3	433	12636	70.3	Bacteria;Actinobacteriota;Actinomycetia;JACCUZ01;JACCUZ01;;	2000s_BurnScar	8.81091	SAMN35300259	JAVEDJ000000000
BP_194.fa	61.29	3.92	432	4543	72	Bacteria;Actinobacteriota;Actinomycetia;Mycobacteriales;JAFAQI01;JAFAQI01;	70s_BurnScar	8.35334	SAMN35300281	JAVEEF000000000
BP_455.fa	75.01	1.58	432	8754	71.5	Bacteria;Actinobacteriota;Thermoleophilia;Solirubrobacterales;70-9;;	80s_BurnScar	5.20493	SAMN35300571	#N/A
BP_459.fa	87.07	5.2	431	8053	71.8	Bacteria;Actinobacteriota;Thermoleophilia;Solirubrobacterales;Solirubrobacteraceae;AC-38;	90s_RegenForest	6.4196	SAMN35300575	#N/A
BP_582.fa	61.54	1.28	429	5156	66.5	Bacteria;Actinobacteriota;UBA4738;UBA4738;HRBIN12;AC-51;	70s_RegenForest	7.92607	SAMN35300712	#N/A
BP_717.fa	59.29	7.61	428	3639	65.8	Bacteria;Proteobacteria;Alphaproteobacteria;Sphingomonadales;Sphingomonadaceae;Sphingomicrobium;	80s_RegenForest	8.54697	SAMN35300862	#N/A
BP_426.fa	57.33	5.34	427	16744	69	Bacteria;Actinobacteriota;Thermoleophilia;Gaiellales;;;	70s_BurnScar	6.07474	SAMN35300539	#N/A
BP_330.fa	99.11	2.62	427	26153	72.7	Bacteria;Actinobacteriota;Actinomycetia;Mycobacteriales;Pseudonocardiaceae;Pseudonocardia;	80s_BurnScar	12.8585	SAMN35300433	#N/A
BP_359.fa	94.57	4.56	424	4740	69.2	Bacteria;Actinobacteriota;Actinomycetia;Propionibacteriales;Kribbellaceae;Kribbella;	90s_BurnScar	16.2174	SAMN35300464	#N/A
BP_63.fa	79.67	6.41	418	8513	70	Bacteria;Actinobacteriota;Acidimicrobiia;Acidimicrobiales;AC-14;;	70s_BurnScar	5.95527	SAMN35300765	#N/A
BP_443.fa	86.8	2.24	415	3756	67.3	Bacteria;Actinobacteriota;Thermoleophilia;Solirubrobacterales;70-9;VAYN01;	70s_BurnScar	12.5457	SAMN35300558	#N/A
BP_262.fa	55.59	1.88	413	5965	67.8	Bacteria;Actinobacteriota;Actinomycetia;Mycobacteriales;Mycobacteriaceae;Mycobacterium;	70s_RegenForest	5.46121	SAMN35300357	#N/A
BP_235.fa	89.14	5.4	413	3363	68.9	Bacteria;Actinobacteriota;Actinomycetia;Mycobacteriales;Mycobacteriaceae;Mycobacterium;	60s_BurnScar	7.96703	SAMN35300327	JAVHWG000000000
BP_439.fa	87.16	3.4	411	6418	69.2	Bacteria;Actinobacteriota;Thermoleophilia;Miltoncostaeales;Miltoncostaeaceae;;	80s_BurnScar	7.78725	SAMN35300553	#N/A
BP_510.fa	54.62	9.48	409	6142	75.1	Bacteria;Actinobacteriota;Thermoleophilia;Solirubrobacterales;Solirubrobacteraceae;;	90s_BurnScar	8.6894	SAMN35300633	#N/A
BP_658.fa	52.51	1.16	408	3632	70.9	Bacteria;Proteobacteria;Alphaproteobacteria;Rhizobiales;Beijerinckiaceae;JAFASC01;	60s_RegenForest	11.2223	SAMN35300796	#N/A
BP_710.fa	92.37	2.46	407	6220	72.6	Bacteria;Proteobacteria;Alphaproteobacteria;Sphingomonadales;Sphingomonadaceae;Allosphingosinicella;	70s_BurnScar	9.18586	SAMN35300855	#N/A
BP_52.fa	68.27	9.4	406	5640	67.5	Bacteria;Acidobacteriota;Thermoanaerobaculia;Gp7-AA8;Gp7-AA8;JADGNZ01;	70s_BurnScar	6.40009	SAMN35300643	#N/A
BP_34.fa	97.44	7.69	405	3333	65.7	Bacteria;Acidobacteriota;Blastocatellia;Pyrinomonadales;Pyrinomonadaceae;QHXQ01;	60s_RegenForest	30.6943	SAMN35300443	#N/A
BP_176.fa	78.33	2.74	403	3377	70.2	Bacteria;Actinobacteriota;Actinomycetia;Mycobacteriales;Cryptosporangiaceae;;	90s_RegenForest	5.98526	SAMN35300261	JAVEDL000000000
BP_346.fa	75.79	1.86	400	3466	69.4	Bacteria;Actinobacteriota;Actinomycetia;Mycobacteriales;;;	60s_BurnScar	5.72799	SAMN35300450	#N/A
BP_566.fa	52.47	8.05	399	3529	70.8	Bacteria;Actinobacteriota;Thermoleophilia;Solirubrobacterales;;;	60s_BurnScar	7.4593	SAMN35300694	#N/A
BP_208.fa	91.61	1.36	399	3602	69.7	Bacteria;Actinobacteriota;Actinomycetia;Mycobacteriales;Jatrophihabitantaceae;Jatrophihabitans;	90s_RegenForest	8.3448	SAMN35300297	JAVHVC000000000
BP_150.fa	95.01	0.96	399	3365	73.4	Bacteria;Actinobacteriota;Actinomycetia;Actinomycetales;Microbacteriaceae;Galbitalea;	70s_BurnScar	11.6768	SAMN35300233	JAUZFR000000000
BP_151.fa	69.86	3.54	398	3132	66.1	Bacteria;Actinobacteriota;Actinomycetia;Actinomycetales;Microbacteriaceae;Galbitalea;	80s_RegenForest	4.51981	SAMN35300234	JAUZFS000000000
BP_578.fa	55.49	0.85	397	4180	65.4	Bacteria;Actinobacteriota;UBA4738;UBA4738;HRBIN12;AC-51;	60s_BurnScar	4.5781	SAMN35300707	#N/A
BP_435.fa	50.23	5.49	396	4009	68.2	Bacteria;Actinobacteriota;Thermoleophilia;Gaiellales;;;	60s_RegenForest	8.16832	SAMN35300549	#N/A
BP_252.fa	73.04	7.78	396	3500	66.5	Bacteria;Actinobacteriota;Actinomycetia;Mycobacteriales;Mycobacteriaceae;Mycobacterium;	70s_RegenForest	44.5082	SAMN35300346	#N/A
BP_351.fa	81.86	7.24	396	3455	65.4	Bacteria;Actinobacteriota;Actinomycetia;Mycobacteriales;;;	70s_BurnScar	5.81241	SAMN35300456	#N/A
BP_392.fa	84.91	1.72	396	3604	70.5	Bacteria;Actinobacteriota;Thermoleophilia;Gaiellales;Gaiellaceae;JACCRW01;	60s_BurnScar	16.9143	SAMN35300501	#N/A
BP_300.fa	75.67	6.62	395	3789	66.6	Bacteria;Actinobacteriota;Actinomycetia;Mycobacteriales;Mycobacteriaceae;Mycobacterium;	2000s_RegenForest	8.81286	SAMN35300400	#N/A
BP_324.fa	80.88	2.02	395	9211	59.5	Bacteria;Actinobacteriota;Actinomycetia;Mycobacteriales;Pseudonocardiaceae;Pseudonocardia;	70s_RegenForest	2.00054	SAMN35300426	#N/A
BP_146.fa	83.41	2.93	395	7969	65	Bacteria;Actinobacteriota;Actinomycetia;Actinomycetales;Microbacteriaceae;Galbitalea;	90s_RegenForest	4.16762	SAMN35300228	JAUZFM000000000
BP_762.fa	74.68	2.03	394	7835	60.2	Bacteria;Verrucomicrobiota;Verrucomicrobiae;Chthoniobacterales;UBA10450;AV80;	70s_BurnScar	14.5729	SAMN35300912	#N/A
BP_130.fa	60.58	6.35	393	8235	69	Bacteria;Actinobacteriota;Acidimicrobiia;IMCC26256;PALSA-610;;	60s_RegenForest	7.02531	SAMN35300211	JAUZEV000000000
BP_106.fa	65.57	3.85	393	19108	66.6	Bacteria;Actinobacteriota;Acidimicrobiia;Acidimicrobiales;;;	90s_RegenForest	6.30107	SAMN35300184	JAUTXF000000000
BP_388.fa	69.66	2.59	392	4864	67.5	Bacteria;Actinobacteriota;Thermoleophilia;Gaiellales;Gaiellaceae;3-1-20CM-4-69-9;	70s_RegenForest	5.54836	SAMN35300496	#N/A
BP_340.fa	65.09	6.9	391	11637	70.5	Bacteria;Actinobacteriota;Actinomycetia;Mycobacteriales;SCTD01;JAENVS01;	70s_BurnScar	15.7887	SAMN35300444	#N/A
BP_196.fa	92.64	1.08	388	6323	70.7	Bacteria;Actinobacteriota;Actinomycetia;Mycobacteriales;JAFAQI01;JAFAQI01;	2000s_BurnScar	8.60113	SAMN35300283	JAVEEH000000000
BP_317.fa	56.35	2.38	386	4496	69.9	Bacteria;Actinobacteriota;Actinomycetia;Mycobacteriales;Pseudonocardiaceae;Pseudonocardia;	90s_RegenForest	1.57387	SAMN35300418	#N/A
BP_285.fa	89.68	6.51	386	4892	61	Bacteria;Actinobacteriota;Actinomycetia;Mycobacteriales;Mycobacteriaceae;Mycobacterium;	80s_BurnScar	11.8883	SAMN35300382	#N/A
BP_491.fa	53.57	9.23	385	12463	68.6	Bacteria;Actinobacteriota;Thermoleophilia;Solirubrobacterales;Solirubrobacteraceae;CADCVT01;	90s_BurnScar	6.84595	SAMN35300611	#N/A
BP_409.fa	57.21	4.08	384	4710	69.5	Bacteria;Actinobacteriota;Thermoleophilia;Gaiellales;Gaiellaceae;UBA5186;	70s_BurnScar	12.089	SAMN35300520	#N/A
BP_499.fa	68.23	2.56	384	4880	70.3	Bacteria;Actinobacteriota;Thermoleophilia;Solirubrobacterales;Solirubrobacteraceae;Palsa-744;	70s_RegenForest	4.02382	SAMN35300619	#N/A
BP_100.fa	75.47	3.7	384	5513	65.5	Bacteria;Actinobacteriota;Acidimicrobiia;Acidimicrobiales;JAFATL01;;	70s_RegenForest	7.63987	SAMN35300178	JAUTWZ000000000
BP_754.fa	100	7.21	384	4184	69	Bacteria;Verrucomicrobiota;Verrucomicrobiae;Chthoniobacterales;UBA10450;AV80;	60s_RegenForest	119.117	SAMN35300903	#N/A
BP_401.fa	50.21	2.16	383	13511	70.8	Bacteria;Actinobacteriota;Thermoleophilia;Gaiellales;Gaiellaceae;Palsa-739;	70s_RegenForest	11.6482	SAMN35300512	#N/A
BP_720.fa	59.66	0	383	15179	71.3	Bacteria;Proteobacteria;Gammaproteobacteria;Burkholderiales;Burkholderiaceae;Caballeronia;	70s_BurnScar	6.39759	SAMN35300866	#N/A
BP_589.fa	84.28	1.85	383	3670	69.1	Bacteria;Armatimonadota;Fimbriimonadia;Fimbriimonadales;Fimbriimonadaceae;;	70s_BurnScar	6.76147	SAMN35300719	#N/A
BP_9.fa	53.11	3.51	380	4764	70.1	Bacteria;Acidobacteriota;Acidobacteriae;Acidobacteriales;SbA1;Sulfotelmatobacter;	60s_RegenForest	5.05117	SAMN35300951	#N/A
BP_87.fa	91.45	7.64	380	3359	73.5	Bacteria;Actinobacteriota;Acidimicrobiia;Acidimicrobiales;JACDCH01;;	60s_BurnScar	14.5165	SAMN35300948	#N/A
BP_113.fa	95.44	1.42	380	14532	68.7	Bacteria;Actinobacteriota;Acidimicrobiia;Acidimicrobiales;;;	60s_BurnScar	5.61034	SAMN35300192	JAUTXN000000000
BP_148.fa	57.02	1.68	379	6045	61	Bacteria;Actinobacteriota;Actinomycetia;Actinomycetales;Microbacteriaceae;Galbitalea;	70s_BurnScar	7.08187	SAMN35300230	JAUZFO000000000
BP_735.fa	79.14	7.48	376	3777	66.3	Bacteria;Proteobacteria;Gammaproteobacteria;Steroidobacterales;Steroidobacteraceae;Bog-1198;	70s_RegenForest	10.8098	SAMN35300882	#N/A
BP_592.fa	76.98	0	375	18963	69.7	Bacteria;Chloroflexota;Chloroflexia;Thermomicrobiales;UBA6265;;	90s_BurnScar	5.8078	SAMN35300723	#N/A
BP_200.fa	93.71	1.87	375	3290	68.7	Bacteria;Actinobacteriota;Actinomycetia;Mycobacteriales;Jatrophihabitantaceae;Iso899;	60s_RegenForest	7.21918	SAMN35300289	JAVEEN000000000
BP_595.fa	91.04	1.89	373	9237	73.3	Bacteria;Chloroflexota;Chloroflexia;Thermomicrobiales;UBA6265;;	2000s_BurnScar	4.97235	SAMN35300726	#N/A
BP_250.fa	87.51	6.8	372	3436	66.7	Bacteria;Actinobacteriota;Actinomycetia;Mycobacteriales;Mycobacteriaceae;Mycobacterium;	70s_BurnScar	10.1146	SAMN35300344	JAVHWX000000000
BP_407.fa	55.34	0	371	3931	66.9	Bacteria;Actinobacteriota;Thermoleophilia;Gaiellales;Gaiellaceae;UBA5186;	90s_RegenForest	3.10646	SAMN35300518	#N/A
BP_418.fa	71.05	1.29	371	16365	65.8	Bacteria;Actinobacteriota;Thermoleophilia;Gaiellales;;;	60s_BurnScar	6.79982	SAMN35300530	#N/A
BP_195.fa	92.04	7	369	3212	71.1	Bacteria;Actinobacteriota;Actinomycetia;Mycobacteriales;JAFAQI01;JAFAQI01;	60s_BurnScar	10.7613	SAMN35300282	JAVEEG000000000
BP_234.fa	58.81	2.98	368	13122	64.6	Bacteria;Actinobacteriota;Actinomycetia;Mycobacteriales;Mycobacteriaceae;Mycobacterium;Mycobacterium sp014202335	80s_RegenForest	6.73292	SAMN35300326	JAVHWF000000000
BP_485.fa	69.49	5.41	368	3477	70.7	Bacteria;Actinobacteriota;Thermoleophilia;Solirubrobacterales;Solirubrobacteraceae;CADCVQ01;	80s_BurnScar	9.33096	SAMN35300604	#N/A
BP_105.fa	65.19	5.84	367	5579	65.3	Bacteria;Actinobacteriota;Acidimicrobiia;Acidimicrobiales;;;	90s_RegenForest	6.45357	SAMN35300183	JAUTXE000000000
BP_326.fa	51.54	1.14	365	9052	59.8	Bacteria;Actinobacteriota;Actinomycetia;Mycobacteriales;Pseudonocardiaceae;Pseudonocardia;	70s_BurnScar	3.19047	SAMN35300428	#N/A
BP_656.fa	55.96	3.45	365	4000	57.7	Bacteria;Proteobacteria;Alphaproteobacteria;Reyranellales;Reyranellaceae;Reyranella;	70s_RegenForest	6.60826	SAMN35300794	#N/A
BP_339.fa	70.14	5.17	365	19027	71.2	Bacteria;Actinobacteriota;Actinomycetia;Mycobacteriales;SCTD01;JAENVS01;	90s_BurnScar	10.2809	SAMN35300442	#N/A
BP_273.fa	72.45	8.56	365	6323	54.1	Bacteria;Actinobacteriota;Actinomycetia;Mycobacteriales;Mycobacteriaceae;Mycobacterium;	70s_RegenForest	11.3554	SAMN35300369	#N/A
BP_567.fa	98.29	0	362	3726	71.9	Bacteria;Actinobacteriota;UBA4738;CADDZG01;WHSQ01;MB1-2;	2000s_BurnScar	11.7644	SAMN35300695	#N/A
BP_527.fa	91.97	5.56	361	3426	71	Bacteria;Actinobacteriota;Thermoleophilia;Solirubrobacterales;Solirubrobacteraceae;;	60s_BurnScar	17.3417	SAMN35300651	#N/A
BP_157.fa	52.63	0	360	5518	65.3	Bacteria;Actinobacteriota;Actinomycetia;Actinomycetales;Microbacteriaceae;Lacisediminihabitans;	60s_BurnScar	6.75992	SAMN35300240	JAUZFY000000000
BP_422.fa	60	4.31	360	4253	67.7	Bacteria;Actinobacteriota;Thermoleophilia;Gaiellales;;;	90s_RegenForest	4.33818	SAMN35300535	#N/A
BP_481.fa	71.99	6.13	355	3771	71.1	Bacteria;Actinobacteriota;Thermoleophilia;Solirubrobacterales;Solirubrobacteraceae;CADCVQ01;	70s_BurnScar	5.35938	SAMN35300600	#N/A
BP_111.fa	81.44	1.03	355	5786	71.7	Bacteria;Actinobacteriota;Acidimicrobiia;Acidimicrobiales;;;	70s_BurnScar	2.16019	SAMN35300190	JAUTXL000000000
BP_716.fa	69.29	2.05	353	5242	65.5	Bacteria;Proteobacteria;Alphaproteobacteria;Sphingomonadales;Sphingomonadaceae;Sphingomicrobium;	80s_RegenForest	6.49668	SAMN35300861	#N/A
BP_501.fa	60.97	3.45	352	4164	70.3	Bacteria;Actinobacteriota;Thermoleophilia;Solirubrobacterales;Solirubrobacteraceae;Palsa-744;	70s_RegenForest	3.30461	SAMN35300623	#N/A
BP_636.fa	91.19	8.92	352	11933	65.5	Bacteria;Gemmatimonadota;Gemmatimonadetes;Gemmatimonadales;GWC2-71-9;JACDDX01;	90s_BurnScar	9.19394	SAMN35300772	#N/A
BP_158.fa	50.92	2.21	351	4076	65.5	Bacteria;Actinobacteriota;Actinomycetia;Actinomycetales;Microbacteriaceae;Lacisediminihabitans;	60s_BurnScar	3.87511	SAMN35300241	JAUZFZ000000000
BP_700.fa	92.16	2.73	351	3226	65.8	Bacteria;Proteobacteria;Alphaproteobacteria;Sphingomonadales;Sphingomonadaceae;Allosphingosinicella;	60s_RegenForest	8.28863	SAMN35300844	#N/A
BP_425.fa	50.16	0.72	350	4197	65.6	Bacteria;Actinobacteriota;Thermoleophilia;Gaiellales;;;	70s_BurnScar	6.90903	SAMN35300538	#N/A
BP_304.fa	65.8	6.13	350	4048	68.1	Bacteria;Actinobacteriota;Actinomycetia;Mycobacteriales;Mycobacteriaceae;Mycobacterium;	2000s_RegenForest	10.6046	SAMN35300404	#N/A
BP_189.fa	55.6	0.86	349	3643	69.2	Bacteria;Actinobacteriota;Actinomycetia;Mycobacteriales;JADGOU01;;	70s_BurnScar	5.63446	SAMN35300275	JAVEDZ000000000
BP_364.fa	90	5.14	349	3974	69.8	Bacteria;Actinobacteriota;Actinomycetia;Propionibacteriales;Nocardioidaceae;JABFXA01;	70s_BurnScar	10.1075	SAMN35300470	#N/A
BP_552.fa	50.45	5.17	347	3469	72.9	Bacteria;Actinobacteriota;Thermoleophilia;Solirubrobacterales;Thermoleophilaceae;;	90s_RegenForest	8.17331	SAMN35300679	#N/A
BP_773.fa	82.9	6.45	347	5924	65.8	Bacteria;Verrucomicrobiota;Verrucomicrobiae;Chthoniobacterales;UBA10450;Palsa-1382;	60s_RegenForest	5.93724	SAMN35300924	#N/A
BP_521.fa	67.42	1.03	345	3692	71.5	Bacteria;Actinobacteriota;Thermoleophilia;Solirubrobacterales;Solirubrobacteraceae;;	70s_RegenForest	23.8511	SAMN35300645	#N/A
BP_301.fa	89.35	5.17	345	4603	69	Bacteria;Actinobacteriota;Actinomycetia;Mycobacteriales;Mycobacteriaceae;Mycobacterium;	2000s_RegenForest	5.85458	SAMN35300401	#N/A
BP_416.fa	63.1	0	343	3513	63.6	Bacteria;Actinobacteriota;Thermoleophilia;Gaiellales;Gaiellaceae;;	70s_BurnScar	8.31564	SAMN35300528	#N/A
BP_37.fa	88.88	1.71	343	3742	71.3	Bacteria;Acidobacteriota;Blastocatellia;Pyrinomonadales;Pyrinomonadaceae;UBA11740;	90s_RegenForest	7.73191	SAMN35300476	#N/A
BP_449.fa	98.71	6.29	342	3859	65.9	Bacteria;Actinobacteriota;Thermoleophilia;Solirubrobacterales;70-9;WHSW01;	70s_BurnScar	18.0316	SAMN35300564	#N/A
BP_737.fa	66	4.53	341	5145	70	Archaea;Thermoplasmatota;E2;UBA9212;;;	90s_BurnScar	7.29008	SAMN35300884	#N/A
BP_403.fa	67.48	4.77	341	3306	69.4	Bacteria;Actinobacteriota;Thermoleophilia;Gaiellales;Gaiellaceae;Palsa-739;	80s_RegenForest	5.5567	SAMN35300514	#N/A
BP_551.fa	91.64	8.97	340	17219	70.5	Bacteria;Actinobacteriota;Thermoleophilia;Solirubrobacterales;Thermoleophilaceae;;	60s_BurnScar	107.633	SAMN35300678	#N/A
BP_763.fa	83.89	9.05	337	15152	58.9	Bacteria;Verrucomicrobiota;Verrucomicrobiae;Chthoniobacterales;UBA10450;AV80;	70s_RegenForest	36.9478	SAMN35300913	#N/A
BP_668.fa	50.85	9.48	335	3703	70.4	Bacteria;Proteobacteria;Alphaproteobacteria;Rhizobiales;Xanthobacteraceae;Bradyrhizobium;	70s_BurnScar	14.5129	SAMN35300807	#N/A
BP_222.fa	79.06	9.72	333	3911	63.2	Bacteria;Actinobacteriota;Actinomycetia;Mycobacteriales;Jatrophihabitantaceae;QHCC01;	70s_RegenForest	9.42896	SAMN35300313	JAVHVS000000000
BP_564.fa	66.64	9.63	332	3533	71.3	Bacteria;Actinobacteriota;Thermoleophilia;Solirubrobacterales;Thermoleophilaceae;;	60s_RegenForest	6.71247	SAMN35300692	#N/A
BP_563.fa	60.82	2.07	331	26145	66.5	Bacteria;Actinobacteriota;Thermoleophilia;Solirubrobacterales;Thermoleophilaceae;;	60s_RegenForest	7.984	SAMN35300691	#N/A
BP_229.fa	72.94	4.11	330	3629	70.3	Bacteria;Actinobacteriota;Actinomycetia;Mycobacteriales;Micromonosporaceae;Actinoplanes;	70s_BurnScar	7.09164	SAMN35300320	JAVHVZ000000000
BP_660.fa	85.71	4.23	330	3324	70	Bacteria;Proteobacteria;Alphaproteobacteria;Rhizobiales;Beijerinckiaceae;JAFASC01;	80s_RegenForest	10.2568	SAMN35300799	#N/A
BP_775.fa	79.81	4.29	327	3706	68.9	Bacteria;Verrucomicrobiota;Verrucomicrobiae;Chthoniobacterales;UBA10450;Palsa-1382;	70s_RegenForest	7.05875	SAMN35300926	#N/A
BP_603.fa	59.48	5.25	326	4322	55.7	Bacteria;Chloroflexota;Limnocylindria;Limnocylindrales;CSP1-4;SPCO01;	60s_RegenForest	7.42657	SAMN35300736	#N/A
BP_254.fa	66.89	1.19	325	4724	56.6	Bacteria;Actinobacteriota;Actinomycetia;Mycobacteriales;Mycobacteriaceae;Mycobacterium;	70s_RegenForest	2.98782	SAMN35300348	#N/A
BP_394.fa	50.86	0.86	324	6095	69.2	Bacteria;Actinobacteriota;Thermoleophilia;Gaiellales;Gaiellaceae;JACCTU01;	80s_BurnScar	14.446	SAMN35300503	#N/A
BP_64.fa	86.11	5.13	324	3662	74.3	Bacteria;Actinobacteriota;Acidimicrobiia;Acidimicrobiales;AC-14;;	70s_BurnScar	16.257	SAMN35300776	#N/A
BP_14.fa	73.31	2.99	323	4775	67.3	Bacteria;Acidobacteriota;Blastocatellia;Pyrinomonadales;Pyrinomonadaceae;JACCRA01;	90s_BurnScar	5.91952	SAMN35300221	JAUZFF000000000
BP_43.fa	86.92	7.05	323	3351	71.2	Bacteria;Acidobacteriota;Blastocatellia;Pyrinomonadales;Pyrinomonadaceae;UBA11740;	80s_RegenForest	34.0458	SAMN35300543	#N/A
BP_778.fa	100	2.7	323	5282	64.1	Bacteria;Verrucomicrobiota;Verrucomicrobiae;Chthoniobacterales;UBA10450;;	80s_RegenForest	14.9095	SAMN35300929	#N/A
BP_141.fa	57.05	9.77	320	4257	70.5	Bacteria;Actinobacteriota;Actinomycetia;Actinomycetales;Dermatophilaceae;UBA4719;	60s_RegenForest	8.47631	SAMN35300223	JAUZFH000000000
BP_511.fa	91.42	2.31	320	3085	68.4	Bacteria;Actinobacteriota;Thermoleophilia;Solirubrobacterales;Solirubrobacteraceae;;	90s_RegenForest	13.0029	SAMN35300634	#N/A
BP_168.fa	50.17	1.72	319	3605	65.7	Bacteria;Actinobacteriota;Actinomycetia;JACCUZ01;JACCUZ01;;	70s_BurnScar	5.60346	SAMN35300252	JAVEDC000000000
BP_41.fa	96.15	8.78	319	159980	56	Bacteria;Acidobacteriota;Blastocatellia;Pyrinomonadales;Pyrinomonadaceae;UBA11740;	80s_BurnScar	20.0141	SAMN35300521	#N/A
BP_673.fa	76.9	6.59	318	3245	68.7	Bacteria;Proteobacteria;Alphaproteobacteria;Rhizobiales;Xanthobacteraceae;Bradyrhizobium;	70s_BurnScar	20.5835	SAMN35300813	#N/A
BP_21.fa	98.08	6.03	318	4524	65.6	Bacteria;Acidobacteriota;Blastocatellia;Pyrinomonadales;Pyrinomonadaceae;QHXM01;	60s_BurnScar	14.3679	SAMN35300299	JAVHVE000000000
BP_154.fa	63.46	1.38	317	3189	66.9	Bacteria;Actinobacteriota;Actinomycetia;Actinomycetales;Microbacteriaceae;Lacisediminihabitans;	90s_RegenForest	14.5659	SAMN35300237	JAUZFV000000000
BP_664.fa	65.23	6.9	317	3565	56.8	Bacteria;Proteobacteria;Alphaproteobacteria;Rhizobiales;Xanthobacteraceae;Bradyrhizobium;	60s_RegenForest	41.6384	SAMN35300803	#N/A
BP_502.fa	94.84	3.85	317	105310	66.3	Bacteria;Actinobacteriota;Thermoleophilia;Solirubrobacterales;Solirubrobacteraceae;Palsa-744;	80s_BurnScar	13.2022	SAMN35300624	#N/A
BP_765.fa	55.33	1.72	316	16280	71.5	Bacteria;Verrucomicrobiota;Verrucomicrobiae;Chthoniobacterales;UBA10450;AV80;	80s_BurnScar	6.43383	SAMN35300915	#N/A
BP_35.fa	92.33	3.59	315	20577	63.2	Bacteria;Acidobacteriota;Blastocatellia;Pyrinomonadales;Pyrinomonadaceae;QHXQ01;	2000s_BurnScar	22.6049	SAMN35300454	#N/A
BP_400.fa	51.88	8.62	311	3852	67.7	Bacteria;Actinobacteriota;Thermoleophilia;Gaiellales;Gaiellaceae;Palsa-739;	70s_RegenForest	4.619	SAMN35300511	#N/A
BP_268.fa	79.07	8.25	311	5659	62.9	Bacteria;Actinobacteriota;Actinomycetia;Mycobacteriales;Mycobacteriaceae;Mycobacterium;	70s_BurnScar	7.89345	SAMN35300363	#N/A
BP_370.fa	66.02	1.72	310	3181	66.7	Bacteria;Actinobacteriota;Actinomycetia;Propionibacteriales;Nocardioidaceae;Nocardioides;	2000s_BurnScar	8.97724	SAMN35300477	#N/A
BP_421.fa	81.39	4.22	310	12448	68.7	Bacteria;Actinobacteriota;Thermoleophilia;Gaiellales;;;	90s_BurnScar	7.79851	SAMN35300534	#N/A
BP_646.fa	54.2	1.29	309	15005	59.4	Bacteria;Proteobacteria;Alphaproteobacteria;Acetobacterales;Acetobacteraceae;Rhodopila;	70s_RegenForest	4.30486	SAMN35300783	#N/A
BP_104.fa	88.37	1.28	309	21746	69.3	Bacteria;Actinobacteriota;Acidimicrobiia;Acidimicrobiales;;;	90s_RegenForest	3.63524	SAMN35300182	JAUTXD000000000
BP_583.fa	73.44	0.85	306	3382	68	Bacteria;Actinobacteriota;UBA4738;;;;	60s_RegenForest	4.56953	SAMN35300713	#N/A
BP_356.fa	97.52	1.7	305	3732	70.4	Bacteria;Actinobacteriota;Actinomycetia;Mycobacteriales;;;	2000s_BurnScar	16.0315	SAMN35300461	#N/A
BP_420.fa	84.53	3.74	303	10519	70.1	Bacteria;Actinobacteriota;Thermoleophilia;Gaiellales;;;	60s_RegenForest	6.79919	SAMN35300533	#N/A
BP_666.fa	51.72	3.45	301	22072	71.3	Bacteria;Proteobacteria;Alphaproteobacteria;Rhizobiales;Xanthobacteraceae;Bradyrhizobium;	90s_BurnScar	15.7307	SAMN35300805	#N/A
BP_55.fa	69.29	3.61	301	9955	69.9	Bacteria;Acidobacteriota;Thermoanaerobaculia;Gp7-AA8;Gp7-AA8;JADGNZ01;	2000s_BurnScar	15.721	SAMN35300676	#N/A
BP_756.fa	97	3.42	300	3459	69.5	Bacteria;Verrucomicrobiota;Verrucomicrobiae;Chthoniobacterales;UBA10450;AV80;	90s_BurnScar	11.5222	SAMN35300905	#N/A
BP_661.fa	78.67	9.64	297	20419	62.7	Bacteria;Proteobacteria;Alphaproteobacteria;Rhizobiales;Beijerinckiaceae;JAFASC01;	80s_RegenForest	192.09	SAMN35300800	#N/A
BP_451.fa	97.84	0.95	295	3522	63.7	Bacteria;Actinobacteriota;Thermoleophilia;Solirubrobacterales;70-9;;	60s_BurnScar	11.3281	SAMN35300567	#N/A
BP_571.fa	84.04	0	294	8436	62.8	Bacteria;Actinobacteriota;UBA4738;CADDZG01;WHSQ01;;	70s_BurnScar	9.1806	SAMN35300700	#N/A
BP_245.fa	98.65	1.69	293	3935	63.8	Bacteria;Actinobacteriota;Actinomycetia;Mycobacteriales;Mycobacteriaceae;Mycobacterium;	90s_BurnScar	12.3212	SAMN35300338	JAVHWR000000000
BP_159.fa	72.6	5.26	289	12444	66	Bacteria;Actinobacteriota;Actinomycetia;Actinomycetales;Microbacteriaceae;;	60s_BurnScar	24.3539	SAMN35300242	JAUZGA000000000
BP_472.fa	65.68	3.42	288	10896	68.8	Bacteria;Actinobacteriota;Thermoleophilia;Solirubrobacterales;Solirubrobacteraceae;Baekduia;	70s_BurnScar	5.75825	SAMN35300590	#N/A
BP_655.fa	59.49	2.2	286	3266	66.3	Bacteria;Proteobacteria;Alphaproteobacteria;Reyranellales;Reyranellaceae;Reyranella;	70s_RegenForest	7.22446	SAMN35300793	#N/A
BP_507.fa	74.43	8.12	286	3231	71.6	Bacteria;Actinobacteriota;Thermoleophilia;Solirubrobacterales;Solirubrobacteraceae;;	60s_BurnScar	9.36834	SAMN35300629	#N/A
BP_543.fa	88.69	3.02	286	13524	73.3	Bacteria;Actinobacteriota;Thermoleophilia;Solirubrobacterales;Thermoleophilaceae;JACVRW01;	90s_BurnScar	15.7218	SAMN35300669	#N/A
BP_676.fa	96.2	5.16	286	35686	64.5	Bacteria;Proteobacteria;Alphaproteobacteria;Rhizobiales;Xanthobacteraceae;PALSA-894;	70s_BurnScar	13.1924	SAMN35300816	#N/A
BP_545.fa	58.75	1.72	284	20494	63.4	Bacteria;Actinobacteriota;Thermoleophilia;Solirubrobacterales;Thermoleophilaceae;JACVRW01;	90s_BurnScar	6.81301	SAMN35300671	#N/A
BP_178.fa	67.3	1.4	283	3398	63.7	Bacteria;Actinobacteriota;Actinomycetia;Mycobacteriales;Cryptosporangiaceae;;	2000s_RegenForest	6.78281	SAMN35300263	JAVEDN000000000
BP_653.fa	74.37	3.38	282	3236	66.3	Bacteria;Proteobacteria;Alphaproteobacteria;Reyranellales;Reyranellaceae;Reyranella;	60s_RegenForest	13.4819	SAMN35300791	#N/A
BP_751.fa	55.65	6.24	281	5175	55.3	Bacteria;Verrucomicrobiota;Verrucomicrobiae;Chthoniobacterales;UBA10450;AV40;	80s_RegenForest	7.79751	SAMN35300900	#N/A
BP_411.fa	79.11	8.25	281	4896	69.7	Bacteria;Actinobacteriota;Thermoleophilia;Gaiellales;Gaiellaceae;UBA5186;	70s_RegenForest	11.0762	SAMN35300523	#N/A
BP_180.fa	63.68	0.54	280	3288	70.9	Bacteria;Actinobacteriota;Actinomycetia;Mycobacteriales;Frankiaceae;;	90s_RegenForest	4.87367	SAMN35300266	JAVEDQ000000000
BP_650.fa	68.03	5.49	280	15286	69.1	Bacteria;Proteobacteria;Alphaproteobacteria;Caulobacterales;Caulobacteraceae;Phenylobacterium;	60s_BurnScar	20.4048	SAMN35300788	#N/A
BP_515.fa	80.37	3.42	276	5682	67	Bacteria;Actinobacteriota;Thermoleophilia;Solirubrobacterales;Solirubrobacteraceae;;	90s_BurnScar	8.57187	SAMN35300638	#N/A
BP_334.fa	58.92	7.15	275	3418	69.1	Bacteria;Actinobacteriota;Actinomycetia;Mycobacteriales;Pseudonocardiaceae;Pseudonocardia;	60s_BurnScar	6.70695	SAMN35300437	#N/A
BP_434.fa	64.66	5.17	275	2975	70	Bacteria;Actinobacteriota;Thermoleophilia;Gaiellales;;;	60s_BurnScar	6.78438	SAMN35300548	#N/A
BP_67.fa	58.17	2.99	274	7070	70.5	Bacteria;Actinobacteriota;Acidimicrobiia;Acidimicrobiales;AC-14;;	80s_BurnScar	6.21334	SAMN35300809	#N/A
BP_360.fa	68.65	5.04	274	3169	71.5	Bacteria;Actinobacteriota;Actinomycetia;Propionibacteriales;Kribbellaceae;Kribbella;	60s_BurnScar	6.13475	SAMN35300466	#N/A
BP_353.fa	88.59	3.7	274	3637	56.2	Bacteria;Actinobacteriota;Actinomycetia;Mycobacteriales;;;	60s_RegenForest	6.89922	SAMN35300458	#N/A
BP_743.fa	92.14	2.97	273	3387	70.2	Bacteria;Verrucomicrobiota;Verrucomicrobiae;Chthoniobacterales;Chthoniobacteraceae;;	60s_RegenForest	7.57689	SAMN35300891	#N/A
BP_786.fa	54.31	7.52	271	3655	70.1	No GTDBTK tax assignment;;;;;;	80s_BurnScar	9.85148	SAMN35300938	#N/A
BP_221.fa	78.69	1.45	271	3455	72.7	Bacteria;Actinobacteriota;Actinomycetia;Mycobacteriales;Jatrophihabitantaceae;QHCC01;	70s_BurnScar	3.16855	SAMN35300312	JAVHVR000000000
BP_369.fa	90.63	4.52	270	5401	70	Bacteria;Actinobacteriota;Actinomycetia;Propionibacteriales;Nocardioidaceae;Nocardioides;	60s_BurnScar	7.91972	SAMN35300475	#N/A
BP_613.fa	83.98	1.1	269	3830	70	Bacteria;Chloroflexota;UBA6077;UBA6077;SHYK01;JAERMM01;	80s_BurnScar	8.23769	SAMN35300747	#N/A
BP_629.fa	78.79	2.78	266	3743	69.6	Bacteria;Eremiobacterota;Eremiobacteria;Baltobacterales;Baltobacteraceae;Elarobacter;	60s_BurnScar	6.82644	SAMN35300764	#N/A
BP_31.fa	92.52	4.84	266	23947	62.9	Bacteria;Acidobacteriota;Blastocatellia;Pyrinomonadales;Pyrinomonadaceae;QHXN01;	70s_RegenForest	10.9884	SAMN35300410	#N/A
BP_723.fa	57.41	0	265	3538	70.6	Bacteria;Proteobacteria;Gammaproteobacteria;Burkholderiales;Burkholderiaceae;Paraburkholderia;	80s_RegenForest	3.92279	SAMN35300869	#N/A
BP_780.fa	97.93	5.07	263	33895	55.9	Bacteria;Verrucomicrobiota;Verrucomicrobiae;Chthoniobacterales;UBA10450;;	80s_RegenForest	18.0961	SAMN35300932	#N/A
BP_541.fa	51.03	5.17	260	4113	67.5	Bacteria;Actinobacteriota;Thermoleophilia;Solirubrobacterales;Thermoleophilaceae;JACCYP01;	90s_BurnScar	29.4564	SAMN35300667	#N/A
BP_116.fa	60.34	1.72	260	3230	71.8	Bacteria;Actinobacteriota;Acidimicrobiia;Acidimicrobiales;;;	2000s_RegenForest	4.12103	SAMN35300195	JAUTXQ000000000
BP_517.fa	54.6	0.43	259	3350	64.5	Bacteria;Actinobacteriota;Thermoleophilia;Solirubrobacterales;Solirubrobacteraceae;;	70s_BurnScar	5.63397	SAMN35300640	#N/A
BP_586.fa	55.81	3.42	259	3215	72.3	Bacteria;Actinobacteriota;UBA4738;;;;	70s_RegenForest	22.4827	SAMN35300716	#N/A
BP_126.fa	65.86	9.15	259	12128	68.7	Bacteria;Actinobacteriota;Acidimicrobiia;IMCC26256;PALSA-610;;	60s_RegenForest	12.047	SAMN35300206	JAUZEQ000000000
BP_242.fa	62.29	5.83	254	3943	66.6	Bacteria;Actinobacteriota;Actinomycetia;Mycobacteriales;Mycobacteriaceae;Mycobacterium;	60s_RegenForest	3.15154	SAMN35300335	JAVHWO000000000
BP_436.fa	66.31	6.18	254	3237	68.8	Bacteria;Actinobacteriota;Thermoleophilia;Gaiellales;;;	2000s_BurnScar	8.31694	SAMN35300550	#N/A
BP_776.fa	95.97	1.35	251	13577	57.3	Bacteria;Verrucomicrobiota;Verrucomicrobiae;Chthoniobacterales;UBA10450;;	60s_BurnScar	7.77511	SAMN35300927	#N/A
BP_16.fa	91.07	2.68	250	3172	67.9	Bacteria;Acidobacteriota;Blastocatellia;Pyrinomonadales;Pyrinomonadaceae;JACCRA01;	2000s_BurnScar	11.2503	SAMN35300243	JAUZGB000000000
BP_733.fa	96.44	4.14	250	3555	62.3	Bacteria;Proteobacteria;Gammaproteobacteria;Steroidobacterales;Steroidobacteraceae;Bog-1198;	70s_RegenForest	16.1638	SAMN35300880	#N/A
BP_622.fa	56.19	9.77	249	3396	70.1	Bacteria;Dormibacterota;Dormibacteria;Dormibacterales;Dormibacteraceae;Palsa-872;	60s_RegenForest	5.91604	SAMN35300757	#N/A
BP_95.fa	91.74	3.07	249	3463	70.3	Bacteria;Actinobacteriota;Acidimicrobiia;Acidimicrobiales;JACDEA01;JACCXE01;	70s_BurnScar	12.0082	SAMN35300957	#N/A
BP_488.fa	93.02	4.7	249	25864	64.3	Bacteria;Actinobacteriota;Thermoleophilia;Solirubrobacterales;Solirubrobacteraceae;CADCVQ01;	60s_BurnScar	10.5274	SAMN35300607	#N/A
BP_22.fa	93.21	5.56	247	41507	64.6	Bacteria;Acidobacteriota;Blastocatellia;Pyrinomonadales;Pyrinomonadaceae;QHXM01;	60s_RegenForest	11.5416	SAMN35300310	JAVHVP000000000
BP_693.fa	93.25	4.43	247	30094	61.2	Bacteria;Proteobacteria;Alphaproteobacteria;Rhizobiales;Xanthobacteraceae;;	70s_BurnScar	17.7678	SAMN35300835	#N/A
BP_38.fa	71.2	4.27	246	8754	71.6	Bacteria;Acidobacteriota;Blastocatellia;Pyrinomonadales;Pyrinomonadaceae;UBA11740;	70s_BurnScar	9.60647	SAMN35300487	#N/A
BP_201.fa	82.98	4.6	246	3567	60.5	Bacteria;Actinobacteriota;Actinomycetia;Mycobacteriales;Jatrophihabitantaceae;Iso899;	60s_RegenForest	7.46118	SAMN35300290	JAVEEO000000000
BP_128.fa	58.09	0	245	3332	62.4	Bacteria;Actinobacteriota;Acidimicrobiia;IMCC26256;PALSA-610;;	70s_BurnScar	8.18843	SAMN35300208	JAUZES000000000
BP_325.fa	63.37	1.33	245	3817	71.5	Bacteria;Actinobacteriota;Actinomycetia;Mycobacteriales;Pseudonocardiaceae;Pseudonocardia;	70s_BurnScar	3.2053	SAMN35300427	#N/A
BP_240.fa	98.3	3.56	245	45691	65.4	Bacteria;Actinobacteriota;Actinomycetia;Mycobacteriales;Mycobacteriaceae;Mycobacterium;	60s_BurnScar	20.5016	SAMN35300333	JAVHWM000000000
BP_363.fa	73.98	1.68	244	3355	72.5	Bacteria;Actinobacteriota;Actinomycetia;Propionibacteriales;Nocardioidaceae;Aeromicrobium;	2000s_BurnScar	10.9639	SAMN35300469	#N/A
BP_477.fa	86.22	5.7	243	3255	70.4	Bacteria;Actinobacteriota;Thermoleophilia;Solirubrobacterales;Solirubrobacteraceae;CADCVQ01;	60s_RegenForest	15.4002	SAMN35300595	#N/A
BP_626.fa	91.41	0.46	242	14703	70.4	Bacteria;Dormibacterota;Dormibacteria;;;;	70s_BurnScar	14.1113	SAMN35300761	#N/A
BP_424.fa	55.16	2.73	241	3355	71.4	Bacteria;Actinobacteriota;Thermoleophilia;Gaiellales;;;	70s_BurnScar	5.91289	SAMN35300537	#N/A
BP_628.fa	64.54	3.58	241	3293	63	Bacteria;Eremiobacterota;Eremiobacteria;Baltobacterales;Baltobacteraceae;Elarobacter;	60s_BurnScar	5.27081	SAMN35300763	#N/A
BP_508.fa	96.75	2.82	240	39405	73.5	Bacteria;Actinobacteriota;Thermoleophilia;Solirubrobacterales;Solirubrobacteraceae;;	60s_BurnScar	18.3419	SAMN35300630	#N/A
BP_500.fa	78.52	5.73	239	3166	71.1	Bacteria;Actinobacteriota;Thermoleophilia;Solirubrobacterales;Solirubrobacteraceae;Palsa-744;	70s_RegenForest	8.08204	SAMN35300622	#N/A
BP_736.fa	81.73	5.52	239	5904	72.4	Bacteria;Proteobacteria;Gammaproteobacteria;Steroidobacterales;Steroidobacteraceae;Bog-1198;	80s_RegenForest	6.76248	SAMN35300883	#N/A
BP_468.fa	69.59	5.52	238	3286	70.6	Bacteria;Actinobacteriota;Thermoleophilia;Solirubrobacterales;Solirubrobacteraceae;Baekduia;	60s_RegenForest	5.35333	SAMN35300585	#N/A
BP_309.fa	53.96	5.63	236	3002	68.6	Bacteria;Actinobacteriota;Actinomycetia;Mycobacteriales;Pseudonocardiaceae;GCA-003244245;	90s_RegenForest	6.89872	SAMN35300409	#N/A
BP_706.fa	78.13	5.65	234	3375	70.1	Bacteria;Proteobacteria;Alphaproteobacteria;Sphingomonadales;Sphingomonadaceae;Allosphingosinicella;	2000s_BurnScar	9.78146	SAMN35300850	#N/A
BP_579.fa	59.37	1.71	232	4577	68.7	Bacteria;Actinobacteriota;UBA4738;UBA4738;HRBIN12;AC-51;	60s_RegenForest	6.15792	SAMN35300708	#N/A
BP_714.fa	57.27	2.72	231	3654	69.5	Bacteria;Proteobacteria;Alphaproteobacteria;Sphingomonadales;Sphingomonadaceae;Sphingomicrobium;	60s_RegenForest	8.63808	SAMN35300859	#N/A
BP_726.fa	95.51	8.77	230	28564	66.8	Bacteria;Proteobacteria;Gammaproteobacteria;Burkholderiales;SG8-39;SCGC-AG-212-J23;	90s_BurnScar	9.95817	SAMN35300872	#N/A
BP_695.fa	53.18	4.61	228	3299	63.4	Bacteria;Proteobacteria;Alphaproteobacteria;Rhizobiales;Xanthobacteraceae;;	70s_RegenForest	6.12324	SAMN35300837	#N/A
BP_537.fa	61.06	1.87	228	3291	73	Bacteria;Actinobacteriota;Thermoleophilia;Solirubrobacterales;Thermoleophilaceae;AC-37;	70s_BurnScar	3.8187	SAMN35300662	#N/A
BP_697.fa	89.63	2.03	228	22752	68.5	Bacteria;Proteobacteria;Alphaproteobacteria;Sphingomonadales;Sphingomonadaceae;Allosphingosinicella;	60s_BurnScar	16.6463	SAMN35300839	#N/A
BP_175.fa	89.66	6.8	227	3456	67	Bacteria;Actinobacteriota;Actinomycetia;JACCUZ01;JACCUZ01;;	2000s_BurnScar	41.0976	SAMN35300260	JAVEDK000000000
BP_704.fa	93.28	1.59	227	21699	75	Bacteria;Proteobacteria;Alphaproteobacteria;Sphingomonadales;Sphingomonadaceae;Allosphingosinicella;	90s_BurnScar	12.1749	SAMN35300848	#N/A
BP_2.fa	55.49	0	226	3300	65.6	Bacteria;Acidobacteriota;Acidobacteriae;Acidobacteriales;Acidobacteriaceae;KBS-83;	80s_RegenForest	7.4547	SAMN35300287	JAVEEL000000000
BP_441.fa	89.97	4.9	226	18706	70	Bacteria;Actinobacteriota;Thermoleophilia;Solirubrobacterales;70-9;VAYN01;	90s_BurnScar	10.2441	SAMN35300556	#N/A
BP_577.fa	51.13	1.17	224	3311	71.9	Bacteria;Actinobacteriota;UBA4738;CADDZG01;;;	90s_RegenForest	18.7008	SAMN35300706	#N/A
BP_707.fa	52.79	2.83	223	7880	68.9	Bacteria;Proteobacteria;Alphaproteobacteria;Sphingomonadales;Sphingomonadaceae;Allosphingosinicella;	2000s_BurnScar	12.7401	SAMN35300851	#N/A
BP_478.fa	62.82	2.14	221	14564	63.1	Bacteria;Actinobacteriota;Thermoleophilia;Solirubrobacterales;Solirubrobacteraceae;CADCVQ01;	90s_BurnScar	13.1173	SAMN35300596	#N/A
BP_241.fa	95.7	5	221	3437	71	Bacteria;Actinobacteriota;Actinomycetia;Mycobacteriales;Mycobacteriaceae;Mycobacterium;	60s_RegenForest	16.1374	SAMN35300334	JAVHWN000000000
BP_772.fa	52.33	2.03	219	17758	58.5	Bacteria;Verrucomicrobiota;Verrucomicrobiae;Chthoniobacterales;UBA10450;AV80;	2000s_BurnScar	5.91594	SAMN35300923	#N/A
BP_239.fa	96.55	1.86	219	44422	65.9	Bacteria;Actinobacteriota;Actinomycetia;Mycobacteriales;Mycobacteriaceae;Mycobacterium;	60s_BurnScar	15.204	SAMN35300331	JAVHWK000000000
BP_93.fa	99.66	2.99	219	3847	71	Bacteria;Actinobacteriota;Acidimicrobiia;Acidimicrobiales;JACDEA01;JACCXE01;	60s_BurnScar	10.5843	SAMN35300955	#N/A
BP_514.fa	67.95	9.54	218	7352	71.2	Bacteria;Actinobacteriota;Thermoleophilia;Solirubrobacterales;Solirubrobacteraceae;;	90s_BurnScar	10.8723	SAMN35300637	#N/A
BP_474.fa	97.18	2.88	218	3609	68.8	Bacteria;Actinobacteriota;Thermoleophilia;Solirubrobacterales;Solirubrobacteraceae;CADCVQ01;	60s_BurnScar	10.1798	SAMN35300592	#N/A
BP_523.fa	77.21	4.13	217	3518	71.6	Bacteria;Actinobacteriota;Thermoleophilia;Solirubrobacterales;Solirubrobacteraceae;;	80s_BurnScar	10.9192	SAMN35300647	#N/A
BP_522.fa	78.11	0.09	217	3075	70.3	Bacteria;Actinobacteriota;Thermoleophilia;Solirubrobacterales;Solirubrobacteraceae;;	80s_RegenForest	7.49279	SAMN35300646	#N/A
BP_470.fa	67.19	6.18	216	3798	67.8	Bacteria;Actinobacteriota;Thermoleophilia;Solirubrobacterales;Solirubrobacteraceae;Baekduia;	90s_BurnScar	31.0434	SAMN35300588	#N/A
BP_27.fa	91.45	9.15	216	3564	65.7	Bacteria;Acidobacteriota;Blastocatellia;Pyrinomonadales;Pyrinomonadaceae;QHXN01;	60s_RegenForest	19.3709	SAMN35300365	#N/A
BP_147.fa	74.74	1.22	213	3351	72.7	Bacteria;Actinobacteriota;Actinomycetia;Actinomycetales;Microbacteriaceae;Galbitalea;	90s_RegenForest	3.65265	SAMN35300229	JAUZFN000000000
BP_752.fa	63.64	8.93	212	4275	67.9	Bacteria;Verrucomicrobiota;Verrucomicrobiae;Chthoniobacterales;UBA10450;AV40;	60s_BurnScar	8.76215	SAMN35300901	#N/A
BP_430.fa	73.88	3.59	212	3862	69.7	Bacteria;Actinobacteriota;Thermoleophilia;Gaiellales;;;	80s_BurnScar	16.7846	SAMN35300544	#N/A
BP_584.fa	82.52	5.56	212	3125	67.5	Bacteria;Actinobacteriota;UBA4738;;;;	70s_BurnScar	7.31703	SAMN35300714	#N/A
BP_108.fa	83.05	2.56	212	21816	66.7	Bacteria;Actinobacteriota;Acidimicrobiia;Acidimicrobiales;;;	70s_BurnScar	2.02363	SAMN35300186	JAUTXH000000000
BP_547.fa	95.86	1.47	212	24146	70.8	Bacteria;Actinobacteriota;Thermoleophilia;Solirubrobacterales;Thermoleophilaceae;JACVRW01;	70s_BurnScar	18.5485	SAMN35300673	#N/A
BP_771.fa	96.62	2.36	210	4945	62.6	Bacteria;Verrucomicrobiota;Verrucomicrobiae;Chthoniobacterales;UBA10450;AV80;	2000s_BurnScar	8.60761	SAMN35300922	#N/A
BP_396.fa	51.21	6.9	206	4275	66.4	Bacteria;Actinobacteriota;Thermoleophilia;Gaiellales;Gaiellaceae;PALSA-600;	60s_BurnScar	6.46987	SAMN35300505	#N/A
BP_760.fa	87.64	3.56	206	3008	70.2	Bacteria;Verrucomicrobiota;Verrucomicrobiae;Chthoniobacterales;UBA10450;AV80;	70s_RegenForest	7.29518	SAMN35300910	#N/A
BP_45.fa	92.74	3.04	205	20600	70.7	Bacteria;Acidobacteriota;Blastocatellia;Pyrinomonadales;Pyrinomonadaceae;;	60s_BurnScar	18.8372	SAMN35300565	#N/A
BP_191.fa	89.7	7.5	203	3271	75.5	Bacteria;Actinobacteriota;Actinomycetia;Mycobacteriales;JADGOU01;;	2000s_BurnScar	17.1735	SAMN35300278	JAVEEC000000000
BP_213.fa	56.89	2.57	200	3347	70.5	Bacteria;Actinobacteriota;Actinomycetia;Mycobacteriales;Jatrophihabitantaceae;Jatrophihabitans;	70s_RegenForest	3.09773	SAMN35300303	JAVHVI000000000
BP_169.fa	52.78	1.72	198	3216	66.4	Bacteria;Actinobacteriota;Actinomycetia;JACCUZ01;JACCUZ01;;	70s_RegenForest	4.76479	SAMN35300253	JAVEDD000000000
BP_505.fa	61.83	6.9	198	3286	72.8	Bacteria;Actinobacteriota;Thermoleophilia;Solirubrobacterales;Solirubrobacteraceae;Palsa-744;	60s_RegenForest	5.41652	SAMN35300627	#N/A
BP_69.fa	71.79	2.99	198	4966	62.1	Bacteria;Actinobacteriota;Acidimicrobiia;Acidimicrobiales;AC-14;;	2000s_BurnScar	11.9648	SAMN35300831	#N/A
BP_702.fa	85.48	1.3	198	50409	66.1	Bacteria;Proteobacteria;Alphaproteobacteria;Sphingomonadales;Sphingomonadaceae;Allosphingosinicella;	90s_BurnScar	7.50226	SAMN35300846	#N/A
BP_96.fa	53.61	0.86	197	3302	67	Bacteria;Actinobacteriota;Acidimicrobiia;Acidimicrobiales;JACDEA01;JACCXE01;	2000s_BurnScar	15.9433	SAMN35300958	#N/A
BP_366.fa	79.5	4.52	195	3811	69.6	Bacteria;Actinobacteriota;Actinomycetia;Propionibacteriales;Nocardioidaceae;JACCUS01;	80s_BurnScar	8.58912	SAMN35300472	#N/A
BP_670.fa	52.04	3.45	194	3470	63.2	Bacteria;Proteobacteria;Alphaproteobacteria;Rhizobiales;Xanthobacteraceae;Bradyrhizobium;	70s_BurnScar	12.812	SAMN35300810	#N/A
BP_78.fa	58.43	1.72	192	3589	66.6	Bacteria;Actinobacteriota;Acidimicrobiia;Acidimicrobiales;Ilumatobacteraceae;JAENVT01;	60s_RegenForest	6.77524	SAMN35300931	#N/A
BP_48.fa	86.37	3.42	192	32389	71.8	Bacteria;Acidobacteriota;Blastocatellia;Pyrinomonadales;Pyrinomonadaceae;;	70s_BurnScar	7.60523	SAMN35300598	#N/A
BP_165.fa	54.14	2.59	191	18176	67.1	Bacteria;Actinobacteriota;Actinomycetia;Actinomycetales;Micrococcaceae;ArthrobacterI;	90s_BurnScar	9.04343	SAMN35300249	JAVECZ000000000
BP_607.fa	53.25	5.65	190	3426	71.5	Bacteria;Chloroflexota;Limnocylindria;Limnocylindrales;CSP1-4;SPCO01;	80s_BurnScar	4.46595	SAMN35300740	#N/A
BP_447.fa	73.25	1.72	190	3268	66.1	Bacteria;Actinobacteriota;Thermoleophilia;Solirubrobacterales;70-9;VAYN01;	80s_BurnScar	7.0504	SAMN35300562	#N/A
BP_512.fa	57.78	5.84	189	6009	66.2	Bacteria;Actinobacteriota;Thermoleophilia;Solirubrobacterales;Solirubrobacteraceae;;	90s_BurnScar	8.61125	SAMN35300635	#N/A
BP_160.fa	94.99	2.19	189	4017	65.1	Bacteria;Actinobacteriota;Actinomycetia;Actinomycetales;Microbacteriaceae;;	70s_BurnScar	7.84191	SAMN35300244	JAUZGC000000000
BP_162.fa	96.86	1.01	189	20675	65.7	Bacteria;Actinobacteriota;Actinomycetia;Actinomycetales;Microbacteriaceae;;	80s_RegenForest	11.5004	SAMN35300246	JAVECW000000000
BP_217.fa	85.62	4.15	186	3137	69.9	Bacteria;Actinobacteriota;Actinomycetia;Mycobacteriales;Jatrophihabitantaceae;QHCC01;	70s_BurnScar	6.8587	SAMN35300307	JAVHVM000000000
BP_1.fa	88.51	3.02	186	3202	67.9	Bacteria;Acidobacteriota;Acidobacteriae;Acidobacteriales;Acidobacteriaceae;KBS-83;	70s_RegenForest	11.0709	SAMN35300176	JAUTWX000000000
BP_687.fa	54.83	7.76	184	4881	69.4	Bacteria;Proteobacteria;Alphaproteobacteria;Rhizobiales;Xanthobacteraceae;VAZQ01;	80s_RegenForest	7.60256	SAMN35300828	#N/A
BP_227.fa	60.18	4.98	184	3212	70.4	Bacteria;Actinobacteriota;Actinomycetia;Mycobacteriales;Jatrophihabitantaceae;WQZC01;	60s_RegenForest	6.15194	SAMN35300318	JAVHVX000000000
BP_188.fa	61.47	1.38	184	4363	56.1	Bacteria;Actinobacteriota;Actinomycetia;Mycobacteriales;JADGOU01;;	90s_RegenForest	5.25771	SAMN35300274	JAVEDY000000000
BP_604.fa	74.87	3.01	184	6079	68.4	Bacteria;Chloroflexota;Limnocylindria;Limnocylindrales;CSP1-4;SPCO01;	90s_RegenForest	6.93722	SAMN35300737	#N/A
BP_554.fa	57.06	7.04	183	3534	69.5	Bacteria;Actinobacteriota;Thermoleophilia;Solirubrobacterales;Thermoleophilaceae;;	90s_RegenForest	6.58265	SAMN35300681	#N/A
BP_633.fa	67.57	7.76	183	43170	55.7	Bacteria;Gemmatimonadota;Gemmatimonadetes;Gemmatimonadales;Gemmatimonadaceae;UBA4720;	70s_BurnScar	8.3472	SAMN35300769	#N/A
BP_172.fa	79.49	1.44	183	3515	72.3	Bacteria;Actinobacteriota;Actinomycetia;JACCUZ01;JACCUZ01;;	80s_BurnScar	4.12008	SAMN35300257	JAVEDH000000000
BP_122.fa	86.13	5.28	183	3187	70.7	Bacteria;Actinobacteriota;Acidimicrobiia;IMCC26256;PALSA-610;PALSA-610;	70s_RegenForest	7.00416	SAMN35300202	JAUZEM000000000
BP_323.fa	89.45	4.05	182	31327	64.8	Bacteria;Actinobacteriota;Actinomycetia;Mycobacteriales;Pseudonocardiaceae;Pseudonocardia;	70s_RegenForest	2.40934	SAMN35300425	#N/A
BP_753.fa	85.62	5.11	178	3254	70.7	Bacteria;Verrucomicrobiota;Verrucomicrobiae;Chthoniobacterales;UBA10450;AV69;	2000s_RegenForest	13.0431	SAMN35300902	#N/A
BP_402.fa	56.34	7.53	177	4533	68.8	Bacteria;Actinobacteriota;Thermoleophilia;Gaiellales;Gaiellaceae;Palsa-739;	80s_BurnScar	7.38918	SAMN35300513	#N/A
BP_228.fa	93.47	3.6	175	19348	57.3	Bacteria;Actinobacteriota;Actinomycetia;Mycobacteriales;Micromonosporaceae;Actinoplanes;	70s_BurnScar	8.82308	SAMN35300319	JAVHVY000000000
BP_232.fa	73.45	5	174	51512	69.7	Bacteria;Actinobacteriota;Actinomycetia;Mycobacteriales;Micromonosporaceae;Planosporangium;	60s_BurnScar	5.6482	SAMN35300324	JAVHWD000000000
BP_605.fa	70.98	0.93	173	3608	60.7	Bacteria;Chloroflexota;Limnocylindria;Limnocylindrales;CSP1-4;SPCO01;	70s_BurnScar	8.61041	SAMN35300738	#N/A
BP_205.fa	91.18	3.38	173	3163	65.8	Bacteria;Actinobacteriota;Actinomycetia;Mycobacteriales;Jatrophihabitantaceae;Iso899;	70s_BurnScar	8.06588	SAMN35300294	JAVEES000000000
BP_570.fa	78.55	1.8	172	3925	70.7	Bacteria;Actinobacteriota;UBA4738;CADDZG01;WHSQ01;;	90s_BurnScar	10.0112	SAMN35300699	#N/A
BP_209.fa	88.62	3.6	169	3480	71.1	Bacteria;Actinobacteriota;Actinomycetia;Mycobacteriales;Jatrophihabitantaceae;Jatrophihabitans;	90s_RegenForest	12.331	SAMN35300298	JAVHVD000000000
BP_540.fa	78.07	3.02	168	3815	67.2	Bacteria;Actinobacteriota;Thermoleophilia;Solirubrobacterales;Thermoleophilaceae;JACCVG01;	2000s_BurnScar	16.1192	SAMN35300666	#N/A
BP_682.fa	53.4	6.53	166	3184	73.1	Bacteria;Proteobacteria;Alphaproteobacteria;Rhizobiales;Xanthobacteraceae;VAZQ01;	90s_RegenForest	6.05414	SAMN35300823	#N/A
BP_597.fa	59.59	4.59	165	3358	68.3	Bacteria;Chloroflexota;Limnocylindria;Limnocylindrales;CSP1-4;CF-46;	90s_RegenForest	8.41793	SAMN35300728	#N/A
BP_526.fa	55.87	4.56	164	13282	72.8	Bacteria;Actinobacteriota;Thermoleophilia;Solirubrobacterales;Solirubrobacteraceae;;	60s_BurnScar	10.5488	SAMN35300650	#N/A
BP_504.fa	82.55	1.14	164	3691	65.1	Bacteria;Actinobacteriota;Thermoleophilia;Solirubrobacterales;Solirubrobacteraceae;Palsa-744;	60s_BurnScar	5.22611	SAMN35300626	#N/A
BP_134.fa	65.57	3.42	162	3329	69.1	Bacteria;Actinobacteriota;Acidimicrobiia;IMCC26256;;;	70s_BurnScar	5.41302	SAMN35300215	JAUZEZ000000000
BP_393.fa	57.23	9.81	160	33120	59	Bacteria;Actinobacteriota;Thermoleophilia;Gaiellales;Gaiellaceae;JACCTU01;	90s_BurnScar	9.59557	SAMN35300502	#N/A
BP_590.fa	87.4	0.92	156	3169	64.8	Bacteria;Chloroflexota;Chloroflexia;54-19;JADMIH01;JADMIH01;	60s_BurnScar	7.43501	SAMN35300721	#N/A
BP_260.fa	69.97	5.95	152	4570	62.4	Bacteria;Actinobacteriota;Actinomycetia;Mycobacteriales;Mycobacteriaceae;Mycobacterium;	70s_RegenForest	7.92606	SAMN35300355	#N/A
BP_489.fa	50.4	6.83	151	4639	64.6	Bacteria;Actinobacteriota;Thermoleophilia;Solirubrobacterales;Solirubrobacteraceae;CADCVQ01;	60s_BurnScar	7.29046	SAMN35300608	#N/A
BP_649.fa	89.28	3.38	151	51736	55.2	Bacteria;Proteobacteria;Alphaproteobacteria;ATCC43930;Stellaceae;Aliidongia;	60s_RegenForest	8.98429	SAMN35300786	#N/A
BP_380.fa	95	4.67	151	26069	65.7	Bacteria;Actinobacteriota;Actinomycetia;Streptosporangiales;Streptosporangiaceae;UBA9676;	80s_RegenForest	10.6269	SAMN35300488	#N/A
BP_625.fa	57.82	2.26	148	4702	69.5	Bacteria;Dormibacterota;Dormibacteria;UBA8260;UBA8260;Palsa-851;	2000s_RegenForest	8.74497	SAMN35300760	#N/A
BP_355.fa	96.8	3.69	148	30680	70.4	Bacteria;Actinobacteriota;Actinomycetia;Mycobacteriales;;;	2000s_BurnScar	10.8658	SAMN35300460	#N/A
BP_591.fa	91.98	2.83	146	3423	69.8	Bacteria;Chloroflexota;Chloroflexia;Thermomicrobiales;UBA6265;;	90s_BurnScar	5.24015	SAMN35300722	#N/A
BP_598.fa	67.45	6.94	145	21238	57.1	Bacteria;Chloroflexota;Limnocylindria;Limnocylindrales;CSP1-4;CF-46;	70s_BurnScar	7.06984	SAMN35300729	#N/A
BP_39.fa	95.41	3.56	144	3544	67.9	Bacteria;Acidobacteriota;Blastocatellia;Pyrinomonadales;Pyrinomonadaceae;UBA11740;	70s_BurnScar	21.6466	SAMN35300498	#N/A
BP_585.fa	66.18	5.63	143	2959	73	Bacteria;Actinobacteriota;UBA4738;;;;	70s_RegenForest	4.4789	SAMN35300715	#N/A
BP_458.fa	95.64	3.16	140	33497	72.9	Bacteria;Actinobacteriota;Thermoleophilia;Solirubrobacterales;Solirubrobacteraceae;AC-38;	60s_BurnScar	28.3287	SAMN35300574	#N/A
BP_740.fa	97.2	2.25	140	31245	69.1	Archaea;Thermoplasmatota;E2;UBA9212;;;	90s_BurnScar	13.3244	SAMN35300888	#N/A
BP_70.fa	73.52	7.26	139	4171	67	Bacteria;Actinobacteriota;Acidimicrobiia;Acidimicrobiales;CADCSY01;;	90s_RegenForest	7.66518	SAMN35300843	#N/A
BP_406.fa	57.68	0.86	138	3115	69.9	Bacteria;Actinobacteriota;Thermoleophilia;Gaiellales;Gaiellaceae;UBA5186;	90s_RegenForest	2.9005	SAMN35300517	#N/A
BP_657.fa	63.67	2.32	136	3327	74.1	Bacteria;Proteobacteria;Alphaproteobacteria;Reyranellales;Reyranellaceae;Reyranella;	70s_RegenForest	4.0475	SAMN35300795	#N/A
BP_462.fa	53.44	5.5	135	3775	59.3	Bacteria;Actinobacteriota;Thermoleophilia;Solirubrobacterales;Solirubrobacteraceae;AC-38;	70s_RegenForest	4.8761	SAMN35300579	#N/A
BP_97.fa	84.19	1.14	134	4284	71.9	Bacteria;Actinobacteriota;Acidimicrobiia;Acidimicrobiales;JACDEA01;JACCXE01;	2000s_BurnScar	8.6114	SAMN35300959	#N/A
BP_734.fa	52.36	7	131	3221	65	Bacteria;Proteobacteria;Gammaproteobacteria;Steroidobacterales;Steroidobacteraceae;Bog-1198;	70s_BurnScar	9.0147	SAMN35300881	#N/A
BP_302.fa	81.55	2.8	129	3201	62.7	Bacteria;Actinobacteriota;Actinomycetia;Mycobacteriales;Mycobacteriaceae;Mycobacterium;	2000s_RegenForest	10.4342	SAMN35300402	#N/A
BP_236.fa	89.17	1.26	128	50482	71.7	Bacteria;Actinobacteriota;Actinomycetia;Mycobacteriales;Mycobacteriaceae;Mycobacterium;	60s_BurnScar	10.9329	SAMN35300328	JAVHWH000000000
BP_17.fa	90.88	2.95	128	76601	62.9	Bacteria;Acidobacteriota;Blastocatellia;Pyrinomonadales;Pyrinomonadaceae;JACCRA01;	2000s_BurnScar	20.7229	SAMN35300254	JAVEDE000000000
BP_293.fa	87.45	3.28	127	4540	55.8	Bacteria;Actinobacteriota;Actinomycetia;Mycobacteriales;Mycobacteriaceae;Mycobacterium;	60s_BurnScar	11.5002	SAMN35300391	#N/A
BP_715.fa	50.5	2.33	126	3313	72.5	Bacteria;Proteobacteria;Alphaproteobacteria;Sphingomonadales;Sphingomonadaceae;Sphingomicrobium;	70s_BurnScar	7.71715	SAMN35300860	#N/A
BP_719.fa	79.41	6.03	126	130358	63.5	Bacteria;Proteobacteria;Gammaproteobacteria;Burkholderiales;Burkholderiaceae;Caballeronia;	60s_RegenForest	5.79016	SAMN35300864	#N/A
BP_98.fa	90.63	4.31	126	3634	63	Bacteria;Actinobacteriota;Acidimicrobiia;Acidimicrobiales;JAFATL01;;	90s_BurnScar	10.5747	SAMN35300960	#N/A
BP_766.fa	72.4	3.94	124	3648	49.7	Bacteria;Verrucomicrobiota;Verrucomicrobiae;Chthoniobacterales;UBA10450;AV80;	80s_RegenForest	23.3591	SAMN35300916	#N/A
BP_722.fa	91.96	2.39	124	50945	71.1	Bacteria;Proteobacteria;Gammaproteobacteria;Burkholderiales;Burkholderiaceae;Paraburkholderia;	60s_BurnScar	7.87417	SAMN35300868	#N/A
BP_25.fa	82.44	5.98	121	52174	55.5	Bacteria;Acidobacteriota;Blastocatellia;Pyrinomonadales;Pyrinomonadaceae;QHXM01;	80s_RegenForest	20.3498	SAMN35300343	JAVHWW000000000
BP_496.fa	71.94	5.01	119	3158	69.9	Bacteria;Actinobacteriota;Thermoleophilia;Solirubrobacterales;Solirubrobacteraceae;Palsa-465;	70s_RegenForest	5.64417	SAMN35300616	#N/A
BP_544.fa	92.93	4.4	119	54877	72	Bacteria;Actinobacteriota;Thermoleophilia;Solirubrobacterales;Thermoleophilaceae;JACVRW01;	90s_BurnScar	18.2437	SAMN35300670	#N/A
BP_173.fa	98.92	2.84	119	63663	71.7	Bacteria;Actinobacteriota;Actinomycetia;JACCUZ01;JACCUZ01;;	60s_BurnScar	39.2687	SAMN35300258	JAVEDI000000000
BP_460.fa	51.5	7.55	118	2947	71	Bacteria;Actinobacteriota;Thermoleophilia;Solirubrobacterales;Solirubrobacteraceae;AC-38;	90s_RegenForest	10.5134	SAMN35300577	#N/A
BP_80.fa	63.67	5.56	118	11307	55.8	Bacteria;Actinobacteriota;Acidimicrobiia;Acidimicrobiales;Ilumatobacteraceae;JAENVT01;	2000s_BurnScar	5.12849	SAMN35300941	#N/A
BP_259.fa	82.98	5.1	118	3162	70.2	Bacteria;Actinobacteriota;Actinomycetia;Mycobacteriales;Mycobacteriaceae;Mycobacterium;	70s_BurnScar	8.99835	SAMN35300353	#N/A
BP_73.fa	85.06	2.56	118	6710	58.1	Bacteria;Actinobacteriota;Acidimicrobiia;Acidimicrobiales;CAIXPF01;WHTX01;	90s_BurnScar	7.64613	SAMN35300876	#N/A
BP_79.fa	56.96	5.56	117	3701	70.4	Bacteria;Actinobacteriota;Acidimicrobiia;Acidimicrobiales;Ilumatobacteraceae;JAENVT01;	2000s_BurnScar	6.54361	SAMN35300939	#N/A
BP_679.fa	65.87	6.12	117	44735	71	Bacteria;Proteobacteria;Alphaproteobacteria;Rhizobiales;Xanthobacteraceae;Variibacter;	2000s_BurnScar	21.9075	SAMN35300819	#N/A
BP_40.fa	96.58	2.85	117	3231	69.6	Bacteria;Acidobacteriota;Blastocatellia;Pyrinomonadales;Pyrinomonadaceae;UBA11740;	70s_RegenForest	45.4999	SAMN35300510	#N/A
BP_483.fa	80.44	2.85	116	3219	71.2	Bacteria;Actinobacteriota;Thermoleophilia;Solirubrobacterales;Solirubrobacteraceae;CADCVQ01;	70s_RegenForest	8.97648	SAMN35300602	#N/A
BP_371.fa	67.59	4.31	115	4591	72	Bacteria;Actinobacteriota;Actinomycetia;Propionibacteriales;Nocardioidaceae;;	80s_BurnScar	12.2505	SAMN35300478	#N/A
BP_576.fa	94.87	1.28	115	3032	68.7	Bacteria;Actinobacteriota;UBA4738;CADDZG01;WHSQ01;;	60s_RegenForest	9.52382	SAMN35300705	#N/A
BP_286.fa	50.04	0	113	3319	71.2	Bacteria;Actinobacteriota;Actinomycetia;Mycobacteriales;Mycobacteriaceae;Mycobacterium;	80s_BurnScar	1.99303	SAMN35300383	#N/A
BP_184.fa	96.53	2.11	113	61868	73	Bacteria;Actinobacteriota;Actinomycetia;Mycobacteriales;HKI-0501;;	90s_BurnScar	14.9141	SAMN35300270	JAVEDU000000000
BP_20.fa	56.45	0.85	112	4270	67	Bacteria;Acidobacteriota;Blastocatellia;Pyrinomonadales;Pyrinomonadaceae;PSRF01;	70s_BurnScar	8.61426	SAMN35300288	JAVEEM000000000
BP_349.fa	97.08	2.21	111	85005	69.8	Bacteria;Actinobacteriota;Actinomycetia;Mycobacteriales;;;	70s_BurnScar	12.9987	SAMN35300453	#N/A
BP_115.fa	98.29	5.85	111	17108	73.2	Bacteria;Actinobacteriota;Acidimicrobiia;Acidimicrobiales;;;	2000s_BurnScar	23.6591	SAMN35300194	JAUTXP000000000
BP_307.fa	93.47	3.96	110	3389	72.7	Bacteria;Actinobacteriota;Actinomycetia;Mycobacteriales;Pseudonocardiaceae;Amycolatopsis;	60s_BurnScar	9.73373	SAMN35300407	#N/A
BP_99.fa	99.15	8.02	109	102710	70.1	Bacteria;Actinobacteriota;Acidimicrobiia;Acidimicrobiales;JAFATL01;;	70s_BurnScar	17.752	SAMN35300961	#N/A
BP_183.fa	50	3.45	106	3221	70.5	Bacteria;Actinobacteriota;Actinomycetia;Mycobacteriales;Geodermatophilaceae;Blastococcus;	60s_RegenForest	12.2321	SAMN35300269	JAVEDT000000000
BP_233.fa	87.01	3.07	100	2993	68.9	Bacteria;Actinobacteriota;Actinomycetia;Mycobacteriales;Micromonosporaceae;Planosporangium;	70s_RegenForest	6.32284	SAMN35300325	JAVHWE000000000
BP_784.fa	53.33	5.17	99	3285	70.6	No GTDBTK tax assignment;;;;;;	90s_RegenForest	14.5719	SAMN35300936	#N/A
BP_212.fa	95.08	2.3	99	3325	70	Bacteria;Actinobacteriota;Actinomycetia;Mycobacteriales;Jatrophihabitantaceae;Jatrophihabitans;	70s_BurnScar	18.2251	SAMN35300302	JAVHVH000000000
BP_308.fa	95.96	1.23	99	56682	67.9	Bacteria;Actinobacteriota;Actinomycetia;Mycobacteriales;Pseudonocardiaceae;Amycolatopsis;	90s_BurnScar	12.4782	SAMN35300408	#N/A
BP_662.fa	91.1	2.74	98	65792	62.9	Bacteria;Proteobacteria;Alphaproteobacteria;Rhizobiales;Beijerinckiaceae;JAFASC01;	2000s_RegenForest	32.477	SAMN35300801	#N/A
BP_163.fa	94.31	1.25	95	3968	61	Bacteria;Actinobacteriota;Actinomycetia;Actinomycetales;Microbacteriaceae;;	60s_RegenForest	17.5911	SAMN35300247	JAVECX000000000
BP_202.fa	57.78	3.82	94	3586	61.9	Bacteria;Actinobacteriota;Actinomycetia;Mycobacteriales;Jatrophihabitantaceae;Iso899;	60s_RegenForest	6.02665	SAMN35300291	JAVEEP000000000
BP_452.fa	94.36	4.31	94	66559	67.7	Bacteria;Actinobacteriota;Thermoleophilia;Solirubrobacterales;70-9;;	90s_BurnScar	15.9104	SAMN35300568	#N/A
BP_75.fa	54.91	1.99	91	3165	69.9	Bacteria;Actinobacteriota;Acidimicrobiia;Acidimicrobiales;Ilumatobacteraceae;JAENVT01;	60s_RegenForest	10.0165	SAMN35300898	#N/A
BP_124.fa	55.39	3.28	91	2956	70.3	Bacteria;Actinobacteriota;Acidimicrobiia;IMCC26256;PALSA-610;PALSA-610;	60s_BurnScar	4.13995	SAMN35300204	JAUZEO000000000
BP_684.fa	59.39	0.95	91	3207	71.5	Bacteria;Proteobacteria;Alphaproteobacteria;Rhizobiales;Xanthobacteraceae;VAZQ01;	80s_BurnScar	5.17302	SAMN35300825	#N/A
BP_758.fa	97.57	4.14	91	3832	63.6	Bacteria;Verrucomicrobiota;Verrucomicrobiae;Chthoniobacterales;UBA10450;AV80;	70s_RegenForest	31.432	SAMN35300907	#N/A
BP_703.fa	98.61	5.86	91	57784	68.3	Bacteria;Proteobacteria;Alphaproteobacteria;Sphingomonadales;Sphingomonadaceae;Allosphingosinicella;	90s_BurnScar	40.4465	SAMN35300847	#N/A
BP_68.fa	63.79	1.72	89	83711	70.2	Bacteria;Actinobacteriota;Acidimicrobiia;Acidimicrobiales;AC-14;;	2000s_BurnScar	100.966	SAMN35300820	#N/A
BP_337.fa	67.47	5.47	89	3611	72	Bacteria;Actinobacteriota;Actinomycetia;Mycobacteriales;Pseudonocardiaceae;Pseudonocardia;	2000s_RegenForest	7.15558	SAMN35300440	#N/A
BP_659.fa	78.63	7.56	86	95469	55.6	Bacteria;Proteobacteria;Alphaproteobacteria;Rhizobiales;Beijerinckiaceae;JAFASC01;	80s_BurnScar	20.9057	SAMN35300797	#N/A
BP_642.fa	86.5	4.55	86	57895	67.4	Bacteria;Planctomycetota;Phycisphaerae;Tepidisphaerales;Tepidisphaeraceae;;	90s_BurnScar	8.02368	SAMN35300779	#N/A
BP_185.fa	54.36	1.52	85	3081	71.7	Bacteria;Actinobacteriota;Actinomycetia;Mycobacteriales;JADGOU01;;	90s_RegenForest	5.34818	SAMN35300271	JAVEDV000000000
BP_57.fa	55.37	0.85	85	3165	72.4	Bacteria;Acidobacteriota;Thermoanaerobaculia;Gp7-AA8;Gp7-AA8;QHVT01;	90s_BurnScar	6.48005	SAMN35300698	#N/A
BP_738.fa	84.27	0.84	84	30341	71.1	Archaea;Thermoplasmatota;E2;UBA9212;;;	90s_BurnScar	9.06581	SAMN35300885	#N/A
BP_601.fa	71.63	1.83	83	3373	73.1	Bacteria;Chloroflexota;Limnocylindria;Limnocylindrales;CSP1-4;JAFMJV01;	2000s_BurnScar	26.9127	SAMN35300734	#N/A
BP_101.fa	79.17	2.99	82	3094	67.9	Bacteria;Actinobacteriota;Acidimicrobiia;Acidimicrobiales;JAFATL01;;	2000s_BurnScar	7.11538	SAMN35300179	JAUTXA000000000
BP_311.fa	76.46	2.16	81	3432	70.2	Bacteria;Actinobacteriota;Actinomycetia;Mycobacteriales;Pseudonocardiaceae;GCA-003244245;	70s_RegenForest	13.1808	SAMN35300412	#N/A
BP_224.fa	85.62	1.44	81	3266	61.1	Bacteria;Actinobacteriota;Actinomycetia;Mycobacteriales;Jatrophihabitantaceae;QHCC01;	80s_RegenForest	3.4419	SAMN35300315	JAVHVU000000000
BP_283.fa	86.12	5.79	81	4411	69	Bacteria;Actinobacteriota;Actinomycetia;Mycobacteriales;Mycobacteriaceae;Mycobacterium;	80s_RegenForest	6.99775	SAMN35300380	#N/A
BP_741.fa	75.76	5.64	80	3083	67.1	Archaea;Thermoplasmatota;E2;UBA9212;;;	70s_BurnScar	6.42124	SAMN35300889	#N/A
BP_112.fa	65.69	0.86	79	3107	71.3	Bacteria;Actinobacteriota;Acidimicrobiia;Acidimicrobiales;;;	70s_RegenForest	9.80189	SAMN35300191	JAUTXM000000000
BP_621.fa	51.36	2.78	78	96882	62.3	Bacteria;Dormibacterota;Dormibacteria;Dormibacterales;Dormibacteraceae;Palsa-872;	70s_RegenForest	8.71979	SAMN35300756	#N/A
BP_681.fa	56.89	3.12	78	4487	53.5	Bacteria;Proteobacteria;Alphaproteobacteria;Rhizobiales;Xanthobacteraceae;VAZQ01;	60s_RegenForest	7.49329	SAMN35300822	#N/A
BP_644.fa	72.2	1.26	78	3214	68.1	Bacteria;Proteobacteria;Alphaproteobacteria;Acetobacterales;Acetobacteraceae;Rhodopila;	60s_RegenForest	5.01276	SAMN35300781	#N/A
BP_433.fa	87.33	2.1	78	3615	66.7	Bacteria;Actinobacteriota;Thermoleophilia;Gaiellales;;;	60s_BurnScar	8.65261	SAMN35300547	#N/A
BP_306.fa	52.93	0	77	5878	65.2	Bacteria;Actinobacteriota;Actinomycetia;Mycobacteriales;Pseudonocardiaceae;Actinomycetospora;	80s_BurnScar	11.8419	SAMN35300406	#N/A
BP_539.fa	83.07	5.75	77	217284	55.9	Bacteria;Actinobacteriota;Thermoleophilia;Solirubrobacterales;Thermoleophilaceae;AC-37;	80s_RegenForest	9.61684	SAMN35300664	#N/A
BP_271.fa	52.32	1.02	76	3731	60.8	Bacteria;Actinobacteriota;Actinomycetia;Mycobacteriales;Mycobacteriaceae;Mycobacterium;	70s_BurnScar	3.79457	SAMN35300367	#N/A
BP_562.fa	94.89	1.72	76	3161	70.4	Bacteria;Actinobacteriota;Thermoleophilia;Solirubrobacterales;Thermoleophilaceae;;	60s_BurnScar	22.5384	SAMN35300690	#N/A
BP_431.fa	51.87	4.17	75	4600	53.5	Bacteria;Actinobacteriota;Thermoleophilia;Gaiellales;;;	80s_RegenForest	6.17886	SAMN35300545	#N/A
BP_292.fa	65.83	0.86	75	3553	64.2	Bacteria;Actinobacteriota;Actinomycetia;Mycobacteriales;Mycobacteriaceae;Mycobacterium;	80s_RegenForest	6.20921	SAMN35300390	#N/A
BP_608.fa	64.21	8.77	73	3059	68.7	Bacteria;Chloroflexota;Limnocylindria;Limnocylindrales;CSP1-4;SPCO01;	80s_RegenForest	5.53617	SAMN35300741	#N/A
BP_637.fa	82.76	2.58	73	2992	65.4	Bacteria;Myxococcota;Polyangia;Palsa-1104A;Fen-1088;;	60s_RegenForest	6.54471	SAMN35300773	#N/A
BP_287.fa	52.74	3.45	72	2985	70	Bacteria;Actinobacteriota;Actinomycetia;Mycobacteriales;Mycobacteriaceae;Mycobacterium;	80s_BurnScar	2.14263	SAMN35300384	#N/A
BP_103.fa	75.95	2.56	72	4877	58	Bacteria;Actinobacteriota;Acidimicrobiia;Acidimicrobiales;;;	60s_RegenForest	6.37832	SAMN35300181	JAUTXC000000000
BP_289.fa	85.79	9.22	72	3247	70.5	Bacteria;Actinobacteriota;Actinomycetia;Mycobacteriales;Mycobacteriaceae;Mycobacterium;	80s_BurnScar	4.29678	SAMN35300386	#N/A
BP_699.fa	98.7	1.07	72	3064	70.4	Bacteria;Proteobacteria;Alphaproteobacteria;Sphingomonadales;Sphingomonadaceae;Allosphingosinicella;	60s_RegenForest	11.9977	SAMN35300841	#N/A
BP_51.fa	100	3.42	72	3909	72	Bacteria;Acidobacteriota;Thermoanaerobaculia;Gp7-AA8;Gp7-AA8;JADGNZ01;	60s_RegenForest	12.199	SAMN35300632	#N/A
BP_266.fa	51.99	1.8	71	3242	63.5	Bacteria;Actinobacteriota;Actinomycetia;Mycobacteriales;Mycobacteriaceae;Mycobacterium;	70s_RegenForest	5.4604	SAMN35300361	#N/A
BP_647.fa	85.47	2.92	71	3769	59.7	Bacteria;Proteobacteria;Alphaproteobacteria;Acetobacterales;Acetobacteraceae;Rhodopila;	60s_RegenForest	9.45775	SAMN35300784	#N/A
BP_155.fa	73.67	1.2	70	3297	64	Bacteria;Actinobacteriota;Actinomycetia;Actinomycetales;Microbacteriaceae;Lacisediminihabitans;	70s_BurnScar	5.08225	SAMN35300238	JAUZFW000000000
BP_368.fa	81.82	6.91	70	3026	68.4	Bacteria;Actinobacteriota;Actinomycetia;Propionibacteriales;Nocardioidaceae;MarmoricolaA;	90s_RegenForest	8.96549	SAMN35300474	#N/A
BP_91.fa	83.57	3.39	70	12451	68.4	Bacteria;Actinobacteriota;Acidimicrobiia;Acidimicrobiales;JACDCH01;;	2000s_BurnScar	8.67134	SAMN35300953	#N/A
BP_15.fa	91.04	3.16	70	3776	68.5	Bacteria;Acidobacteriota;Blastocatellia;Pyrinomonadales;Pyrinomonadaceae;JACCRA01;	90s_BurnScar	11.0776	SAMN35300232	JAUZFQ000000000
BP_509.fa	54.33	1.71	68	198194	66.8	Bacteria;Actinobacteriota;Thermoleophilia;Solirubrobacterales;Solirubrobacteraceae;;	90s_BurnScar	10.1095	SAMN35300631	#N/A
BP_484.fa	61.1	7.94	67	64070	62.3	Bacteria;Actinobacteriota;Thermoleophilia;Solirubrobacterales;Solirubrobacteraceae;CADCVQ01;	70s_RegenForest	8.51996	SAMN35300603	#N/A
BP_275.fa	68.28	1.59	67	3622	59.9	Bacteria;Actinobacteriota;Actinomycetia;Mycobacteriales;Mycobacteriaceae;Mycobacterium;	70s_RegenForest	2.67701	SAMN35300371	#N/A
BP_614.fa	78.4	9	67	5289	58.8	Bacteria;DesulfobacterotaB;Binatia;Binatales;Binataceae;JADMIL01;	80s_RegenForest	5.83263	SAMN35300748	#N/A
BP_26.fa	92.62	5.13	67	3630	56.7	Bacteria;Acidobacteriota;Blastocatellia;Pyrinomonadales;Pyrinomonadaceae;QHXN01;	60s_RegenForest	10.7565	SAMN35300354	#N/A
BP_701.fa	93.51	4.96	67	193507	66.8	Bacteria;Proteobacteria;Alphaproteobacteria;Sphingomonadales;Sphingomonadaceae;Allosphingosinicella;	90s_BurnScar	13.13	SAMN35300845	#N/A
BP_36.fa	57.23	0.85	63	3721	60.5	Bacteria;Acidobacteriota;Blastocatellia;Pyrinomonadales;Pyrinomonadaceae;UBA11740;	60s_RegenForest	7.17895	SAMN35300465	#N/A
BP_313.fa	67.93	2.54	63	144048	61.5	Bacteria;Actinobacteriota;Actinomycetia;Mycobacteriales;Pseudonocardiaceae;Pseudonocardia;	60s_BurnScar	2.22392	SAMN35300414	#N/A
BP_782.fa	96.93	1.35	63	8284	55.1	Bacteria;Verrucomicrobiota;Verrucomicrobiae;Pedosphaerales;JADJPG01;JADJPG01;	60s_BurnScar	8.29165	SAMN35300934	#N/A
BP_639.fa	70.39	0.1	62	14765	54.1	Bacteria;Patescibacteria;Paceibacteria;UBA9983A;PALSA-1337;C7867-002;	60s_RegenForest	7.83894	SAMN35300775	#N/A
BP_698.fa	98.57	5	62	72155	68.2	Bacteria;Proteobacteria;Alphaproteobacteria;Sphingomonadales;Sphingomonadaceae;Allosphingosinicella;	60s_BurnScar	10.2027	SAMN35300840	#N/A
BP_81.fa	56.19	0	60	4333	69.5	Bacteria;Actinobacteriota;Acidimicrobiia;Acidimicrobiales;JACDCH01;;	60s_BurnScar	5.53464	SAMN35300942	#N/A
BP_125.fa	63.1	9.26	59	4025	48.7	Bacteria;Actinobacteriota;Acidimicrobiia;IMCC26256;PALSA-610;PALSA-610;	60s_RegenForest	7.14065	SAMN35300205	JAUZEP000000000
BP_29.fa	70.03	4.27	59	3432	62.9	Bacteria;Acidobacteriota;Blastocatellia;Pyrinomonadales;Pyrinomonadaceae;QHXN01;	70s_BurnScar	12.8849	SAMN35300387	#N/A
BP_437.fa	72.1	7.76	59	4022	63.2	Bacteria;Actinobacteriota;Thermoleophilia;Gaiellales;;;	2000s_BurnScar	5.92803	SAMN35300551	#N/A
BP_13.fa	83.23	1.1	57	4143	71	Bacteria;Acidobacteriota;Acidobacteriae;Bryobacterales;Bryobacteraceae;BOG-234;	60s_BurnScar	7.77911	SAMN35300210	JAUZEU000000000
BP_88.fa	85.14	3.85	57	4197	56.5	Bacteria;Actinobacteriota;Acidimicrobiia;Acidimicrobiales;JACDCH01;;	60s_BurnScar	4.00052	SAMN35300949	#N/A
BP_731.fa	94.1	7.45	57	3817	67	Bacteria;Proteobacteria;Gammaproteobacteria;Steroidobacterales;Steroidobacteraceae;Bog-1198;	70s_BurnScar	9.39919	SAMN35300878	#N/A
BP_627.fa	99.07	0.1	57	93213	68.7	Bacteria;Dormibacterota;Dormibacteria;;;;	70s_BurnScar	11.8948	SAMN35300762	#N/A
BP_519.fa	72.5	1.71	56	3374	67.6	Bacteria;Actinobacteriota;Thermoleophilia;Solirubrobacterales;Solirubrobacteraceae;;	70s_RegenForest	5.19806	SAMN35300642	#N/A
BP_207.fa	85.42	4.02	56	131758	66.8	Bacteria;Actinobacteriota;Actinomycetia;Mycobacteriales;Jatrophihabitantaceae;Jatrophihabitans;	60s_BurnScar	5.42359	SAMN35300296	JAVHVB000000000
BP_442.fa	97.84	5.26	55	72669	68.4	Bacteria;Actinobacteriota;Thermoleophilia;Solirubrobacterales;70-9;VAYN01;	90s_BurnScar	25.1643	SAMN35300557	#N/A
BP_272.fa	64.51	3.15	54	7017	67.1	Bacteria;Actinobacteriota;Actinomycetia;Mycobacteriales;Mycobacteriaceae;Mycobacterium;	70s_RegenForest	5.48136	SAMN35300368	#N/A
BP_102.fa	51.78	0	52	3918	49.1	Bacteria;Actinobacteriota;Acidimicrobiia;Acidimicrobiales;RAAP-2;Bog-756;	80s_RegenForest	8.92445	SAMN35300180	JAUTXB000000000
BP_395.fa	68.56	4.31	52	4063	50.8	Bacteria;Actinobacteriota;Thermoleophilia;Gaiellales;Gaiellaceae;PALSA-600;	80s_RegenForest	11.4332	SAMN35300504	#N/A
BP_261.fa	73.15	2.89	52	3922	60	Bacteria;Actinobacteriota;Actinomycetia;Mycobacteriales;Mycobacteriaceae;Mycobacterium;	70s_RegenForest	3.47267	SAMN35300356	#N/A
BP_725.fa	84.1	1.97	52	4402	65.9	Bacteria;Proteobacteria;Gammaproteobacteria;Burkholderiales;Burkholderiaceae;Trinickia;	70s_BurnScar	6.93174	SAMN35300871	#N/A
BP_744.fa	97.97	4.9	51	5140	55.3	Bacteria;Verrucomicrobiota;Verrucomicrobiae;Chthoniobacterales;Chthoniobacteraceae;;	60s_RegenForest	19.3236	SAMN35300892	#N/A
BP_486.fa	51.58	7.93	47	7056	66	Bacteria;Actinobacteriota;Thermoleophilia;Solirubrobacterales;Solirubrobacteraceae;CADCVQ01;	80s_BurnScar	15.2558	SAMN35300605	#N/A
BP_357.fa	76	6.03	46	8105	64.7	Bacteria;Actinobacteriota;Actinomycetia;Propionibacteriales;Kribbellaceae;Kribbella;	60s_BurnScar	30.3532	SAMN35300462	#N/A
BP_708.fa	98.61	4.22	46	137254	68.1	Bacteria;Proteobacteria;Alphaproteobacteria;Sphingomonadales;Sphingomonadaceae;Allosphingosinicella;	70s_BurnScar	14.9227	SAMN35300852	#N/A
BP_119.fa	71.39	3.42	44	7099	46.9	Bacteria;Actinobacteriota;Acidimicrobiia;IMCC26256;PALSA-610;PALSA-610;	60s_RegenForest	5.83037	SAMN35300198	JAUZEI000000000
BP_335.fa	86.26	2.32	44	6888	65.2	Bacteria;Actinobacteriota;Actinomycetia;Mycobacteriales;Pseudonocardiaceae;Pseudonocardia;	2000s_RegenForest	3.89882	SAMN35300438	#N/A
BP_561.fa	51.97	1.03	43	5025	64.3	Bacteria;Actinobacteriota;Thermoleophilia;Solirubrobacterales;Thermoleophilaceae;;	60s_BurnScar	7.3811	SAMN35300689	#N/A
BP_525.fa	59.19	2.14	41	114618	69.2	Bacteria;Actinobacteriota;Thermoleophilia;Solirubrobacterales;Solirubrobacteraceae;;	60s_BurnScar	11.7912	SAMN35300649	#N/A
BP_718.fa	91.93	5.62	41	28544	68.2	Bacteria;Proteobacteria;Gammaproteobacteria;Burkholderiales;Burkholderiaceae;Caballeronia;Caballeronia mineralivorans	70s_RegenForest	29.5995	SAMN35300863	#N/A
BP_74.fa	53.03	2.14	40	13651	67.3	Bacteria;Actinobacteriota;Acidimicrobiia;Acidimicrobiales;Ilumatobacteraceae;JAENVT01;	60s_BurnScar	4.55735	SAMN35300887	#N/A
BP_476.fa	65.86	7.76	39	6640	75.4	Bacteria;Actinobacteriota;Thermoleophilia;Solirubrobacterales;Solirubrobacteraceae;CADCVQ01;	60s_BurnScar	15.6881	SAMN35300594	#N/A
BP_381.fa	95.37	7.02	39	8325	65.9	Bacteria;Actinobacteriota;Actinomycetia;Streptosporangiales;Streptosporangiaceae;UBA9676;	2000s_RegenForest	12.4594	SAMN35300489	#N/A
BP_677.fa	69.95	2.55	37	6056	73.4	Bacteria;Proteobacteria;Alphaproteobacteria;Rhizobiales;Xanthobacteraceae;PALSA-894;	80s_BurnScar	7.79059	SAMN35300817	#N/A
BP_215.fa	68.91	2.14	34	5897	53.9	Bacteria;Actinobacteriota;Actinomycetia;Mycobacteriales;Jatrophihabitantaceae;Jatrophihabitans;	2000s_BurnScar	4.40451	SAMN35300305	JAVHVK000000000
BP_118.fa	77.18	7.26	34	9937	58.9	Bacteria;Actinobacteriota;Acidimicrobiia;IMCC26256;PALSA-555;;	60s_BurnScar	7.63062	SAMN35300197	JAUZEH000000000
BP_50.fa	99.1	2.66	34	352310	61.5	Bacteria;Acidobacteriota;Thermoanaerobaculia;Gp7-AA8;Gp7-AA8;JADGNZ01;	60s_BurnScar	30.2176	SAMN35300621	#N/A
BP_82.fa	99.15	2.14	34	261581	66.7	Bacteria;Actinobacteriota;Acidimicrobiia;Acidimicrobiales;JACDCH01;;	60s_BurnScar	19.3909	SAMN35300943	#N/A
BP_528.fa	96.41	0.43	33	7346	59.8	Bacteria;Actinobacteriota;Thermoleophilia;Solirubrobacterales;Solirubrobacteraceae;;	60s_RegenForest	6.43283	SAMN35300652	#N/A
BP_643.fa	57.15	0.71	32	7277	65.7	Bacteria;Proteobacteria;Alphaproteobacteria;Acetobacterales;Acetobacteraceae;Rhodopila;	60s_RegenForest	4.9777	SAMN35300780	#N/A
BP_581.fa	99.15	0.85	32	120269	65.8	Bacteria;Actinobacteriota;UBA4738;UBA4738;HRBIN12;AC-51;	70s_BurnScar	13.8929	SAMN35300711	#N/A
BP_767.fa	89.53	3.83	29	266992	58.5	Bacteria;Verrucomicrobiota;Verrucomicrobiae;Chthoniobacterales;UBA10450;AV80;	60s_BurnScar	57.3956	SAMN35300917	#N/A
BP_768.fa	97.97	5.82	25	12454	59.4	Bacteria;Verrucomicrobiota;Verrucomicrobiae;Chthoniobacterales;UBA10450;AV80;	60s_BurnScar	19.3071	SAMN35300918	#N/A
BP_373.fa	66.69	0.9	23	28779	36.5	Bacteria;Actinobacteriota;Actinomycetia;Streptomycetales;Streptomycetaceae;Streptomyces;Streptomyces sp005047355	2000s_RegenForest	9.08854	SAMN35300480	#N/A
BP_473.fa	57.62	0.85	14	21393	58.5	Bacteria;Actinobacteriota;Thermoleophilia;Solirubrobacterales;Solirubrobacteraceae;CADCVQ01;	60s_BurnScar	9.99251	SAMN35300591	#N/A
BP_748.fa	61.38	4.05	7	268020	53.4	Bacteria;Verrucomicrobiota;Verrucomicrobiae;Chthoniobacterales;JAFAMB01;JAFAMB01;	80s_BurnScar	3.51506	SAMN35300896	#N/A
BP_482.fa	59.77	1.72	6	272006	64.9	Bacteria;Actinobacteriota;Thermoleophilia;Solirubrobacterales;Solirubrobacteraceae;CADCVQ01;	70s_RegenForest	21.1136	SAMN35300601	#N/A
