# Supplementary material for: Soil microbiome feedbacks during disturbance-driven forest ecosystem conversion
Source: ISME J. 2024 Mar 19;18(1):wrae047. doi: 10.1093/ismejo/wrae047 (PMC11650388; doi:10.1093/ismejo/wrae047)
Supplement: Nelsonetal_Supplemental_Data_4 [file nelsonetal_supplemental_data_4.xlsx]

## Sheet: Sheet Information
Sheet	Description
A	List of supplemental annotations used along with DRAM
B	Carbon and inorganic nitrogen cycling annotations and gene coverage across treatments
C	Gene annotations and coverage across treatments presented in Figure 4
D	Summed average geTMM of all broad functional categories across treatments

## Sheet: SheetA
Broader_function	Pathway or enzyme	Gene	HMM	Reference
Nitrogen Cycling	NH3-NO2	amoA	K10944	Levy-Booth et al., 2021
Nitrogen Cycling	NO3-NO2	napA	K02567	Levy-Booth et al., 2021
Nitrogen Cycling	NO3-NO2	narG, narZ	K00370	Levy-Booth et al., 2021
Nitrogen Cycling	N fixation	nifH	K02588	Levy-Booth et al., 2021
Nitrogen Cycling	NO2-NO	nirK	K00368	Levy-Booth et al., 2021
Nitrogen Cycling	NO2-NO	nirS	K15864	Levy-Booth et al., 2021
Nitrogen Cycling	N20-N2	nosZ	K00376	Levy-Booth et al., 2021
Aromatics	Catechol ortho-cleavage	catA	K03381	Levy-Booth et al., 2021
Aromatics	Catechol ortho-cleavage	catB	K01856	Levy-Booth et al., 2021
Aromatics	Catechol ortho-cleavage	catC	K03464	Levy-Booth et al., 2021
Aromatics	Protocatechuate ortho-cleavage	pcaG	K00448	Levy-Booth et al., 2021
Aromatics	Protocatechuate ortho-cleavage	pcaH	K00449	Levy-Booth et al., 2021
Aromatics	Protocatechuate ortho-cleavage	pcaB	K01857	Levy-Booth et al., 2021
Aromatics	Protocatechuate ortho-cleavage	pcaC	K01607	Levy-Booth et al., 2021
Aromatics	Catechol/protocatechuate ortho-cleavage	pcaD	K01055	Levy-Booth et al., 2021
Aromatics	Catechol/protocatechuate ortho-cleavage	pcaI	K01031	Levy-Booth et al., 2021
Aromatics	Catechol/protocatechuate ortho-cleavage	pcaJ	K01032	Levy-Booth et al., 2021
Aromatics	Catechol/protocatechuate ortho-cleavage	pcaF	K07823	Levy-Booth et al., 2021
Aromatics	Catechol meta-cleavage	dmpB, xylE	K00446	Levy-Booth et al., 2021
Aromatics	Catechol meta-cleavage	dmpC, xylG, praB	K10217	Levy-Booth et al., 2021
Aromatics	Catechol meta-cleavage	dmpD, xylF	K10216	Levy-Booth et al., 2021
Aromatics	Catechol meta-cleavage	mhpD	K02554	Levy-Booth et al., 2021
Aromatics	Catechol meta-cleavage	mhpE	K01666	Levy-Booth et al., 2021
Aromatics	Catechol meta-cleavage	mhpF	K04073	Levy-Booth et al., 2021
Aromatics	Catechol meta-cleavage	praC, xylH	K01821	Levy-Booth et al., 2021
Aromatics	Catechol meta-cleavage	dmpH, xylI, nahK	K01617	Levy-Booth et al., 2021
Aromatics	Protocatechuate meta-cleavage	ligA	K04100	Levy-Booth et al., 2021
Aromatics	Protocatechuate meta-cleavage	ligB	K04101	Levy-Booth et al., 2021
Aromatics	Protocatechuate meta-cleavage	ligC	K10219	Levy-Booth et al., 2021
Aromatics	Protocatechuate meta-cleavage	ligI	K10221	Levy-Booth et al., 2021
Aromatics	Protocatechuate meta-cleavage	galD	K16514	Levy-Booth et al., 2021
Aromatics	Protocatechuate meta-cleavage	ligJ	K10220	Levy-Booth et al., 2021
Aromatics	Protocatechuate meta-cleavage	galB	K16515	Levy-Booth et al., 2021
Aromatics	Protocatechuate meta-cleavage	ligK, galC	K10218	Levy-Booth et al., 2021
Aromatics	Napthalene - polyaromatics	nahD	K14584	Levy-Booth et al., 2021
Aromatics	Napthalene - polyaromatics	nahE	K14585	Levy-Booth et al., 2021
Aerobic alkanes	AlkB-type alkane hydroxylase	alkB	See paper CANT-HYD database	Khot et al., 2022
Aerobic alkanes	Flavin-binding monooxygenase	almA	See paper CANT-HYD database	Khot et al., 2022
Aerobic alkanes	Flavin-binding monooxygenase	almA	See paper CANT-HYD database	Khot et al., 2022
Aerobic alkanes	butane monooxygenase (particulate)	bmoA_butane	See paper CANT-HYD database	Khot et al., 2022
Aerobic alkanes	butane monooxygenase (particulate)	bmoB	See paper CANT-HYD database	Khot et al., 2022
Aerobic alkanes	butane monooxygenase (particulate)	bmoC	See paper CANT-HYD database	Khot et al., 2022
Aerobic alkanes	butane monooxygenase (soluble) complex	bmoX (alpha subunit)	See paper CANT-HYD database	Khot et al., 2022
Aerobic alkanes	butane monooxygenase (soluble) complex	bmoY	See paper CANT-HYD database	Khot et al., 2022
Aerobic alkanes	butane monooxygenase (soluble) complex	bmoZ	See paper CANT-HYD database	Khot et al., 2022
Aerobic alkanes	Cytochrome P450 alkane hydroxylase	Cyp153	See paper CANT-HYD database	Khot et al., 2022
Aerobic alkanes	Long-chain alkane monooxygenase	ladA_alpha	See paper CANT-HYD database	Khot et al., 2022
Aerobic alkanes	Long-chain alkane monooxygenase	ladA_beta	See paper CANT-HYD database	Khot et al., 2022
Aerobic alkanes	Long-chain alkane monooxygenase	ladB	See paper CANT-HYD database	Khot et al., 2022
Aerobic alkanes	Propane 2-monoxygenase	prmA	See paper CANT-HYD database	Khot et al., 2022
Aerobic alkanes	Propane 2-monoxygenase	prmC	See paper CANT-HYD database	Khot et al., 2022
Aerobic aromatics	Toluene/Benzene 4-monooxygenase	tmoA	See paper CANT-HYD database	Khot et al., 2022
Aerobic aromatics	Monoaromatic dioxygenase	broad	See paper CANT-HYD database	Khot et al., 2022
Aerobic aromatics	Phenol hydroxylase	dmpO	See paper CANT-HYD database	Khot et al., 2022
Aerobic aromatics	Dibenzothiophene desulfurization enzyme C	dszC (soxC)	See paper CANT-HYD database	Khot et al., 2022
Aerobic aromatics	Naphthalene 1,2-dioxygenase alpha	ndoB	See paper CANT-HYD database	Khot et al., 2022
Aerobic aromatics	Polyaromatic/Naphthalene 1,2-dioxygenase beta subunit	ndoC	See paper CANT-HYD database	Khot et al., 2022
Aerobic aromatics	Naphthalene 1,2-dioxygenase alpha	non ndoB	See paper CANT-HYD database	Khot et al., 2022
Aerobic aromatics	Monoaromatic dioxygenase beta subunit	tcbAb, todC2, bphAb	See paper CANT-HYD database	Khot et al., 2022
Aerobic aromatics	Toluene/Benzene 4-monooxygenase	tmoB	See paper CANT-HYD database	Khot et al., 2022
Aerobic aromatics	Toluene 4-monooxygenase	tmoE	See paper CANT-HYD database	Khot et al., 2022
Aerobic aromatics	Toluene 2-monooxygenase/Phenol Hydroxylase	tomA1	See paper CANT-HYD database	Khot et al., 2022
Aerobic aromatics	Toluene 2-monooxygenase/Phenol Hydroxylase	tomA3	See paper CANT-HYD database	Khot et al., 2022
Aerobic aromatics	Toluene 2-monooxygenase/Phenol Hydroxylase	tomA4	See paper CANT-HYD database	Khot et al., 2022
Anaerobic alkanes	Alkane C2 methylene hydroxylase (putative)	ahyA	See paper CANT-HYD database	Khot et al., 2022
Anaerobic alkanes	1-methylalkyl (alkyl) succinate synthase	masD/assA	See paper CANT-HYD database	Khot et al., 2022
Anaerobic aromatics	Benzene carboxylase	abcA1	See paper CANT-HYD database	Khot et al., 2022
Anaerobic aromatics	Benzene carboxylase	abcA2	See paper CANT-HYD database	Khot et al., 2022
Anaerobic aromatics	Benzyl/(4-Isopropylbenzyl) succinate synthase	bssA/ibsA	See paper CANT-HYD database	Khot et al., 2022
Anaerobic aromatics	p-cymene dehydrogenase	cmdA	See paper CANT-HYD database	Khot et al., 2022
Anaerobic aromatics	Ethylbenzene dehydrogenase	ebdA	See paper CANT-HYD database	Khot et al., 2022
Anaerobic aromatics	Naphthalene carboxylase	K27540	See paper CANT-HYD database	Khot et al., 2022
Anaerobic aromatics	Naphthyl 2-methylsuccinate synthase	nmsA	See paper CANT-HYD database	Khot et al., 2022

## Sheet: SheetB
Gene ID	Annotation	Function	Average geTMM 60s burn scar	Average geTMM 60s regen forest	Average geTMM 70s burn scar	Average geTMM 70s regen forest	Average geTMM 80s burn scar	Average geTMM 80s regen forest	Average geTMM 90s burn scar	Average geTMM 90s regen forest	Average geTMM 2000s burn scar	Average geTMM 2000s regen forest
33BS_k127_1867533_4	anthranilate 1,2-dioxygenase [EC:1.14.12.1]	Anthranilate deg	0	0	0	0	0.689876	0	0	0	0	0
27BS_k127_2224015_136	4-carboxymuconolactone decarboxylase [EC:4.1.1.44]	PCA Orthocleavage	0.162688	0.316534	2.29045	0	0	0	0	0	0	0
27CD_k127_4678955_1	2-hydroxy-6-ketonona-2,4-dienedioic acid hydrolase [EC:3.7.1.14] [RN:R06789]	Trans-cinnamate degradation	0.148746	0.531362	0.218041	0	0	0	0	0	0.499403	0
34CS_k127_3743556_11	mhpA; 3-(3-hydroxy-phenyl)propionate hydroxylase [EC:1.14.13.127] [RN:R06787]	Trans-cinnamate degradation	0	0.753514	0	0	0	0.380668	0	0	0	0
21BD_k127_4033794_1	ligI; 2-pyrone-4,6-dicarboxylate lactonase [EC:3.1.1.57]	PCA Metacleavage	0	0	0.359428	0	0	0	0	0	0	0
18CD_k127_6642037_4	2-hydroxychromene-2-carboxylate isomerase [EC:5.99.1.4]	Naphthalene/Polyaromatics	0.221243	0	0	0	0.162049	0	0	2.67317	0	0
4BS_k127_887553_1	catechol 2,3-dioxygenase [EC:1.13.11.2] [RN:R00816 R05295]	Catechol Metacleavage	0	0	0	0	0	0	0	0	1.36314	0
15BD_k127_1013276_3	4,5-dihydroxyphthalate decarboxylase [EC:4.1.1.55] [RN:R01635]	Phthalate degradation	0	0	0	0	0	0	1.78737	0	0.78351	0
42CS_k127_2009726_3	3-phenylpropionate/cinnamic acid dioxygenase [EC:1.14.12.19] [RN:R06783]	Trans-cinnamate degradation	0.322148	1.11633	0	0.161074	0.455257	0.815436	0	0	0	0.161074
7BS_k127_1881012_1	phthalate 4,5-dioxygenase [EC:1.14.12.7] [RN:R03630]	Phthalate degradation	0.539254	0.509977	0.836114	0	0.547759	0	1.20289	0	1.72359	0
34CS_k127_3621841_4	5-oxopent-3-ene-1,2,5-tricarboxylate decarboxylase / 2-hydroxyhepta-2,4-diene-1,7-dioate isomerase [EC:4.1.1.68 5.3.3.-] [RN:R04380 R04134]	Homoprotocatechuate degradation	0	0.380732	0	0	0	0.46239	0	0	0	0
24CD_k127_2473685_1	4-hydroxy 2-oxovalerate aldolase [EC:4.1.3.39]	Catechol Metacleavage	0.705977	3.028	1.70086	3.07539	2.64136	6.23963	0	0.863893	0	2.86564
33BS_k127_1578870_2	3-oxoadipate enol-lactonase [EC:3.1.1.24] [RN:R02991]	Catechol Orthocleavage	0	0	0	0	0.387597	0	0	0	0	0
28CS_k127_1802398_4	mhpA; 3-(3-hydroxy-phenyl)propionate hydroxylase [EC:1.14.13.127] [RN:R06787]	Trans-cinnamate degradation	0	0	0	0	0	1.75408	0	0	0	0
42CS_k127_2334019_6	3-oxoadipate enol-lactonase [EC:3.1.1.24]	bKa pathway	0	0.50791	0	0.441243	0	0	0	0	0	0.198305
15CD_k127_2473066_3	3-oxoadipate CoA-transferase, alpha subunit [EC:2.8.3.6]	bKa pathway	0	1.33711	0.18488	2.56598	0	0.370103	0	3.61031	0	0.638144
7CS_k127_3262725_1	acetyl-CoA acyltransferase [EC:2.3.1.16]	bKa pathway	0	0	0	0.179838	0	0.216192	0	0	0	0.393221
34BD_k127_1128975_15	phthalate 4,5-dioxygenase [EC:1.14.12.7] [RN:R03630]	Phthalate degradation	0	0	0	0	0.789244	0	0	0	0	0
4BS_k127_1227649_1	2,3-dihydroxyphenylpropionate 1,2-dioxygenase [EC:1.13.11.16] [RN:R06788]	Trans-cinnamate degradation	0.149123	0	0	0	0.49269	0	0.598684	0	0.590643	0
1CD_k127_542749_7	catechol 2,3-dioxygenase [EC:1.13.11.2] [RN:R00816 R05295]	Catechol Metacleavage	0	0	0	0	0	0	0	0	0	6.1575
7BS_k127_558373_4	3-phenylpropionate/cinnamic acid dioxygenase [EC:1.14.12.19] [RN:R06783]	Trans-cinnamate degradation	0	0	0	0	0	0	0.444444	0	0.871549	0
12BS_k127_213208_4	acetaldehyde dehydrogenase [EC:1.2.1.10]	Catechol Metacleavage	0.621513	0	0	0	0	0	0	0	0	0
33BS_k127_4120192_1	4,5-dihydroxyphthalate decarboxylase [EC:4.1.1.55] [RN:R01635]	Phthalate degradation	0	0	0	0	1.29183	0	0	0	0	0
15CD_k127_7924016_4	3-phenylpropionate/cinnamic acid dioxygenase [EC:1.14.12.19] [RN:R06783]	Trans-cinnamate degradation	0	0	0	0	0	0	0	0.252252	0.282282	0
7BD_k127_2089816_3	muconate cycloisomerase [EC:5.5.1.1] [RN:R06989]	Catechol Orthocleavage	0	0	0	0	0	0	0.893646	0	0.629834	0
42BD_k127_1013976_1	anthranilate 1,2-dioxygenase [EC:1.14.12.1]	Anthranilate deg	0.72093	0.146512	0	0.26124	0	0.904651	0	0	0	0.3
24CS_k127_609737_2	bbsH; E-phenylitaconyl-CoA hydratase [EC:4.2.1.-] [RN:R05599]	Toluene degradation	0.344653	0.82948	0	0.567197	0	0	0	0	0	1.14017
33CD_k127_345969_5	4-carboxymuconolactone decarboxylase [EC:4.1.1.44]	PCA Orthocleavage	0	0.280303	0	0	0	1.44848	0	0	0	0
12CD_k127_1777256_3	aliA; cyclohexanecarboxylate-CoA ligase [EC:6.2.1.-] [RN:R05620]	Benzoate degradation	0.188584	1.76271	0	0	0	0.587062	0	0	0	0
7BS_k127_1114472_5	ligX; 5,5'-dehydrodivanillate O-demethylase	lignin subunit degradation	0	0	0	0	0	0	0	0	0.339758	0
28BS_k127_369106_1	3-phenylpropionate/cinnamic acid dioxygenase [EC:1.14.12.19] [RN:R06783]	Trans-cinnamate degradation	0	0	0	0.719337	3.35359	0.416022	0	0	0	1.27661
12BD_k127_3698394_29	acetaldehyde dehydrogenase [EC:1.2.1.10]	Catechol Metacleavage	5.7717	0.42357	0.929487	0	13.84	0	0	0	5.27687	0
4CS_k127_1859786_3	2-keto-4-pentenoate hydratase [EC:4.2.1.80]	Catechol Metacleavage	0.175377	2.59088	0	10.8667	8.33246	16.4776	0	1.53005	0	25.8981
28BS_k127_469066_4	ligM; vanillate/3-O-methylgallate O-demethylase [EC:2.1.1.341]	lignin subunit degradation	0	0	0	0	0.675799	0.16895	0	0.253425	0	1.9726
7CS_k127_4598124_20	acetyl-CoA acyltransferase [EC:2.3.1.16]	bKa pathway	0	0	0	0.343516	0	1.46642	0	0.331994	0	1.59164
21CS_k127_735949_1	mhpA; 3-(3-hydroxy-phenyl)propionate hydroxylase [EC:1.14.13.127] [RN:R06787]	Trans-cinnamate degradation	0	0.232279	0	3.29117	0	0.30189	0	0.814068	0	0.27281
15CS_k127_126884_1	4-carboxymuconolactone decarboxylase [EC:4.1.1.44]	PCA Orthocleavage	0.171053	0.450292	0.614035	0.378655	0	0	0.22807	1.21272	0.293129	0.171784
12BS_k127_2760028_1	3-oxoadipate enol-lactonase [EC:3.1.1.24] [RN:R02991]	Catechol Orthocleavage	0.450617	0	0	0	0	0	0	0	0	0
27CS_k127_1898137_37	cyclohexa-1,5-dienecarbonyl-CoA hydratase [EC:4.2.1.100] [RN:R05597]	Benzoyl-CoA degradation	0	2.89759	0	1.13791	0	0	0	0.757482	0	0
42CS_k127_2877967_5	4-oxalocrotonate tautomerase [EC:5.3.2.6]	Catechol Metacleavage	0.170213	2.55319	0.340426	1.70213	1.19149	1.70213	0	0	0.340426	0.680851
7BD_k127_413824_1	3-oxoadipate enol-lactonase [EC:3.1.1.24]	bKa pathway	0.550141	0	0.484934	0	0.916902	0	0	0	0.591808	0
7BD_k127_3902131_1	4,5-dihydroxyphthalate decarboxylase [EC:4.1.1.55] [RN:R01635]	Phthalate degradation	0	0	0	0	0.249612	0	0.310465	0	0	0
24BS_k127_2284189_2	pcaC; 4-carboxymuconolactone decarboxylase [EC:4.1.1.44]	PCA Orthocleavage	0.734262	0	0.682147	0	0.226006	0	0	0.398607	0	0.408153
27BS_k127_3876648_2	4-carboxymuconolactone decarboxylase [EC:4.1.1.44]	PCA Orthocleavage	0.887324	0	0	0.292488	0	0	0.366901	0	0	0
42CD_k127_1701966_6	4-hydroxy 2-oxovalerate aldolase [EC:4.1.3.39]	Catechol Metacleavage	0	1.12578	0	0	0	0	0	0	0	0.685762
12CD_k127_7495592_4	catechol 2,3-dioxygenase [EC:1.13.11.2]	Catechol Metacleavage	0	2.50526	0.488739	1.6544	0.340591	3.12838	0	1.33258	0	1.9512
4CS_k127_580852_3	bbsH; E-phenylitaconyl-CoA hydratase [EC:4.2.1.-] [RN:R05599]	Toluene degradation	0	0	0	0.552264	0.152697	0.164017	0	0.242775	0	1.33357
15BD_k127_994908_3	3-oxoadipate enol-lactonase [EC:3.1.1.24] [RN:R02991]	Catechol Orthocleavage	0	0	0	0	0	0	0.573906	0	0.275515	0
45CS_k127_3443005_80	cyclohexa-1,5-dienecarbonyl-CoA hydratase [EC:4.2.1.100] [RN:R05597]	Benzoyl-CoA degradation	0	0.979452	0	0	0	0	0	0	0	0
28CD_k127_4509336_6	3-oxoadipate enol-lactonase [EC:3.1.1.24] [RN:R02991]	Catechol Orthocleavage	0.5	0.505102	0.336735	1.14626	0.142857	1.20578	0	0.505102	0	2.22109
34CD_k127_5118538_3	5-carboxymethyl-2-hydroxymuconate isomerase [EC:5.3.3.10][RN:R04379]	Homoprotocatechuate degradation	0	0.557018	0	1.2076	0.262427	0.638889	0	0.426535	0	0.458333
15BD_k127_1276837_5	4-carboxymuconolactone decarboxylase [EC:4.1.1.44]	PCA Orthocleavage	0	0	0.162393	0	0.921368	0	1.67244	0	0.463248	0
21BD_k127_462455_8	desB, galA; gallate dioxygenase [EC:1.13.11.57]	Aerobic gallate deg	0	0	0.712281	0	0	0	0	0	0	0
7BS_k127_1580214_6	dmpL; Phenol hydroxylase P1 protein [RN:R10042 R10043]	Benzene degradation	0	0	0	0	0	0	0	0	0.506588	0
1BD_k127_1873647_4	mhpA; 3-(3-hydroxy-phenyl)propionate hydroxylase [EC:1.14.13.127] [RN:R06787]	Trans-cinnamate degradation	1.34077	0.594246	1.40427	0.225694	1.38046	0.382441	0.494792	0.508185	2.61706	1.1126
28BS_k127_2308669_18	catechol 2,3-dioxygenase [EC:1.13.11.2] [RN:R00816 R05295]	Catechol Metacleavage	0	0	0.3475	0.382083	1.69	1.95833	0	0	0.66375	0.67875
4CS_k127_628754_3	2,3-dihydroxyphenylpropionate 1,2-dioxygenase [EC:1.13.11.16] [RN:R06788]	Trans-cinnamate degradation	0.165775	0.131907	0	0.27451	0	0	0	0	0	1.78164
28BS_k127_1377794_1	badH; 2-hydroxycyclohexanecarboxyl-CoA dehydrogenase [EC:1.1.1.-] [RN:R05582]	Benzoate degradation	0	0.164992	0	0	0.763819	0.805695	0	0	0	0.28057
7BS_k127_992199_3	pcaG; protocatechuate 3,4-dioxygenase, alpha subunit [EC:1.13.11.3]	PCA Orthocleavage	0	0.4	0	0	0	0	0	0	1.22148	0
12BD_k127_1106697_5	4-hydroxy 2-oxovalerate aldolase [EC:4.1.3.39]	Catechol Metacleavage	1.78609	0	2.72353	0.174103	0.799213	0	2.11745	0	0.283902	0
27CD_k127_9862346_5	mhpA; 3-(3-hydroxy-phenyl)propionate hydroxylase [EC:1.14.13.127] [RN:R06787]	Trans-cinnamate degradation	0	0	0	0.361705	0.277549	0.176124	0	0.858553	0	0.222725
7BS_k127_843045_15	badH; 2-hydroxycyclohexanecarboxyl-CoA dehydrogenase [EC:1.1.1.-] [RN:R05582]	Benzoate degradation	0	0	0	0	0	0	0	0	0.477885	0
18CD_k127_6746464_1	mhpA; 3-(3-hydroxy-phenyl)propionate hydroxylase [EC:1.14.13.127] [RN:R06787]	Trans-cinnamate degradation	1.13514	0.396043	0.517438	0.566231	0	0	0	0.782445	0	0.238263
15BS_k127_3821702_2	4,5-dihydroxyphthalate decarboxylase [EC:4.1.1.55] [RN:R01635]	Phthalate degradation	1.2657	0	0.730347	0	0.256917	0	0.730567	0	0.717391	0
15BD_k127_3298015_4	3-oxoadipate enol-lactonase [EC:3.1.1.24]	bKa pathway	1.55366	0	1.91539	0	1.75894	0	7.87777	0	5.09483	0
27CD_k127_6313110_6	3-oxoadipate enol-lactonase [EC:3.1.1.24]	bKa pathway	0.559646	2.95576	1.93522	2.23316	1.75571	1.14926	0	6.84289	0	2.14897
27BS_k127_1061498_4	catechol 2,3-dioxygenase [EC:1.13.11.2] [RN:R00816 R05295]	Catechol Metacleavage	0	0	0.442177	0.583333	0	0	0	0.678571	0.336735	0
7BS_k127_2725344_2	acetyl-CoA acyltransferase [EC:2.3.1.16]	bKa pathway	0	0	0	0	0.532211	0	1.53692	0	3.74937	0
7BD_k127_2013663_50	badH; 2-hydroxycyclohexanecarboxyl-CoA dehydrogenase [EC:1.1.1.-] [RN:R05582]	Benzoate degradation	0	0	0	0	0	0	0	0	0.96073	0
24BS_k127_1356957_4	acetyl-CoA acyltransferase [EC:2.3.1.16]	bKa pathway	0.328361	0	1.19171	0.584899	0	0	0	0.218785	0	0.394291
45CS_k127_2846486_4	3-oxoadipate enol-lactonase [EC:3.1.1.24]	bKa pathway	0	1.72116	0	0	0	0	0	0	0	0
27CS_k127_1850836_4	3-oxoadipate CoA-transferase, alpha subunit [EC:2.8.3.6]	bKa pathway	0.551203	2.70309	1.5622	3.13986	0.82921	0.512027	0	3.47113	0	0.667698
33BS_k127_2411046_1	ligX; 5,5'-dehydrodivanillate O-demethylase	lignin subunit degradation	0.451411	2.55225	0.851358	2.82863	1.30303	1.06165	0	2.91614	0	0.52325
18BD_k127_5594173_13	pcaH; protocatechuate 3,4-dioxygenase, beta subunit [EC:1.13.11.3]	PCA Orthocleavage	0	0	0	0	0	0	1.03132	0	0	0
1BD_k127_1761435_2	badI; 2-ketocyclohexanecarboxyl-CoA hydrolase [EC:3.1.2.-] [RN:R05592]	Benzoate degradation	0	0	2.07232	0	0	0	0	0	1.16215	0
27CD_k127_12343452_32	acetyl-CoA acyltransferase [EC:2.3.1.16]	bKa pathway	0.782123	0.969646	0	1.14264	0.13594	0	0.548045	0.867598	0.278212	0
28CD_k127_5132906_3	4-carboxymuconolactone decarboxylase [EC:4.1.1.44]	PCA Orthocleavage	0	1.42904	0.168317	3.23432	0	2.07096	0	1.28218	0	0.930693
18BS_k127_2019473_7	pcaC; 4-carboxymuconolactone decarboxylase [EC:4.1.1.44]	PCA Orthocleavage	0	0	0	0	0	0	1.87121	0	0.509091	0
21CD_k127_2445843_4	4-hydroxy 2-oxovalerate aldolase [EC:4.1.3.39]	Catechol Metacleavage	0	0.356003	0	0	0.582494	0.827456	0	0.409635	0	0
45CS_k127_2336269_12	acetyl-CoA acyltransferase [EC:2.3.1.16]	bKa pathway	0.165219	2.53782	0	0	0.382917	1.41513	0	0	0	0
18BD_k127_6757471_1	3-phenylpropionate/cinnamic acid dioxygenase [EC:1.14.12.19] [RN:R06783]	Trans-cinnamate degradation	0	0	0	0	0	0	1.04184	0	0	0
27BS_k127_3794177_1	aliA; cyclohexanecarboxylate-CoA ligase [EC:6.2.1.-] [RN:R05620]	Benzoate degradation	1.80933	0.241127	0.176757	0	0	0	0	0	0	0
7BD_k127_4308234_4	anthranilate 1,2-dioxygenase [EC:1.14.12.1]	Anthranilate deg	0	0	0	0	0.387565	0	0	0	2.69827	0
18BD_k127_5719957_4	3-phenylpropionate/cinnamic acid dioxygenase [EC:1.14.12.19] [RN:R06783]	Trans-cinnamate degradation	0	0	0	0	0	0	0	0	0	0
42BS_k127_99400_5	acetyl-CoA acyltransferase [EC:2.3.1.16]	bKa pathway	0.697137	0.290382	0	0	0	0	0	0	0	0
42CD_k127_336498_4	5-carboxymethyl-2-hydroxymuconic-semialdehyde dehydrogenase [EC:1.2.1.60] [RN:R04418]	Homoprotocatechuate degradation	0	0	0	0	0	0	0	0	0	0
34CD_k127_2440093_5	badH; 2-hydroxycyclohexanecarboxyl-CoA dehydrogenase [EC:1.1.1.-] [RN:R05582]	Benzoate degradation	0	0	0	0.234304	0	0.87871	0	0	0	0
15BS_k127_2967554_3	aliA; cyclohexanecarboxylate-CoA ligase [EC:6.2.1.-] [RN:R05620]	Benzoate degradation	0	0	0	0	0	0	0.90568	0	0	0
45BS_k127_786658_24	3-oxoadipate enol-lactonase [EC:3.1.1.24]	bKa pathway	2.67032	0	0	0	0	0	0	0	0	0
28BD_k127_2605371_6	mhpA; 3-(3-hydroxy-phenyl)propionate hydroxylase [EC:1.14.13.127] [RN:R06787]	Trans-cinnamate degradation	0	0	0	0	0.454815	0	0	0	0	0
27CD_k127_8196962_1	pcaC; 4-carboxymuconolactone decarboxylase [EC:4.1.1.44]	PCA Orthocleavage	0	0	0	0.172043	0	0.172043	0	0.516129	0	0.344086
15CS_k127_5643081_1	4-carboxymuconolactone decarboxylase [EC:4.1.1.44]	PCA Orthocleavage	0	0.476302	0	0	0	0	0	1.55112	0	0
7CS_k127_5056945_1	4-carboxymuconolactone decarboxylase [EC:4.1.1.44]	PCA Orthocleavage	0	0.145022	0	0.580087	1.42496	0.310245	0	0.271645	0	1.43867
18BS_k127_3707766_3	acetyl-CoA acyltransferase [EC:2.3.1.16]	bKa pathway	0.190735	0	0	0	0.317409	0	2.45195	0	0	0
27CD_k127_12495025_1	catechol 2,3-dioxygenase [EC:1.13.11.2] [RN:R00816 R05295]	Catechol Metacleavage	0	0.249315	0	0.66347	0	0	0	0.317808	0	0
12CD_k127_1257802_3	ligI; 2-pyrone-4,6-dicarboxylate lactonase [EC:3.1.1.57]	PCA Metacleavage	0	0	0	0	0	0	0	0	0	0
24BD_k127_1701625_1	ligW; 5-carboxyvanillate decarboxylase	lignin subunit degradation	0.737209	0	1.2031	0	0	0	0	0.274419	0	0
18BD_k127_2741198_3	3-phenylpropionate/cinnamic acid dioxygenase [EC:1.14.12.19] [RN:R06783]	Trans-cinnamate degradation	0.236833	0	0.388039	0	0	0	0	0	0	0
7BD_k127_468295_7	3-oxoadipate enol-lactonase [EC:3.1.1.24] [RN:R02991]	Catechol Orthocleavage	0.273737	0	0	0	1.61515	0	0.782828	0	1.07778	0
33CD_k127_3743679_4	3-phenylpropionate/cinnamic acid dioxygenase [EC:1.14.12.19] [RN:R06783]	Trans-cinnamate degradation	0	0.567901	0	0	0	1.738	0	0	0	0
27CD_k127_5141666_1	3-phenylpropionate/cinnamic acid dioxygenase [EC:1.14.12.19] [RN:R06783]	Trans-cinnamate degradation	0	1.02394	0	0.395028	0	0.678637	0	0	0	0
34CS_k127_1082277_3	badH; 2-hydroxycyclohexanecarboxyl-CoA dehydrogenase [EC:1.1.1.-] [RN:R05582]	Benzoate degradation	0	0.400121	0	1.15149	0	0.953855	0	0.361111	0	0
34CS_k127_1558124_1	3-oxoadipate enol-lactonase [EC:3.1.1.24] [RN:R02991]	Catechol Orthocleavage	0	0.168367	0	0	0	0.414966	0	0	0	0
7BD_k127_1380693_4	catechol 2,3-dioxygenase [EC:1.13.11.2] [RN:R00816 R05295]	Catechol Metacleavage	0	0	0	0	0	0	0	0	0.820988	0
18CD_k127_1599311_2	4-carboxymuconolactone decarboxylase [EC:4.1.1.44]	PCA Orthocleavage	0	0	0	0	0	2.56838	0	0	0.17735	0.30057
21CD_k127_7299405_1	badH; 2-hydroxycyclohexanecarboxyl-CoA dehydrogenase [EC:1.1.1.-] [RN:R05582]	Benzoate degradation	0	0.348485	0	0	0.174242	0	0	0	0	0
28CD_k127_4690883_4	ligB; protocatechuate 4,5-dioxygenase, beta chain [EC:1.13.11.8]	PCA Metacleavage	0	0	0	0.754296	0	0.257045	0	0	0	0.436082
18BD_k127_493503_6	anthranilate 1,2-dioxygenase [EC:1.14.12.1]	Anthranilate deg	0	0	0	0	0	0	0.47334	0	0	0
12BS_k127_1786022_1	4-carboxymuconolactone decarboxylase [EC:4.1.1.44]	PCA Orthocleavage	0.318182	0	0	0	0	0	0	0	0	0
24BD_k127_2328045_3	ligB; protocatechuate 4,5-dioxygenase, beta chain [EC:1.13.11.8]	PCA Metacleavage	0.258757	0	0.772316	0	0.365254	0	0.791525	0	0	0
24BS_k127_1006731_4	aliA; cyclohexanecarboxylate-CoA ligase [EC:6.2.1.-] [RN:R05620]	Benzoate degradation	1.38226	0	3.65819	0	0.162427	0	0	0	0	0
18CD_k127_2215028_3	4-carboxymuconolactone decarboxylase [EC:4.1.1.44]	PCA Orthocleavage	0	0.170822	0	1.2096	0	0	0	0.761773	0	0.332872
28BS_k127_231193_7	catechol 2,3-dioxygenase [EC:1.13.11.2] [RN:R00816 R05295]	Catechol Metacleavage	0	0	0	0	1.41108	0	0	0	0	0.457635
7BS_k127_2235180_3	3-oxoadipate enol-lactonase [EC:3.1.1.24]	bKa pathway	0	0	0	0	0.268519	0	0	0	0.39537	0
27BD_k127_3822214_4	4-oxalocrotonate tautomerase [EC:5.3.2.6]	Catechol Metacleavage	0	0.440252	0.418239	1.03302	0.191038	0	0	0.652123	0	0
12BS_k127_1712887_5	pcaC; 4-carboxymuconolactone decarboxylase [EC:4.1.1.44]	PCA Orthocleavage	0.166667	0	0	0.166667	0	0.333333	0	0	0	0
15BS_k127_2219651_6	3-phenylpropionate/cinnamic acid dioxygenase [EC:1.14.12.19] [RN:R06783]	Trans-cinnamate degradation	0.15873	0	0.974359	0	0	0	0.775641	0	0.133089	0
7BD_k127_3832924_1	mhpA; 3-(3-hydroxy-phenyl)propionate hydroxylase [EC:1.14.13.127] [RN:R06787]	Trans-cinnamate degradation	0.177405	0	0	0	0	0	0.631068	0	0.28729	0
24BD_k127_681943_3	mhpA; 3-(3-hydroxy-phenyl)propionate hydroxylase [EC:1.14.13.127] [RN:R06787]	Trans-cinnamate degradation	0	0	1.55752	0	0	0	0	0	0	0
15CS_k127_4548077_1	aliA; cyclohexanecarboxylate-CoA ligase [EC:6.2.1.-] [RN:R05620]	Benzoate degradation	0	0.132625	0.237745	0	0	0	0	0.849265	0	0
7CD_k127_2625950_1	aliA; cyclohexanecarboxylate-CoA ligase [EC:6.2.1.-] [RN:R05620]	Benzoate degradation	0.442149	0	0	0.620141	1.2412	1.67294	0	0.777778	0	2.89379
7CD_k127_131150_3	3-phenylpropionate/cinnamic acid dioxygenase [EC:1.14.12.19] [RN:R06783]	Trans-cinnamate degradation	0	0	0	0	0	0	0	0	0	0.560688
12BS_k127_353051_15	bbsH; E-phenylitaconyl-CoA hydratase [EC:4.2.1.-] [RN:R05599]	Toluene degradation	2.29276	0	4.33012	0	0.132516	0	0	0.355954	0	0
21CD_k127_5086879_13	cyclohexa-1,5-dienecarbonyl-CoA hydratase [EC:4.2.1.100] [RN:R05597]	Benzoyl-CoA degradation	0	0	0	0.830986	0	0	0	0	0	0
15CD_k127_772676_4	3-phenylpropionate/cinnamic acid dioxygenase [EC:1.14.12.19] [RN:R06783]	Trans-cinnamate degradation	0	0	0	0	0.233062	0	0.5	0.808435	0	0
21BD_k127_1532164_3	D-galacturonate reductase [EC:1.1.1.-] [RN:R07676 R10565]	D-Galacturonate degradation	0	0	0.855023	0	0	0	0	0	0	0
42CD_k127_82697_4	4-oxalocrotonate tautomerase [EC:5.3.2.6]	Catechol Metacleavage	0	0.147799	0	0	0	0	0	0	0	0
34BD_k127_4398345_8	phthalate 4,5-cis-dihydrodiol dehydrogenase [EC:1.3.1.64] [RN:R05275]	Phthalate degradation	0	0	0	0	0	0	0	0	0	0
27CD_k127_10364133_2	Long-chain alkane monooxygenase	C15-C36 Alkane	0	0.334675	0.330352	0	0	0	0	0	0	0
33CD_k127_1732026_4	badH; 2-hydroxycyclohexanecarboxyl-CoA dehydrogenase [EC:1.1.1.-] [RN:R05582]	Benzoate degradation	0.195113	0	0	0.417214	0	1.30416	0	0	0	0.584974
18CD_k127_3451595_4	badH; 2-hydroxycyclohexanecarboxyl-CoA dehydrogenase [EC:1.1.1.-] [RN:R05582]	Benzoate degradation	0	0	0	0	0	0	0	0.760185	0	0
28BD_k127_52973_2	3-oxoadipate enol-lactonase [EC:3.1.1.24]	bKa pathway	0	0	0	0	0.77385	0	0	0	0	0
12CD_k127_5361191_5	3-oxoadipate enol-lactonase [EC:3.1.1.24] [RN:R02991]	Catechol Orthocleavage	0.916667	1.09918	0.347418	0.606808	0	0	0	0.325704	0	0
34BS_k127_1377533_1	3-oxoadipate enol-lactonase [EC:3.1.1.24] [RN:R02991]	Catechol Orthocleavage	0.165312	0	0.185637	0	0	0	0	0	0	0
12CD_k127_1874027_4	4-carboxymuconolactone decarboxylase [EC:4.1.1.44]	PCA Orthocleavage	1.00516	2.20892	1.023	1.53803	0.206573	1.12817	0	0.435211	0.533333	0.733803
42CS_k127_4538889_3	cmtA; p-cumate 2,3-dioxygenase [EC:1.14.12.25] [RN:R05247]	Cumate degradation	0	0.469697	0	0	0	0.169192	0	0	0	0
15BD_k127_1345912_3	2-hydroxy-6-ketonona-2,4-dienedioic acid hydrolase [EC:3.7.1.14] [RN:R06789]	Trans-cinnamate degradation	0	0	0	0	0	0	0.296085	0	1.03725	0
4CD_k127_1257322_11	aliB; cyclohexanecarboxyl-CoA dehydrogenase [EC:1.3.99.-] [RN:R05619]	Benzoate degradation	0	0.54607	0	1.52168	0	1.771	0	0	0	0.703252
12CD_k127_4552875_4	4-carboxymuconolactone decarboxylase [EC:4.1.1.44]	PCA Orthocleavage	0	1.57546	0	1.04396	0	0.524278	0	0	0	0.914042
18CS_k127_117603_3	badH; 2-hydroxycyclohexanecarboxyl-CoA dehydrogenase [EC:1.1.1.-] [RN:R05582]	Benzoate degradation	0	0.220696	0	0	0.215201	0	0	3.29167	0	0
27CS_k127_1755988_2	anthranilate 1,2-dioxygenase [EC:1.14.12.1]	Anthranilate deg	0.251678	1.00336	0	0.761745	0	0	0	0.637584	0.319911	0
42BD_k127_1138612_3	acetyl-CoA acyltransferase [EC:2.3.1.16]	bKa pathway	0.434321	0	0	0	0.257775	0	0	0	0	0
12BS_k127_1881082_5	3-phenylpropionate/cinnamic acid dioxygenase [EC:1.14.12.19] [RN:R06783]	Trans-cinnamate degradation	0.536011	0	0	0	0	0	0	0	0	0
21CD_k127_5293701_3	toluene monooxygenase system [EC:1.14.13.-] [RN:R02550]	Toluene degradation	1.75978	1.26446	0.564838	1.68112	0.716837	3.43729	0	0.539222	0.441752	2.57015
12BD_k127_3782868_3	badH; 2-hydroxycyclohexanecarboxyl-CoA dehydrogenase [EC:1.1.1.-] [RN:R05582]	Benzoate degradation	0	0	0.183633	0	0	0	0	0	0.592149	0.260812
34BD_k127_3066021_3	3-phenylpropionate/cinnamic acid dioxygenase [EC:1.14.12.19] [RN:R06783]	Trans-cinnamate degradation	0	0	0	0	0.562069	0	0	0	0	0
33BS_k127_1809897_4	toluene monooxygenase system [EC:1.14.13.-] [RN:R02550]	Toluene degradation	0.168421	0.468421	0.168421	0	0.168421	0	0	0	0	0
42BD_k127_3357202_3	catechol 2,3-dioxygenase [EC:1.13.11.2]	Catechol Metacleavage	3.26549	0.804916	0.884281	0.481311	0.794163	0	0	1.42473	0.27573	0
45BD_k127_6357311_3	4-oxalocrotonate tautomerase [EC:5.3.2.6]	Catechol Metacleavage	0.594298	0	0	0	0	0	0	0	0	0
24BS_k127_3476771_5	aliA; cyclohexanecarboxylate-CoA ligase [EC:6.2.1.-] [RN:R05620]	Benzoate degradation	0	0.663676	1.41501	0.295326	0	0	0	2.34171	0	0
24BS_k127_4862771_6	toluene monooxygenase system [EC:1.14.13.-] [RN:R02550]	Toluene degradation	3.40937	2.30108	4.38684	2.14388	4.86098	4.44086	0.902074	1.44316	0	1.7596
34CD_k127_3148059_1	3-oxoadipate CoA-transferase, alpha subunit [EC:2.8.3.6]	bKa pathway	0.185022	1.13216	0	1.15859	0	2.14024	0	0.540198	0	0
42CS_k127_4507535_1	3-phenylpropionate/cinnamic acid dioxygenase [EC:1.14.12.19] [RN:R06783]	Trans-cinnamate degradation	0.172043	0.516129	0.688172	0	0.172043	0	0.258064	0	0	0
33BS_k127_1700035_2	catechol 2,3-dioxygenase [EC:1.13.11.2] [RN:R00816 R05295]	Catechol Metacleavage	3.36093	0.512987	3.09199	1.2105	0	0.252165	0	1.0836	0	0
28CD_k127_2539639_9	catechol 2,3-dioxygenase [EC:1.13.11.2] [RN:R00816 R05295]	Catechol Metacleavage	0	0	0	0	0	0.382246	0	0	0.251812	0
18BS_k127_3768068_5	3-oxoadipate enol-lactonase [EC:3.1.1.24] [RN:R02991]	Catechol Orthocleavage	0	0	0	0	0	0	0.198198	0	0	0.135135
12BS_k127_2079043_9	badH; 2-hydroxycyclohexanecarboxyl-CoA dehydrogenase [EC:1.1.1.-] [RN:R05582]	Benzoate degradation	1.71731	0.520565	1.46501	0	0.280233	0	0	0	2.04696	0
12BD_k127_2992091_4	badI; 2-ketocyclohexanecarboxyl-CoA hydrolase [EC:3.1.2.-] [RN:R05592]	Benzoate degradation	0	0	0	0	0	0	0	0	0	0
28CD_k127_3424286_4	pcaC; 4-carboxymuconolactone decarboxylase [EC:4.1.1.44]	PCA Orthocleavage	0	0.256446	0.141575	0.512201	0.349678	0.538214	0	3.02175	0	4.17288
12BD_k127_4386340_3	phthalate 4,5-dioxygenase [EC:1.14.12.7] [RN:R03630]	Phthalate degradation	0.66748	0.184715	0.379837	0	0.793821	0	0	0	0.731057	0
28CD_k127_4872883_5	mhpA; 3-(3-hydroxy-phenyl)propionate hydroxylase [EC:1.14.13.127] [RN:R06787]	Trans-cinnamate degradation	0	0	0	0	0	0	0	0	0	0
7CS_k127_4292859_3	3-oxoadipate enol-lactonase [EC:3.1.1.24]	bKa pathway	0	0.385329	0	0	0	0	0	0	0	0.313097
34BD_k127_4052729_1	2-hydroxychromene-2-carboxylate isomerase [EC:5.99.1.4] [RN:R05137]	Naphthalene/Polyaromatics	0	0	0	0	0.140351	0	0	0	0	0
42BD_k127_1168113_1	cmtB; 2,3-dihydroxy-2,3-dihydro-p-cumate dehydrogenase [EC:1.3.1.58] [RN:R05240]	Cumate degradation	0.652525	1.29495	0.49899	1.24848	0.167677	0.227273	0	0.821212	0.136364	1.08687
33BS_k127_2415192_5	catechol 2,3-dioxygenase [EC:1.13.11.2] [RN:R00816 R05295]	Catechol Metacleavage	0	0	0	0	0	0	0	0	0	0
12BD_k127_4816695_15	4,5-dihydroxyphthalate decarboxylase [EC:4.1.1.55] [RN:R01635]	Phthalate degradation	0.166667	0	0	0.166667	0	0	0	0	0.166667	0
42CD_k127_621252_6	toluene monooxygenase system [EC:1.14.13.-] [RN:R02550]	Toluene degradation	0	0.192161	0	0.252664	0	0	0	0	0	0
45CS_k127_3632054_4	badH; 2-hydroxycyclohexanecarboxyl-CoA dehydrogenase [EC:1.1.1.-] [RN:R05582]	Benzoate degradation	0	1.16757	0.442042	0.50961	0.397598	0	0	0.454955	0	0
12BD_k127_821606_3	phthalate 4,5-dioxygenase [EC:1.14.12.7] [RN:R03630]	Phthalate degradation	0.355936	0	0.408219	0	0	0	0	0	0	0
28CD_k127_1891982_3	cmtA; p-cumate 2,3-dioxygenase [EC:1.14.12.25] [RN:R05247]	Cumate degradation	0.288991	0	0	0.776249	0	0.249745	0	0.549694	0	1.00153
18BS_k127_3555500_12	4-carboxymuconolactone decarboxylase [EC:4.1.1.44]	PCA Orthocleavage	0.773224	0	0.296448	0	0.199454	0	5.20184	0	0	0
7CS_k127_6390422_4	ligB; protocatechuate 4,5-dioxygenase, beta chain [EC:1.13.11.8]	PCA Metacleavage	0	0	0	0	0	0	0	0	0	0
28CD_k127_1124758_7	toluene monooxygenase system [EC:1.14.13.-] [RN:R02550]	Toluene degradation	0.743125	0	0	0	0.498958	0.517083	0	0.418125	0	0
15BD_k127_4532_5	3-oxoadipate enol-lactonase [EC:3.1.1.24] [RN:R02991]	Catechol Orthocleavage	0	0	0	0	0	0	3.1881	0	0.406512	0
12BD_k127_2273083_5	toluene monooxygenase system [EC:1.14.13.-] [RN:R02550]	Toluene degradation	1.89033	0	1.72334	0	1.40629	0	2.60584	0	1.57551	0
4CD_k127_47130_8	acetyl-CoA acyltransferase [EC:2.3.1.16]	bKa pathway	0	0	0	0	0	0	0	0.203874	0	0.553347
33CD_k127_4850884_3	ligB; protocatechuate 4,5-dioxygenase, beta chain [EC:1.13.11.8]	PCA Metacleavage	0	0	0	0.163987	0	1.60236	0	0	0	0
34CS_k127_5241863_1	3-phenylpropionate/cinnamic acid dioxygenase [EC:1.14.12.19] [RN:R06783]	Trans-cinnamate degradation	0	1.15786	0.266779	0.956693	0	1.08605	0	0.709505	0	0.971691
33BS_k127_2867754_7	2-hydroxy-6-ketonona-2,4-dienedioic acid hydrolase [EC:3.7.1.14] [RN:R06789]	Trans-cinnamate degradation	0	0	0	0	0	0	0	0	0	0
12BS_k127_3099708_4	phthalate 4,5-dioxygenase [EC:1.14.12.7] [RN:R03630]	Phthalate degradation	2.25488	0	0	0	0	0	0.284203	0	0	0
15CD_k127_6332145_3	3-oxoadipate enol-lactonase [EC:3.1.1.24] [RN:R02991]	Catechol Orthocleavage	1.31225	1.26194	0.174536	0.267847	0.603991	0.273749	1.43676	2.2715	0	0
7BD_k127_4204594_2	4-oxalomesaconate hydratase [EC:4.2.1.83]	PCA Metacleavage	0	0	0	0	0	0	0	0	0.481582	0
21BD_k127_2494889_1	3-phenylpropionate/cinnamic acid dioxygenase [EC:1.14.12.19] [RN:R06783]	Trans-cinnamate degradation	0	0	0.626566	0	0	0	0	0.449248	0	0
34BD_k127_1754816_2	phthalate 4,5-cis-dihydrodiol dehydrogenase [EC:1.3.1.64] [RN:R05275]	Phthalate degradation	0	0	0	0	0.534693	0	0	0	0	0
4CD_k127_292687_3	badH; 2-hydroxycyclohexanecarboxyl-CoA dehydrogenase [EC:1.1.1.-] [RN:R05582]	Benzoate degradation	0	1.52324	0	1.6871	0	0	0	0	0	1.10457
24BD_k127_2770413_25	mhpA; 3-(3-hydroxy-phenyl)propionate hydroxylase [EC:1.14.13.127] [RN:R06787]	Trans-cinnamate degradation	0.220436	0	1.79171	0	0.262058	0	0.211683	0	0.641122	0
7CS_k127_468010_3	mhpA; 3-(3-hydroxy-phenyl)propionate hydroxylase [EC:1.14.13.127] [RN:R06787]	Trans-cinnamate degradation	0.47935	0.853983	0	0.630829	0	0.600853	0	0	0	0.871436
18BS_k127_2796374_3	phthalate 4,5-dioxygenase [EC:1.14.12.7] [RN:R03630]	Phthalate degradation	0	0	0	0	0.226685	0	1.12419	0	0	0
7BS_k127_1155010_1	pcaC; 4-carboxymuconolactone decarboxylase [EC:4.1.1.44]	PCA Orthocleavage	0.710428	0	1.04143	0.215549	0	0	0	0.608939	0.231844	0
7CS_k127_1744294_4	3-phenylpropionate/cinnamic acid dioxygenase [EC:1.14.12.19] [RN:R06783]	Trans-cinnamate degradation	0	0	0	0.685092	0.163317	0	0	0	0	0.550251
42CS_k127_3299852_3	badH; 2-hydroxycyclohexanecarboxyl-CoA dehydrogenase [EC:1.1.1.-] [RN:R05582]	Benzoate degradation	0.157135	0.725303	0	0.186886	0	0.756788	0	0	0	0
34CD_k127_2273151_3	4-oxalocrotonate tautomerase [EC:5.3.2.6]	Catechol Metacleavage	1.64892	2.95988	0.878858	5.16204	2.79707	3.47531	0	4.29977	0	2.33333
7BD_k127_1828548_1	catechol 2,3-dioxygenase [EC:1.13.11.2] [RN:R00816 R05295]	Catechol Metacleavage	0	0	0	0	0	0	0	0	0	0
15CD_k127_6512412_1	badI; 2-ketocyclohexanecarboxyl-CoA hydrolase [EC:3.1.2.-] [RN:R05592]	Benzoate degradation	1.83871	1.81511	0	0	0.643967	0.375149	0	1.67921	0	0
24CS_k127_3128146_3	aliA; cyclohexanecarboxylate-CoA ligase [EC:6.2.1.-] [RN:R05620]	Benzoate degradation	0.340686	1.14583	0	0.452206	0.248775	0.166667	0	0.678309	0.160539	0.621324
24BS_k127_4148504_2	3-phenylpropionate/cinnamic acid dioxygenase [EC:1.14.12.19] [RN:R06783]	Trans-cinnamate degradation	0.771843	0	0.406938	0	0	0	0	0.361784	0	0.389501
15CD_k127_1211658_1	3-oxoadipate enol-lactonase [EC:3.1.1.24]	bKa pathway	0.692524	0.318484	0.860471	0	0.684588	0	0	0.321429	0	0
28CD_k127_942554_5	badH; 2-hydroxycyclohexanecarboxyl-CoA dehydrogenase [EC:1.1.1.-] [RN:R05582]	Benzoate degradation	0.982392	2.52247	2.58075	1.91803	0.690346	1.6867	0	0.941257	0.897086	0.506982
21CD_k127_135509_5	Cytochrome P450 alkane hydroxylase	C5-C13 Alkane	0	0.612812	0.283508	2.75289	0.40411	1.94306	0	1.40753	0	0.805667
42BD_k127_1545950_3	Cytochrome P450 alkane hydroxylase	C5-C13 Alkane	11.3305	0	0.546068	0	0	0.282823	0	0	0	0
45CS_k127_3056799_9	badI; 2-ketocyclohexanecarboxyl-CoA hydrolase [EC:3.1.2.-] [RN:R05592]	Benzoate degradation	0	0.7358	0	0	0	0	0	0.298193	0	0
27CD_k127_5395904_15	3-phenylpropionate/cinnamic acid dioxygenase [EC:1.14.12.19] [RN:R06783]	Trans-cinnamate degradation	0.425439	0.804825	0	1.45833	0.307018	0.157895	0	0.445724	0	1.34539
34CD_k127_2591414_2	acetyl-CoA acyltransferase [EC:2.3.1.16]	bKa pathway	0	0.265016	0	1.61117	0	1.38602	0	0	0	0.621707
28CD_k127_2943771_1	3-oxoadipate enol-lactonase [EC:3.1.1.24] [RN:R02991]	Catechol Orthocleavage	0.181287	0.212476	0.139376	0	0	0	0	0	0	0
21CD_k127_4821155_2	pcaC; 4-carboxymuconolactone decarboxylase [EC:4.1.1.44]	PCA Orthocleavage	0	0.182726	0	0.883681	0	1.2691	0	0	0	0
28BS_k127_9291_3	5-oxopent-3-ene-1,2,5-tricarboxylate decarboxylase / 2-hydroxyhepta-2,4-diene-1,7-dioate isomerase [EC:4.1.1.68 5.3.3.-] [RN:R04380 R04134]	Homoprotocatechuate degradation	0	0	0	0	0.909573	1.59573	0	0	0	0.439829
34BD_k127_1374884_1	badH; 2-hydroxycyclohexanecarboxyl-CoA dehydrogenase [EC:1.1.1.-] [RN:R05582]	Benzoate degradation	0	0	0	0	0	0	0.390151	0	0	0
27CD_k127_8789910_2	ligM; vanillate/3-O-methylgallate O-demethylase [EC:2.1.1.341]	lignin subunit degradation	0	0.765089	0	0	0	0	0	1.12944	0	0
33BD_k127_607862_7	4-carboxymuconolactone decarboxylase [EC:4.1.1.44]	PCA Orthocleavage	0	0	0	0	3.02719	0	0	0.217199	0	0
33CD_k127_52803_1	toluene monooxygenase system [EC:1.14.13.-] [RN:R02550]	Toluene degradation	0	0.167816	0	0.165517	0	0.147126	0	0	0	0.297701
34CS_k127_25914_2	badI; 2-ketocyclohexanecarboxyl-CoA hydrolase [EC:3.1.2.-] [RN:R05592]	Benzoate degradation	0	0	0	0	0	0.421068	0	0	0	0
28CD_k127_2554249_14	3-oxoadipate enol-lactonase [EC:3.1.1.24]	bKa pathway	0.367232	0	0.229379	0.599718	0	1.11441	0	0.555085	0	0
7BD_k127_2138230_11	4,5-dihydroxyphthalate decarboxylase [EC:4.1.1.55] [RN:R01635]	Phthalate degradation	0.975599	0.492173	0.62523	0	0.782689	0	0.195442	0.656768	0.372928	0
15CS_k127_804593_2	4-carboxymuconolactone decarboxylase [EC:4.1.1.44]	PCA Orthocleavage	0.152248	0	0.314249	0	0	0	0	0	0	0.318066
28CD_k127_363067_4	ligK; 4-hydroxy-4-methyl-2-oxoglutarate aldolase [EC:4.1.3.17]	PCA Metacleavage	0.666667	0.166667	0	1	0.333333	0.5	0	0.25	0	0.5
18BS_k127_2043066_7	3-phenylpropionate/cinnamic acid dioxygenase [EC:1.14.12.19] [RN:R06783]	Trans-cinnamate degradation	0	0	0.685682	0	0.161074	0	1.62584	0	1.1085	0
1BS_k127_2338550_2	muconate cycloisomerase [EC:5.5.1.1] [RN:R06989]	Catechol Orthocleavage	0	0	0	0	2.40904	0	1.6825	0	6.65122	0
42BS_k127_2476605_2	4-carboxymuconolactone decarboxylase [EC:4.1.1.44]	PCA Orthocleavage	1.43461	1.21976	0.1765	0.47296	0.244346	0.969518	0	1.04351	0.238938	0.254671
42CD_k127_2534789_7	badH; 2-hydroxycyclohexanecarboxyl-CoA dehydrogenase [EC:1.1.1.-] [RN:R05582]	Benzoate degradation	0.285064	0.149059	0	0	0.248634	0	0	0	0	0
33CD_k127_4037899_1	anthranilate 1,2-dioxygenase [EC:1.14.12.1]	Anthranilate deg	0	0	0	0	0	0.425806	0	0	0	0
28BS_k127_436658_4	4-hydroxy 2-oxovalerate aldolase [EC:4.1.3.39]	Catechol Metacleavage	0	0	0	0	0.864379	0	0	0	0	0
12CD_k127_6849732_7	3-phenylpropionate/cinnamic acid dioxygenase [EC:1.14.12.19] [RN:R06783]	Trans-cinnamate degradation	0.224167	0.393333	0	0.658333	0	0.191667	0	0	0	0
24CS_k127_2449619_3	toluene monooxygenase system [EC:1.14.13.-] [RN:R02550]	Toluene degradation	0	0	0	0.346304	0	0	0	0.560636	0	0.222438
27CD_k127_7906065_2	2-hydroxy-4-carboxymuconate semialdehyde hemiacetal dehydrogenase [EC:1.1.1.312]	PCA Metacleavage	2.13665	0.949523	0.588904	0.211915	0	0	0	0.366985	0.468167	0.28513
28BD_k127_3588845_14	3-phenylpropionate/cinnamic acid dioxygenase [EC:1.14.12.19] [RN:R06783]	Trans-cinnamate degradation	0.473838	0	0	0	0.821625	0	0	0	0	0
18CS_k127_1114696_2	cyclohexa-1,5-dienecarbonyl-CoA hydratase [EC:4.2.1.100] [RN:R05597]	Benzoyl-CoA degradation	0.214026	0	0	0	0	0	0	2.01776	0	0
34BS_k127_3500520_4	3-phenylpropionate/cinnamic acid dioxygenase [EC:1.14.12.19] [RN:R06783]	Trans-cinnamate degradation	0.352113	0.228873	0.268779	0.238263	1.43545	0	0	0.216549	0	0.247653
21CD_k127_6231041_3	acetaldehyde/propanal dehydrogenase [EC:1.2.1.10 1.2.1.87] [RN:R00228 R09097]	Catechol Metacleavage	0	0	0	0.27651	0.640989	0	0	0	0	0
4BD_k127_54130_8	3-oxoadipate enol-lactonase [EC:3.1.1.24]	bKa pathway	0	0	0	0	0	0	0	0	3.54742	0
28CD_k127_3270563_3	4-oxalocrotonate tautomerase [EC:5.3.2.6]	Catechol Metacleavage	0	0	0	0	0	0.416306	0	0	0	0
28CD_k127_1296685_17	catechol 2,3-dioxygenase [EC:1.13.11.2] [RN:R00816 R05295]	Catechol Metacleavage	0	0	0	0	0	1.86646	0	0	0	0
27BS_k127_1800232_4	mhpA; 3-(3-hydroxy-phenyl)propionate hydroxylase [EC:1.14.13.127] [RN:R06787]	Trans-cinnamate degradation	1.75368	0	0.485542	0	0	0	0	0	0	0
15CS_k127_4950093_1	ligaA; protocatechuate 4,5-dioxygenase, alpha chain [EC:1.13.11.8]	PCA Metacleavage	0	0	0.16886	0	0	0	0.253289	0.253289	0	0
28CD_k127_5909551_24	3-oxoadipate enol-lactonase [EC:3.1.1.24]	bKa pathway	0	0	0	0	0	0.658661	0	0	0	0
45BS_k127_510905_6	3-phenylpropionate/cinnamic acid dioxygenase [EC:1.14.12.19] [RN:R06783]	Trans-cinnamate degradation	0.189459	0	0	0	0.334351	0	0	0	0	0
18BD_k127_1797936_8	cmtA; p-cumate 2,3-dioxygenase [EC:1.14.12.25] [RN:R05247]	Cumate degradation	0	0	0	0	0.738012	0	1.94825	0.64386	0	0
42BD_k127_3776226_4	badI; 2-ketocyclohexanecarboxyl-CoA hydrolase [EC:3.1.2.-] [RN:R05592]	Benzoate degradation	0.846339	0.222543	0	0.647399	0.249518	0.200867	0	0	0	1.6315
18BD_k127_3099431_4	3-oxoadipate enol-lactonase [EC:3.1.1.24] [RN:R02991]	Catechol Orthocleavage	0.304487	0.754808	0	0.145833	0.607372	1.05609	0	0	0	0
34CD_k127_5522182_2	phthalate 4,5-dioxygenase [EC:1.14.12.7] [RN:R03630]	Phthalate degradation	0	0.239672	0	2.06449	0	0.390571	0	0	0	0
18BS_k127_76374_3	anthranilate 1,2-dioxygenase [EC:1.14.12.1]	Anthranilate deg	0	0	0	0	0	0	0.800514	0	0.323059	0
7BS_k127_2854820_35	3-phenylpropionate/cinnamic acid dioxygenase [EC:1.14.12.19] [RN:R06783]	Trans-cinnamate degradation	0	0	0	0	0	0	0	0	1.0129	0
12CD_k127_1084911_1	4-oxalomesaconate hydratase [EC:4.2.1.83]	PCA Metacleavage	0.394376	1.66152	0.34465	0.391289	0.234568	1.3011	0	0	0	0.139575
45BD_k127_4771961_3	3-phenylpropionate/cinnamic acid dioxygenase [EC:1.14.12.19] [RN:R06783]	Trans-cinnamate degradation	0.38526	0.994137	0.170017	0	1.0469	1.08291	0	0.616834	0	1.4397
4CS_k127_2116196_8	2-hydroxy-6-ketonona-2,4-dienedioic acid hydrolase [EC:3.7.1.14] [RN:R06789]	Trans-cinnamate degradation	0	0	0	0.256146	0	0.192232	0	0	0	0.287611
15CD_k127_3217894_5	4-carboxymuconolactone decarboxylase [EC:4.1.1.44]	PCA Orthocleavage	0	0.142857	0	0	0	0.402882	0	0.736842	0	0.357769
21CD_k127_5498404_4	3-oxoadipate enol-lactonase [EC:3.1.1.24]	bKa pathway	0	0	0	0.271203	0	0.276134	0	0	0	0
7BS_k127_4513887_5	acetyl-CoA acyltransferase [EC:2.3.1.16]	bKa pathway	0	0	0	0	0	0	0	0.303128	0.674398	0
21CD_k127_790316_4	3-oxoadipate enol-lactonase [EC:3.1.1.24] [RN:R02991]	Catechol Orthocleavage	0	0	0	0	0	0	0	0.510062	0	0
15CD_k127_7984255_4	catechol 2,3-dioxygenase [EC:1.13.11.2]	Catechol Metacleavage	0	0.230769	0	0.373274	0.376972	0.667899	0	0.795118	0	2.23052
21CD_k127_6187186_5	pcaH; protocatechuate 3,4-dioxygenase, beta subunit [EC:1.13.11.3]	PCA Orthocleavage	0	0	0	0	0	0	0.684803	0	0	0
12CD_k127_2765927_2	4-oxalocrotonate tautomerase [EC:5.3.2.6]	Catechol Metacleavage	0	0.664384	0	0.187976	0	2.49696	0	2.37557	0	2.16895
1CS_k127_845721_2	4-carboxymuconolactone decarboxylase [EC:4.1.1.44]	PCA Orthocleavage	0	0	0	0	0.201201	0	0	0	0	1.32833
42BD_k127_659811_4	ligK; 4-hydroxy-4-methyl-2-oxoglutarate aldolase [EC:4.1.3.17]	PCA Metacleavage	0.382979	0	0	0	0	0	0	0	0	0
34BS_k127_1140817_10	cmtB; 2,3-dihydroxy-2,3-dihydro-p-cumate dehydrogenase [EC:1.3.1.58] [RN:R05240]	Cumate degradation	3.75519	0	0.24359	0	1.44414	0	0	0	0	0
45CS_k127_1886253_3	ligI; 2-pyrone-4,6-dicarboxylate lactonase [EC:3.1.1.57]	PCA Metacleavage	0	0.529336	0	0.242747	0	0	0	0.872824	0	0
7BS_k127_5412026_1	catechol 2,3-dioxygenase [EC:1.13.11.2] [RN:R00816 R05295]	Catechol Metacleavage	0	0	0	0	1.247	0	0.997372	0	1.28704	0
18BD_k127_27840_7	phthalate 4,5-dioxygenase [EC:1.14.12.7] [RN:R03630]	Phthalate degradation	0	0	0	0	0	0	0.957426	0	0	0
28BD_k127_2949324_3	catechol 1,2-dioxygenase [EC:1.13.11.1] [RN:R00817]	Catechol Orthocleavage	0	0	0	0.173333	0.173333	0.346667	0	0.52	0	0
12BS_k127_3283199_5	pcaC; 4-carboxymuconolactone decarboxylase [EC:4.1.1.44]	PCA Orthocleavage	1.41242	0.144374	0	0	0	0	0	0	0	0
34BS_k127_3536777_32	3-phenylpropionate/cinnamic acid dioxygenase [EC:1.14.12.19] [RN:R06783]	Trans-cinnamate degradation	0	0	0	0	1.67633	0	2.51094	0	0	0
27CD_k127_3078188_1	benzylsuccinate CoA-transferase subunit [EC:2.8.3.15] [RN:R05588]	Toluene degradation	0	0	0	0	0.145977	0	0	0.277586	0	0.28046
7BS_k127_1533902_3	badH; 2-hydroxycyclohexanecarboxyl-CoA dehydrogenase [EC:1.1.1.-] [RN:R05582]	Benzoate degradation	0	0	0	0	0	0	0	0	0	0
34BS_k127_3717652_5	ligX; 5,5'-dehydrodivanillate O-demethylase	lignin subunit degradation	0	0	0	0	1.05678	0	0	0	0	0
34CD_k127_3995139_98	4-carboxymuconolactone decarboxylase [EC:4.1.1.44]	PCA Orthocleavage	0.678211	0	0	0	0.151515	0.635642	0	0	0	0
1BS_k127_1152368_1	benzoate/toluate 1,2-dioxygenase [EC:1.14.12.10 1.14.12.-] [RN:R05621 R05290 R05428 R05665]	Benzoate degradation	0.307096	0	0.2966	0	0.22553	0	0.811944	0	0.68298	0
12CD_k127_1599066_4	pcaB; 3-carboxy-cis,cis-muconate cycloisomerase [EC:5.5.1.2]	PCA Orthocleavage	0.329396	0.167979	0	0.166667	0.167979	0	0	0	0	0.627297
15BS_k127_849244_6	3-phenylpropionate/cinnamic acid dioxygenase [EC:1.14.12.19] [RN:R06783]	Trans-cinnamate degradation	0	0	0.296748	0.168022	0	0.168022	0	0	0	0.139566
1BD_k127_1828704_6	4-carboxymuconolactone decarboxylase [EC:4.1.1.44]	PCA Orthocleavage	0.541667	0	1.0377	0	0.21627	0	0	0	0.735119	0.265873
24CD_k127_1457361_7	Long-chain alkane monooxygenase	C15-C36 Alkane	0.622799	0.504178	0.60564	1.83527	0	0.260668	0	0.436213	0.236049	0.394808
18CD_k127_5999694_2	acetyl-CoA acyltransferase [EC:2.3.1.16]	bKa pathway	0	0	0	0	0	0	0	2.33627	0	0
7BS_k127_1144683_2	badH; 2-hydroxycyclohexanecarboxyl-CoA dehydrogenase [EC:1.1.1.-] [RN:R05582]	Benzoate degradation	0.729167	0.21859	0.527244	0.357372	0	0	0	0.423077	1.25513	0
33BS_k127_3948790_4	4-carboxymuconolactone decarboxylase [EC:4.1.1.44]	PCA Orthocleavage	0	0	0	0	1.1061	0	0	0	0	0
21CD_k127_8610491_1	3-phenylpropionate/cinnamic acid dioxygenase [EC:1.14.12.19] [RN:R06783]	Trans-cinnamate degradation	0	0	0	0.166667	0.166667	0	0	0	0	0.166667
28CS_k127_1180108_2	pcaC; 4-carboxymuconolactone decarboxylase [EC:4.1.1.44]	PCA Orthocleavage	0	0	0	0.908826	0	0.388403	0	0.438184	0	0.239606
18BD_k127_6623772_1	catechol 2,3-dioxygenase [EC:1.13.11.2] [RN:R00816 R05295]	Catechol Metacleavage	0	0	0	0	0	0	0.450342	0	0.825342	0
15BD_k127_4875715_26	aliA; cyclohexanecarboxylate-CoA ligase [EC:6.2.1.-] [RN:R05620]	Benzoate degradation	1.53948	0.74177	3.89866	0	1.90149	0	1.85417	0	0.266589	0
15BS_k127_1576801_21	AlkB-type alkane hydroxylase	C5-C13 Alkane	0	0	1.63584	0	1.05426	0	3.46247	0	0.57382	0
21BD_k127_1687441_6	muconate cycloisomerase [EC:5.5.1.1] [RN:R06989]	Catechol Orthocleavage	0	0	0.486811	0	0	0	0	0	0	0
34BD_k127_1722683_2	pcaC; 4-carboxymuconolactone decarboxylase [EC:4.1.1.44]	PCA Orthocleavage	0	0	0	0	0.403047	0	0	0	0	0
34BD_k127_3024438_10	ligK; 4-hydroxy-4-methyl-2-oxoglutarate aldolase [EC:4.1.3.17]	PCA Metacleavage	0	0	0	0	3.8851	0	0	0	0	0
24BD_k127_1975680_2	phthalate 4,5-cis-dihydrodiol dehydrogenase [EC:1.3.1.64] [RN:R05275]	Phthalate degradation	0	0	0.496177	0	0	0	0	0	0.281369	0
24BD_k127_1273875_4	muconate cycloisomerase [EC:5.5.1.1] [RN:R06989]	Catechol Orthocleavage	0	0.509201	0.533877	0	0	0	0	0	0	0
18BS_k127_1289_4	3-oxoadipate enol-lactonase [EC:3.1.1.24] [RN:R02991]	Catechol Orthocleavage	0	0	0	0	0	0	1.69252	0	0	0
7CS_k127_3077397_4	4-hydroxy 2-oxovalerate aldolase [EC:4.1.3.39]	Catechol Metacleavage	0.496241	0.216165	0.767544	0	0	0	1.17951	1.27914	1.14599	0.404135
34BD_k127_231802_3	badI; 2-ketocyclohexanecarboxyl-CoA hydrolase [EC:3.1.2.-] [RN:R05592]	Benzoate degradation	0	0	0	0	2.47705	0	0	0	0	0
21CD_k127_8167290_5	pcaH; protocatechuate 3,4-dioxygenase, beta subunit [EC:1.13.11.3]	PCA Orthocleavage	0.169192	0.507576	0	1.01515	0	1.52273	0	0.253788	0.169192	0
18CD_k127_2318187_3	acetyl-CoA acyltransferase [EC:2.3.1.16]	bKa pathway	0	0.343728	0	0	0	0	0	0.585499	0	0
7BS_k127_2745713_16	3-phenylpropionate/cinnamic acid dioxygenase [EC:1.14.12.19] [RN:R06783]	Trans-cinnamate degradation	0	0	0	0	0	0	0	0	0.599558	0
34BS_k127_2819685_2	3-oxoadipate enol-lactonase [EC:3.1.1.24]	bKa pathway	0	0	0	0	0.418816	0	0	0	0	0
42BD_k127_1327974_7	5-carboxymethyl-2-hydroxymuconate isomerase [EC:5.3.3.10][RN:R04379]	Homoprotocatechuate degradation	2.52148	0.777037	0	0.211111	0	0	0	0	0	0
24BS_k127_2647684_3	catechol 2,3-dioxygenase [EC:1.13.11.2] [RN:R00816 R05295]	Catechol Metacleavage	0	0.137395	1.72999	0	0.290323	0	0	0.200717	0.433692	0
33BD_k127_777480_6	3-oxoadipate enol-lactonase [EC:3.1.1.24] [RN:R02991]	Catechol Orthocleavage	0.238683	0	0	0.425926	3.34877	0.305556	0	0	0	0
15CS_k127_4842038_3	4-carboxymuconolactone decarboxylase [EC:4.1.1.44]	PCA Orthocleavage	0.280702	0.204986	0.512465	0.666205	0.177285	0.379501	0.292936	1.99861	0.368883	0
18BD_k127_2193144_13	acetyl-CoA acyltransferase [EC:2.3.1.16]	bKa pathway	0	0	0	0	0	0	3.83874	0	0	0
33CD_k127_4248471_2	4-hydroxy 2-oxovalerate aldolase [EC:4.1.3.39]	Catechol Metacleavage	0	0	0	1.14526	0	0.751889	0	0	0	0.665827
42BD_k127_1165668_7	4-hydroxy 2-oxovalerate aldolase [EC:4.1.3.39]	Catechol Metacleavage	0.479463	0	0	0	0	0	0	0	0	0
7BD_k127_4627017_12	3-oxoadipate enol-lactonase [EC:3.1.1.24]	bKa pathway	0	0	0	0	0.45525	0	1.17556	0	2.47189	0
12BS_k127_3057122_2	toluene monooxygenase system [EC:1.14.13.-] [RN:R02550]	Toluene degradation	2.99738	0	1.21785	0	1.1811	0	0	0	0	0.248031
18BD_k127_2589141_8	catechol 2,3-dioxygenase [EC:1.13.11.2] [RN:R00816 R05295]	Catechol Metacleavage	0	0	0	0	0	0	0.353938	0	0	0
24CS_k127_2805923_5	catechol 1,2-dioxygenase [EC:1.13.11.1] [RN:R00817]	Catechol Orthocleavage	0.166008	0.727932	0	0.805007	0	0	0	1.09783	0	0.144269
28BD_k127_4657800_3	4,5-dihydroxyphthalate decarboxylase [EC:4.1.1.55] [RN:R01635]	Phthalate degradation	0	0	0	0	0.245695	0.362472	0	0	0	0
27CS_k127_2479977_1	3-oxoadipate enol-lactonase [EC:3.1.1.24] [RN:R02991]	Catechol Orthocleavage	0.260274	0.820396	0	1.08524	0.758752	1.78767	0	1.26826	0	0.5586
18CD_k127_1332834_1	3-oxoadipate enol-lactonase [EC:3.1.1.24]	bKa pathway	0	0	0	0	0	0	0	0	0	0
21CD_k127_4661352_7	4,5-dihydroxyphthalate decarboxylase [EC:4.1.1.55] [RN:R01635]	Phthalate degradation	0	0.859913	0	1.9549	0.336601	1.52963	0	1.55556	0	0.949455
27BD_k127_1779_2	3-oxoadipate enol-lactonase [EC:3.1.1.24]	bKa pathway	0	0	4.84969	0	0.375309	0	0	5.8662	0	0
34CD_k127_1764920_5	mhpA; 3-(3-hydroxy-phenyl)propionate hydroxylase [EC:1.14.13.127] [RN:R06787]	Trans-cinnamate degradation	0	0	0	0.426173	0.661852	0.448025	0	0	0	0
28BD_k127_2166267_3	acetyl-CoA acyltransferase [EC:2.3.1.16]	bKa pathway	0	0	0.652004	0.605605	1.43207	1.05494	0	0.450445	0	3.32146
42BD_k127_3791179_1	ligK; 4-hydroxy-4-methyl-2-oxoglutarate aldolase [EC:4.1.3.17]	PCA Metacleavage	0.700997	0	0.142303	0	0.144518	0	0	0	0	0
42CD_k127_1102974_2	phthalate 4,5-cis-dihydrodiol dehydrogenase [EC:1.3.1.64] [RN:R05275]	Phthalate degradation	0.292294	0.27276	0	0	0	0	0	0	0.327419	0
21BD_k127_5106166_9	badH; 2-hydroxycyclohexanecarboxyl-CoA dehydrogenase [EC:1.1.1.-] [RN:R05582]	Benzoate degradation	0	0	1.12933	0	0	0	0	0	0	0
28CS_k127_654270_1	pcaC; 4-carboxymuconolactone decarboxylase [EC:4.1.1.44]	PCA Orthocleavage	0.336842	1.59298	0.326316	1.12281	0.15614	0.661403	0	0.252632	0.168421	0.161404
21CS_k127_3850545_4	4-carboxymuconolactone decarboxylase [EC:4.1.1.44]	PCA Orthocleavage	0.248575	0.653134	0	0	0.5349	2.12607	0	0	0	0.918091
7BS_k127_5601284_4	2,3-dihydroxyphenylpropionate 1,2-dioxygenase [EC:1.13.11.16] [RN:R06788]	Trans-cinnamate degradation	0	0	0	0	0	0	0	0	0.376617	0
18BD_k127_382541_4	cmtC; 2,3-dihydroxy-p-cumate-3,4-dioxygenase [EC:1.13.11.-] [RN:R05248]	Cumate degradation	0	0	0	0	0	0	0.638545	0	0	0
27CD_k127_10930547_4	3-phenylpropionate/cinnamic acid dioxygenase [EC:1.14.12.19] [RN:R06783]	Trans-cinnamate degradation	0.301494	0.938634	0.152615	0.249022	0	0	0	0.800427	0	0
21BD_k127_4918199_7	3-phenylpropionate/cinnamic acid dioxygenase [EC:1.14.12.19] [RN:R06783]	Trans-cinnamate degradation	0.486043	1.27258	0.771757	1.09606	0	0.515599	0	0	0	1.04023
34BD_k127_2544525_1	anthranilate 1,2-dioxygenase [EC:1.14.12.1]	Anthranilate deg	0	0	0	0	0.870574	0	0.869048	0	0.435897	0
18BD_k127_3894358_17	3-phenylpropionate/cinnamic acid dioxygenase [EC:1.14.12.19] [RN:R06783]	Trans-cinnamate degradation	0.888471	0	0.45614	0	0	0.16792	0.445489	0	0	0
21BD_k127_250602_5	3-phenylpropionate/cinnamic acid dioxygenase [EC:1.14.12.19] [RN:R06783]	Trans-cinnamate degradation	0.634236	1.29789	1.01872	0	0	0	0	0	0	0.406887
21CS_k127_5543394_6	2-hydroxy-6-ketonona-2,4-dienedioic acid hydrolase [EC:3.7.1.14] [RN:R06789]	Trans-cinnamate degradation	0	1.84718	0	0.764629	0	0	0	0	0	0
45BD_k127_6962296_3	badH; 2-hydroxycyclohexanecarboxyl-CoA dehydrogenase [EC:1.1.1.-] [RN:R05582]	Benzoate degradation	0.346605	0	0	0.266667	0	0	0	0	0	0
27BS_k127_3525411_2	5-carboxymethyl-2-hydroxymuconate isomerase [EC:5.3.3.10][RN:R04379]	Homoprotocatechuate degradation	0.735556	0.292593	3.23333	0.437037	0	0.273333	0	0	0.260741	0
7CS_k127_2447287_3	badH; 2-hydroxycyclohexanecarboxyl-CoA dehydrogenase [EC:1.1.1.-] [RN:R05582]	Benzoate degradation	0	0	0	0	0.534204	0	0	0.777052	0	0.225746
12BS_k127_466020_1	4-carboxymuconolactone decarboxylase [EC:4.1.1.44]	PCA Orthocleavage	0.420498	0	0.652299	0	1.06513	0.267241	0	0.408046	0	0
34BS_k127_3542057_2	2-hydroxychromene-2-carboxylate isomerase [EC:5.99.1.4]	Naphthalene/Polyaromatics	0.861041	0	0.547019	0.207389	2.13644	0	0	0	0.336272	0
7CS_k127_4112398_3	ligB; protocatechuate 4,5-dioxygenase, beta chain [EC:1.13.11.8]	PCA Metacleavage	0	1.18106	0.587626	0.309848	1.15177	0.285606	0	0.287121	0	1.72348
21BS_k127_1213629_2	ligX; 5,5'-dehydrodivanillate O-demethylase	lignin subunit degradation	0.294639	0	0.723669	0	2.49472	0	0	0	0	0
21CS_k127_220237_3	4-carboxymuconolactone decarboxylase [EC:4.1.1.44]	PCA Orthocleavage	0	0	0	0	0	0	0	0	0	0
21CS_k127_1192344_3	catechol 2,3-dioxygenase [EC:1.13.11.2] [RN:R00816 R05295]	Catechol Metacleavage	1.07356	3.7963	1.53858	6.73405	1.80298	4.83385	0	2.61111	0	2.30813
45CS_k127_4084482_3	mhpA; 3-(3-hydroxy-phenyl)propionate hydroxylase [EC:1.14.13.127] [RN:R06787]	Trans-cinnamate degradation	0	0.508418	0	0	0	0	0	0	0	0
27CD_k127_11251105_3	aliA; cyclohexanecarboxylate-CoA ligase [EC:6.2.1.-] [RN:R05620]	Benzoate degradation	0	0	0	0	0	0	0	0	0	0
24BD_k127_272814_3	pcaB; 3-carboxy-cis,cis-muconate cycloisomerase [EC:5.5.1.2]	PCA Orthocleavage	0.166667	0.166667	0.666667	0	0	0	0	0.25	0	0
4CS_k127_1244342_2	3-oxoadipate enol-lactonase [EC:3.1.1.24]	bKa pathway	0	0.751383	0	2.52011	1.3552	2.43791	0	0	0	3.27577
15BD_k127_5288881_6	4-carboxymuconolactone decarboxylase [EC:4.1.1.44]	PCA Orthocleavage	0	0	0	0	0.157534	0	1.05023	0	0	0
45CS_k127_2407324_4	3-oxoadipate enol-lactonase [EC:3.1.1.24] [RN:R02991]	Catechol Orthocleavage	0	0.369028	0.636594	0.674817	0	0	0	0	0	0.294266
33BS_k127_543575_4	cmtC; 2,3-dihydroxy-p-cumate-3,4-dioxygenase [EC:1.13.11.-] [RN:R05248]	Cumate degradation	0	0	0	0.578472	0	0	0	0	0.211806	0
34BD_k127_2103781_2	4,5-dihydroxyphthalate decarboxylase [EC:4.1.1.55] [RN:R01635]	Phthalate degradation	0	0	0.210317	0	0.853175	0	2.0668	0	0.577381	0
18BD_k127_2382527_14	3-oxoadipate enol-lactonase [EC:3.1.1.24] [RN:R02991]	Catechol Orthocleavage	0	0	0	0	0	0	1.63599	0	0	0
24BS_k127_1406101_25	catechol 2,3-dioxygenase [EC:1.13.11.2] [RN:R00816 R05295]	Catechol Metacleavage	0	0	0	0	0	0	0	0	0	0
15CS_k127_1177757_2	Cytochrome P450 alkane hydroxylase	C5-C13 Alkane	1.66287	7.96782	2.43647	6.89818	1.38482	6.01056	0	3.57302	0	4.57145
42CS_k127_4022851_4	5-carboxymethyl-2-hydroxymuconate isomerase [EC:5.3.3.10][RN:R04379]	Homoprotocatechuate degradation	0.777056	0.358586	0	0.540404	0	0.974026	0	0	0	0
28CD_k127_2757567_4	Cytochrome P450 alkane hydroxylase	C5-C13 Alkane	0	0.904786	0.423102	1.36947	0.614356	1.30528	0	1.36312	0	0
27CD_k127_12113387_35	3-phenylpropionate/cinnamic acid dioxygenase [EC:1.14.12.19] [RN:R06783]	Trans-cinnamate degradation	0.595165	1.96228	0	0.690158	0	0	0	1.50514	0	0.26406
34CD_k127_4999895_3	3-oxoadipate enol-lactonase [EC:3.1.1.24]	bKa pathway	0	0.146045	0	0.666384	0	1.36045	0	0	0	0.769774
7CS_k127_5340233_1	catechol 2,3-dioxygenase [EC:1.13.11.2] [RN:R00816 R05295]	Catechol Metacleavage	0	0	0	0	0	0.349462	0	0	0	0.794434
34CD_k127_5864116_1	3-phenylpropionate/cinnamic acid dioxygenase [EC:1.14.12.19] [RN:R06783]	Trans-cinnamate degradation	0	0.905923	0.147793	1.35046	0	0	0	0	0.238095	0
24BD_k127_2340955_11	3-phenylpropionate/cinnamic acid dioxygenase [EC:1.14.12.19] [RN:R06783]	Trans-cinnamate degradation	0	0.288311	1.456	0.980972	0	0	0	0	0	0
33CD_k127_2001442_5	4-carboxymuconolactone decarboxylase [EC:4.1.1.44]	PCA Orthocleavage	0.336029	0.757862	0	1.34861	0.500449	1.99641	0	0.237197	0.287062	2.87242
7CS_k127_5983391_14	ligB; protocatechuate 4,5-dioxygenase, beta chain [EC:1.13.11.8]	PCA Metacleavage	0	0	0	0.162803	1.65507	0.272282	0	0	0	1.04276
4CS_k127_228649_8	toluene monooxygenase system [EC:1.14.13.-] [RN:R02550]	Toluene degradation	0.944064	0.876712	1.36986	1.10274	1.21119	0.408676	0.474315	2.83904	0.739726	2.39384
42BD_k127_897398_2	4-carboxymuconolactone decarboxylase [EC:4.1.1.44]	PCA Orthocleavage	0	0	0	0	0	0	0	0	0	0
34BD_k127_4718532_13	toluene monooxygenase system [EC:1.14.13.-] [RN:R02550]	Toluene degradation	0	0	0.155797	0	1.13949	0	0	0	0	0
12BS_k127_1831844_2	aliA; cyclohexanecarboxylate-CoA ligase [EC:6.2.1.-] [RN:R05620]	Benzoate degradation	0	0.172544	0.228379	0	0	0	0	0	0	0
12BS_k127_687444_3	acetyl-CoA acyltransferase [EC:2.3.1.16]	bKa pathway	0.649035	0	0	0	0	0	0	0	0	0
45BD_k127_1388903_4	3-oxoadipate enol-lactonase [EC:3.1.1.24] [RN:R02991]	Catechol Orthocleavage	0.140432	0.87037	0.316358	1.03549	0.151235	0.137346	0	0.472222	0	1.28086
7CD_k127_788774_2	4-oxalocrotonate decarboxylase [EC:4.1.1.77] [RN:R02602 R05374]	Catechol Metacleavage	0.164216	0.421569	0	0.285539	0.166667	0.615196	0	0	0	0.653186
21CD_k127_8562631_3	3-oxoadipate enol-lactonase [EC:3.1.1.24] [RN:R02991]	Catechol Orthocleavage	0	0.257384	0	0.277426	0	0.607859	0.250396	0.470728	0.249209	0.597838
42CS_k127_2812314_3	ligK; 4-hydroxy-4-methyl-2-oxoglutarate aldolase [EC:4.1.3.17]	PCA Metacleavage	0.707436	0.496086	0.759948	1.01207	0.220483	0.340835	0	0.368885	0	1.69309
12CS_k127_174739_1	3-phenylpropionate/cinnamic acid dioxygenase [EC:1.14.12.19] [RN:R06783]	Trans-cinnamate degradation	0	0	0	0	0	0	0	0.343081	0	0
34BS_k127_2801075_5	3-oxoadipate enol-lactonase [EC:3.1.1.24]	bKa pathway	0	0	0.322788	0	0.613709	0	1.9773	0.763411	7.1089	0
15BD_k127_5902179_3	3-oxoadipate enol-lactonase [EC:3.1.1.24] [RN:R02991]	Catechol Orthocleavage	0	0	0	0	0	0	1.07961	0	0	0
12BD_k127_83266_2	acetyl-CoA acyltransferase [EC:2.3.1.16]	bKa pathway	3.55812	0	0.260854	0	0	0	1.32484	0.31959	0	0
34BD_k127_2720948_1	3-oxoadipate enol-lactonase [EC:3.1.1.24] [RN:R02991]	Catechol Orthocleavage	0	0	0	0	0.904204	0	0	0	0	0
34BD_k127_41103_13	acetyl-CoA acyltransferase [EC:2.3.1.16]	bKa pathway	0	0	0	0	2.74632	0	0.388655	0	0	0
27CS_k127_5613983_5	pcaC; 4-carboxymuconolactone decarboxylase [EC:4.1.1.44]	PCA Orthocleavage	0.479843	0	0.19764	0.659784	0.379056	0	0.382006	0	0	0
4BS_k127_563466_3	acetyl-CoA acyltransferase [EC:2.3.1.16]	bKa pathway	0	0	0	0	0.308106	0	1.04566	0	2.03414	0
12BS_k127_46963_1	cmtA; p-cumate 2,3-dioxygenase [EC:1.14.12.25] [RN:R05247]	Cumate degradation	2.32868	0	0	0	4.91642	0	0	0	0	0
12BS_k127_2104026_4	4-oxalocrotonate tautomerase [EC:5.3.2.6]	Catechol Metacleavage	1.10672	0.651515	1.36166	0.299737	0	0.243742	0.359684	0.219368	0	1.7892
28CS_k127_4076749_3	phthalate 4,5-dioxygenase [EC:1.14.12.7] [RN:R03630]	Phthalate degradation	0	0	0	0.25625	0	1.82812	0	0	0	0.247292
42BD_k127_4425815_4	4-carboxymuconolactone decarboxylase [EC:4.1.1.44]	PCA Orthocleavage	0.906926	0	0.84127	0	0	0	0	0	0	0
24CD_k127_2771373_3	anthranilate 1,2-dioxygenase [EC:1.14.12.1]	Anthranilate deg	0	0	0	3.74491	0	4.86852	0	0	0	0.964815
15BS_k127_3979829_3	2,3-dihydroxyphenylpropionate 1,2-dioxygenase [EC:1.13.11.16] [RN:R06788]	Trans-cinnamate degradation	0	0	0.308983	0	0	0	2.46809	0	0	0
34CS_k127_2132346_4	4,5-dihydroxyphthalate decarboxylase [EC:4.1.1.55] [RN:R01635]	Phthalate degradation	0.506944	0	0	0.844907	0.506944	0.506944	0	0.753472	0	0.337963
42BS_k127_3326753_3	Long-chain alkane monooxygenase	C15-C36 Alkane	3.11027	0.243509	0.403611	0	0.207998	0	0	0	0	0
34BS_k127_1261263_6	phthalate 4,5-dioxygenase [EC:1.14.12.7] [RN:R03630]	Phthalate degradation	0	0	0	0	0.45671	0	0	0	0.557514	0
27BS_k127_870392_6	badH; 2-hydroxycyclohexanecarboxyl-CoA dehydrogenase [EC:1.1.1.-] [RN:R05582]	Benzoate degradation	3.78992	0.679721	6.61779	0.358531	4.68154	0.38221	1.7623	1.15209	0.424104	0
15CS_k127_4189526_6	acetyl-CoA acyltransferase [EC:2.3.1.16]	bKa pathway	0	1.23428	0.349666	0.280998	0	0	0	1.3638	0	0
18BD_k127_4427587_4	aliA; cyclohexanecarboxylate-CoA ligase [EC:6.2.1.-] [RN:R05620]	Benzoate degradation	0	0	0	0	0	0	1.06713	0	0	0
42BS_k127_3368618_39	toluene monooxygenase system [EC:1.14.13.-] [RN:R02550]	Toluene degradation	16.7517	1.88161	0	0	6.42874	0	0	0	2.23678	0
15BS_k127_2534863_1	pcaB; 3-carboxy-cis,cis-muconate cycloisomerase [EC:5.5.1.2]	PCA Orthocleavage	0	0	0	0	0	0	2.30394	0	0	0
12BS_k127_515079_2	pcaC; 4-carboxymuconolactone decarboxylase [EC:4.1.1.44]	PCA Orthocleavage	1.76808	0.300939	1.78498	0	0.368545	0	0.390845	0.2	1.6939	0
45CS_k127_3268250_3	3-phenylpropionate/cinnamic acid dioxygenase [EC:1.14.12.19] [RN:R06783]	Trans-cinnamate degradation	0	0.855442	0	1.63095	0.168367	0	0	2.08673	0.168367	0
21CD_k127_4488913_2	mhpA; 3-(3-hydroxy-phenyl)propionate hydroxylase [EC:1.14.13.127] [RN:R06787]	Trans-cinnamate degradation	0	0	0	1.16833	0	0	0	0	0	0.453566
21BS_k127_1072406_1	pcaB; 3-carboxy-cis,cis-muconate cycloisomerase [EC:5.5.1.2]	PCA Orthocleavage	0	0	0.997872	0	0	0	0	0	0	0
21CD_k127_3150731_1	4-carboxymuconolactone decarboxylase [EC:4.1.1.44]	PCA Orthocleavage	0	0.348249	0	1.08106	0.263294	1.03372	0	0	0	0.178988
15BD_k127_2776840_6	ligJ; 4-oxalmesaconate hydratase [EC:4.2.1.83]	PCA Metacleavage	0	0	0	0	0	0	0	0	0	0
28CS_k127_687639_4	mhpA; 3-(3-hydroxy-phenyl)propionate hydroxylase [EC:1.14.13.127] [RN:R06787]	Trans-cinnamate degradation	0	0.2676	0	0	0	2.2377	0	0	0	0
42CD_k127_4720184_1	pcaH; protocatechuate 3,4-dioxygenase, beta subunit [EC:1.13.11.3]	PCA Orthocleavage	0	1.00855	0.13604	0.729345	0.673077	1.36823	0	0.25	0	0.662393
24CS_k127_1292577_1	badH; 2-hydroxycyclohexanecarboxyl-CoA dehydrogenase [EC:1.1.1.-] [RN:R05582]	Benzoate degradation	0	0	0.169562	0.639785	0	0	0	0.317618	0	0.135236
21CD_k127_2465925_2	cmtC; 2,3-dihydroxy-p-cumate-3,4-dioxygenase [EC:1.13.11.-] [RN:R05248]	Cumate degradation	0	0	0	0.380556	0	0	0	0.612879	0	0
7CD_k127_1329952_17	pcaH; protocatechuate 3,4-dioxygenase, beta subunit [EC:1.13.11.3]	PCA Orthocleavage	0	0	0	0	0	0	0	0	0	2.10697
21BS_k127_1725099_3	acetyl-CoA acyltransferase [EC:2.3.1.16]	bKa pathway	0	0	1.27079	0	0	0	0	0	0	0
42CS_k127_1015954_2	anthranilate 1,2-dioxygenase [EC:1.14.12.1]	Anthranilate deg	0	0.809448	0	0	0	0	0	0.218949	0	0.485138
7CD_k127_1037785_3	mhpA; 3-(3-hydroxy-phenyl)propionate hydroxylase [EC:1.14.13.127] [RN:R06787]	Trans-cinnamate degradation	0	0.377719	0	0	1.05564	0.569044	0	0	0	2.60432
12CS_k127_3062167_1	cmtB; 2,3-dihydroxy-2,3-dihydro-p-cumate dehydrogenase [EC:1.3.1.58] [RN:R05240]	Cumate degradation	0.26145	1.28467	0.75986	0.343193	0	0	0.437023	0.26145	0	0
28CS_k127_1916120_5	bbsH; E-phenylitaconyl-CoA hydratase [EC:4.2.1.-] [RN:R05599]	Toluene degradation	0.678363	1.51462	1.8655	0.169591	0	1.00292	0	2.54386	0	0.643275
4BD_k127_1527519_7	3-oxoadipate enol-lactonase [EC:3.1.1.24]	bKa pathway	0	0	0	0	0	0	0	0	4.35228	0
34BD_k127_723068_3	4,5-dihydroxyphthalate decarboxylase [EC:4.1.1.55] [RN:R01635]	Phthalate degradation	1.55571	0	0	0	1.9251	0	0	0	0	0
1BD_k127_1715146_4	mhpA; 3-(3-hydroxy-phenyl)propionate hydroxylase [EC:1.14.13.127] [RN:R06787]	Trans-cinnamate degradation	0.742492	1.61787	3.34422	1.74887	0	0.657282	0.199324	1.62218	0.831456	0.522523
12BS_k127_1614865_4	2,3-dihydroxyphenylpropionate 1,2-dioxygenase [EC:1.13.11.16] [RN:R06788]	Trans-cinnamate degradation	1.09524	0	0	0.267399	0.302198	0	0	0	0.142857	0
12BD_k127_1307208_2	3-phenylpropionate/cinnamic acid dioxygenase [EC:1.14.12.19] [RN:R06783]	Trans-cinnamate degradation	0.447489	0.694064	1.21804	0.164384	0	0	0	1.33562	0.134703	0
24BS_k127_2508263_10	3-phenylpropionate/cinnamic acid dioxygenase [EC:1.14.12.19] [RN:R06783]	Trans-cinnamate degradation	0	0	2.80181	0	2.23721	0	0	0	0	0
12BS_k127_3161699_1	3-oxoadipate enol-lactonase [EC:3.1.1.24] [RN:R02991]	Catechol Orthocleavage	0.415094	0	0.346698	0	0	0	0	0	0	0
34CS_k127_2627167_4	3-oxoadipate CoA-transferase, beta subunit [EC:2.8.3.6]	bKa pathway	0	0	0	0	1.71148	0	0	1.05444	0	1.25852
42BD_k127_4460452_38	acetyl-CoA acyltransferase [EC:2.3.1.16]	bKa pathway	1.30256	0	0	0	0	0	0	0	0	0
12CS_k127_1346890_9	Long-chain alkane monooxygenase	C15-C36 Alkane	0.683213	2.02978	0	1.31934	0.364471	1.9627	0	0.530912	0	2.40403
21BD_k127_3244805_4	3-phenylpropionate/cinnamic acid dioxygenase [EC:1.14.12.19] [RN:R06783]	Trans-cinnamate degradation	0.161565	0	0.27381	0	0	0	0	0	0.137755	0
34BD_k127_665162_1	benzylsuccinate CoA-transferase subunit [EC:2.8.3.15] [RN:R05588]	Toluene degradation	0	0	0.165064	0	0	0	0	0	0.517628	0
27CD_k127_4259716_4	4-carboxymuconolactone decarboxylase [EC:4.1.1.44]	PCA Orthocleavage	0	0	0	0.341463	0	0	0	0	0	0.170732
27BD_k127_4422125_4	bbsH; E-phenylitaconyl-CoA hydratase [EC:4.2.1.-] [RN:R05599]	Toluene degradation	0	0	0	0	0	0	0	0	0	0
12BS_k127_3282778_19	badI; 2-ketocyclohexanecarboxyl-CoA hydrolase [EC:3.1.2.-] [RN:R05592]	Benzoate degradation	1.54561	0.538153	0.733505	0	0	0.274814	0	0.664802	0	0
34BS_k127_3062686_9	4-carboxymuconolactone decarboxylase [EC:4.1.1.44]	PCA Orthocleavage	0	0	0.167407	0	4.74741	0	0	0	0	0.207407
34BS_k127_183198_3	3-phenylpropionate/cinnamic acid dioxygenase [EC:1.14.12.19] [RN:R06783]	Trans-cinnamate degradation	0	0	0	0	1.22737	0	0	0	0	0
42CD_k127_4928712_10	acetyl-CoA acyltransferase [EC:2.3.1.16]	bKa pathway	0	1.06368	0	0	0	0	0	0	0	0
24BD_k127_1362059_1	toluene monooxygenase system [EC:1.14.13.-] [RN:R02550]	Toluene degradation	0.399123	0	0.295322	1.47953	0.388889	0.497076	0	0	0	0.538012
7BD_k127_590842_3	5-carboxymethyl-2-hydroxymuconate isomerase [EC:5.3.3.10][RN:R04379]	Homoprotocatechuate degradation	0.787407	0	0.528148	0	1.17333	0	1.05444	0	6.21481	0
34CD_k127_5604741_4	3-phenylpropionate/cinnamic acid dioxygenase [EC:1.14.12.19] [RN:R06783]	Trans-cinnamate degradation	0.348387	1.01828	0	1.16559	0.210753	0.993548	0	0.432258	0.273118	1.62796
24BS_k127_218234_1	3-phenylpropionate/cinnamic acid dioxygenase [EC:1.14.12.19] [RN:R06783]	Trans-cinnamate degradation	1.26754	0	0.479167	0.137061	0.547697	0	0	1.62747	0	0
42CS_k127_3004183_8	3-oxoadipate CoA-transferase, beta subunit [EC:2.8.3.6]	bKa pathway	0	2.49773	2.49509	0	0.642101	0	0	0.5	0	0
7BS_k127_2757135_30	4-carboxymuconolactone decarboxylase [EC:4.1.1.44]	PCA Orthocleavage	0	0	0	0	0.134652	0	0	0	2.7354	0
12BD_k127_5555592_15	pcaC; 4-carboxymuconolactone decarboxylase [EC:4.1.1.44]	PCA Orthocleavage	1.03445	4.3622	1.45019	1.71322	0	3.86359	0	0.424581	0	2.29004
28CD_k127_5330262_5	3-oxoadipate enol-lactonase [EC:3.1.1.24]	bKa pathway	0	0.428252	0	0.656058	0	2.00586	0	0	0	0.272194
42CD_k127_3847358_4	3-oxoadipate enol-lactonase [EC:3.1.1.24] [RN:R02991]	Catechol Orthocleavage	0	0	0	0	0	0.173333	0	0	0	0.173333
1BS_k127_1720302_10	2-keto-4-pentenoate hydratase [EC:4.2.1.80]	Catechol Metacleavage	0	0	0	0	0	0	17.8534	0	11.0229	0
34CS_k127_3822062_6	phthalate 4,5-dioxygenase [EC:1.14.12.7] [RN:R03630]	Phthalate degradation	0	0	0	0.314195	0	0.502552	0	0	0	0.421691
21CD_k127_2872378_4	4-oxalocrotonate tautomerase [EC:5.3.2.6]	Catechol Metacleavage	1.53228	2.06231	0.373874	4.11862	2.47147	3.16141	0.363739	3.48198	0	3.52327
28BS_k127_2166651_5	3-phenylpropionate/cinnamic acid dioxygenase [EC:1.14.12.19] [RN:R06783]	Trans-cinnamate degradation	0	0	0	0	0.518792	0	0	0	0	0
12BD_k127_3738155_14	4-carboxymuconolactone decarboxylase [EC:4.1.1.44]	PCA Orthocleavage	2.68794	0	0.167376	0	3.56099	0	0	0	0.719858	0
27CS_k127_2922879_2	4-carboxymuconolactone decarboxylase [EC:4.1.1.44]	PCA Orthocleavage	1.00423	4.20188	2.50469	2.85399	2.86479	2.76573	0	5.45704	0	0.713615
42CS_k127_4358640_1	aliA; cyclohexanecarboxylate-CoA ligase [EC:6.2.1.-] [RN:R05620]	Benzoate degradation	0	0.750926	0	0	0.225926	0.132407	0	0	0	0
42CD_k127_470210_26	acetyl-CoA acyltransferase [EC:2.3.1.16]	bKa pathway	0	1.25036	0	0	0	1.31685	0	0	0	0.856452
42CD_k127_5797294_6	aliB; cyclohexanecarboxyl-CoA dehydrogenase [EC:1.3.99.-] [RN:R05619]	Benzoate degradation	0	0.430021	0	0	0.333689	0.546474	0	0	0	0
12BS_k127_3536533_4	3-oxoadipate enol-lactonase [EC:3.1.1.24] [RN:R02991]	Catechol Orthocleavage	0	0	0	0	0	0	0	0	0	0
15CD_k127_6038937_1	3-phenylpropionate/cinnamic acid dioxygenase [EC:1.14.12.19] [RN:R06783]	Trans-cinnamate degradation	0	0.304805	0	0.190691	0	0.554054	0	0.853604	0.168168	0.698198
7CS_k127_4635679_1	2,3-dihydroxyphenylpropionate 1,2-dioxygenase [EC:1.13.11.16] [RN:R06788]	Trans-cinnamate degradation	0	0.29703	0.519802	0.363036	0.161716	0.486799	0	0.50495	0	1.05611
21CD_k127_4195593_4	4-oxalocrotonate tautomerase [EC:5.3.2.6]	Catechol Metacleavage	0.136739	1.26471	0.375129	0.600619	0.68937	1.9257	0	0.544892	0	0.427245
33CD_k127_3329884_3	3-phenylpropionate/cinnamic acid dioxygenase [EC:1.14.12.19] [RN:R06783]	Trans-cinnamate degradation	0	0	0	0	0	0.4375	0	0	0	0
28CS_k127_3369265_4	2-hydroxymuconate-6-semialdehyde dehydrogenase [EC:1.2.1.85] [RN:R02762 R05353]	Catechol Metacleavage	1.12941	0.910657	0.562099	0	0	0.484375	0	0	0	0
21CS_k127_3006396_2	3-oxoadipate enol-lactonase [EC:3.1.1.24]	bKa pathway	0	1.47126	0	1.17959	0	0.499209	0	1.34731	0	0.447785
34BD_k127_1586864_3	pcaH; protocatechuate 3,4-dioxygenase, beta subunit [EC:1.13.11.3]	PCA Orthocleavage	0.395683	0	0	0	0.306954	0	0.834532	0	0.258993	0
15BD_k127_2032557_3	4-carboxymuconolactone decarboxylase [EC:4.1.1.44]	PCA Orthocleavage	0	0	0	0	0	0	0.983382	0	0.975433	0
15CD_k127_3487625_1	aliA; cyclohexanecarboxylate-CoA ligase [EC:6.2.1.-] [RN:R05620]	Benzoate degradation	0	0.151601	0	2.09793	2.56497	4.06497	0	0.50565	0	5.41431
4CS_k127_532804_2	3-phenylpropionate/cinnamic acid dioxygenase [EC:1.14.12.19] [RN:R06783]	Trans-cinnamate degradation	0	0.131579	0	0	0	0	0	0	0	0.830044
42BD_k127_4450941_9	3-oxoadipate enol-lactonase [EC:3.1.1.24] [RN:R02991]	Catechol Orthocleavage	0.216454	0	0	0	0	0	0	0	0	0
18BS_k127_1770772_2	acetyl-CoA acyltransferase [EC:2.3.1.16]	bKa pathway	0	0	0	0	0	0	0.944415	0	0	0
24CD_k127_1164710_3	acetyl-CoA acyltransferase [EC:2.3.1.16]	bKa pathway	0	0	0	5.37482	0	0.894258	0	0	0	0.372724
24BS_k127_3869667_7	catechol 2,3-dioxygenase [EC:1.13.11.2] [RN:R00816 R05295]	Catechol Metacleavage	0	0	0.284375	0	0	0	0	0	0	0
15BD_k127_5823533_2	3-phenylpropionate/cinnamic acid dioxygenase [EC:1.14.12.19] [RN:R06783]	Trans-cinnamate degradation	0	0	0	0	0	0	0	0	0	0
15BS_k127_4619942_98	4-hydroxy-4-methyl-2-oxoglutarate aldolase [EC:4.1.3.17]	PCA Metacleavage	0	0	0	0	0	0	1.6513	0	0	0
21BD_k127_3243882_1	3-phenylpropionate/cinnamic acid dioxygenase [EC:1.14.12.19] [RN:R06783]	Trans-cinnamate degradation	0	0	0.222124	0	0	0	0	0	0	0
21BD_k127_4938874_2	catechol 2,3-dioxygenase [EC:1.13.11.2] [RN:R00816 R05295]	Catechol Metacleavage	0	1.17599	0.697368	0.447368	0	0.507675	0	0.349507	0.138706	0.689145
12BD_k127_200475_4	mhpA; 3-(3-hydroxy-phenyl)propionate hydroxylase [EC:1.14.13.127] [RN:R06787]	Trans-cinnamate degradation	0.655172	0	0	0	0	0	0	0	0.730843	0
24BD_k127_3980927_4	4-oxalocrotonate tautomerase [EC:5.3.2.6]	Catechol Metacleavage	0.506849	0.506849	0.671233	0.16895	0.673516	0	0.253425	0	0	0
21CS_k127_2092998_3	acetyl-CoA acyltransferase [EC:2.3.1.16]	bKa pathway	0.315587	0	0	1.55781	0	0.413831	0	0.771954	0	0.529455
21BS_k127_1287511_3	pcaC; 4-carboxymuconolactone decarboxylase [EC:4.1.1.44]	PCA Orthocleavage	1.31313	0	1.27357	0	0	0	0	0.407828	0	0
18BS_k127_2451748_5	acetyl-CoA acyltransferase [EC:2.3.1.16]	bKa pathway	0	0	0	0	0	0	0.769629	0	0	0
18BD_k127_275301_6	3-oxoadipate CoA-transferase, alpha subunit [EC:2.8.3.6]	bKa pathway	0.548319	11.4594	6.63025	10.8186	3.86204	7.66036	1.34191	25.5814	1.03992	4.92262
21CD_k127_8334789_2	aliA; cyclohexanecarboxylate-CoA ligase [EC:6.2.1.-] [RN:R05620]	Benzoate degradation	0	0.610576	0.172289	0.509371	0	0.392503	0	0	0	0
42CS_k127_2538529_4	badH; 2-hydroxycyclohexanecarboxyl-CoA dehydrogenase [EC:1.1.1.-] [RN:R05582]	Benzoate degradation	0	0.971745	0	1.35265	0	0	0	0	0	0.542561
42BD_k127_2867229_13	3-oxoadipate enol-lactonase [EC:3.1.1.24] [RN:R02991]	Catechol Orthocleavage	1.98011	0	0	0	0	0	0	0	0	0
12BD_k127_3910966_3	dmpN; phenol hydroxylase P3 protein [EC:1.14.13.-] [RN:R10042 R10043]	Benzene degradation	0.623751	0	0	0	0	0	0	0	0.596855	0
7CS_k127_3082842_3	1,6-dihydroxycyclohexa-2,4-diene-1-carboxylate dehydrogenase [EC:1.3.1.25] [RN:R00813 R05292 R05314 R05309]	Benzoate degradation	0	0	0	0	0	0	0	0	0	0.452465
7CS_k127_2289648_2	3-oxoadipate enol-lactonase [EC:3.1.1.24]	bKa pathway	0	0	0	0.184397	0	0.553901	0	0.646809	0	0.86383
12BD_k127_2727366_15	2-hydroxymuconate-6-semialdehyde dehydrogenase [EC:1.2.1.85] [RN:R02762 R05353]	Catechol Metacleavage	0	0	0	0	0	0	0	0	0	0
33BS_k127_2120206_3	4,5-dihydroxyphthalate decarboxylase [EC:4.1.1.55] [RN:R01635]	Phthalate degradation	0.485872	0	0.842163	0	1.00662	0	0	0.660927	0	0
4BS_k127_1109157_2	mhpA; 3-(3-hydroxy-phenyl)propionate hydroxylase [EC:1.14.13.127] [RN:R06787]	Trans-cinnamate degradation	0	0	0	0	0	0	0	0	0.845228	0
15BS_k127_4083831_6	catechol 2,3-dioxygenase [EC:1.13.11.2] [RN:R00816 R05295]	Catechol Metacleavage	0	0	0	0	0	0	4.74479	0	1.4256	0
33CD_k127_2293953_39	3-phenylpropionate/cinnamic acid dioxygenase [EC:1.14.12.19] [RN:R06783]	Trans-cinnamate degradation	1.8025	1.53451	0	2.21164	0.602974	17.1149	0	0	0	0.229993
7BD_k127_4733388_1	5-carboxymethyl-2-hydroxymuconic-semialdehyde dehydrogenase [EC:1.2.1.60] [RN:R04418]	Homoprotocatechuate degradation	0	0	0	0	0	0.181159	0	0	0.281804	0
18BD_k127_695866_4	ligX; 5,5'-dehydrodivanillate O-demethylase	lignin subunit degradation	0	0	1.43263	0	2.92377	0	11.4278	0	18.4868	0
42BD_k127_427999_5	pcaB; 3-carboxy-cis,cis-muconate cycloisomerase [EC:5.5.1.2]	PCA Orthocleavage	0.379094	0	0	0	0	0	0	0	0	0
7CD_k127_2393682_1	badH; 2-hydroxycyclohexanecarboxyl-CoA dehydrogenase [EC:1.1.1.-] [RN:R05582]	Benzoate degradation	0	0	0	0	0	0	0	0	0	0
24CS_k127_3010921_1	pcaG; protocatechuate 3,4-dioxygenase, alpha subunit [EC:1.13.11.3]	PCA Orthocleavage	0	0	0	0.174242	0	0	0	0	0	0
7BS_k127_5472609_2	ligM; vanillate/3-O-methylgallate O-demethylase [EC:2.1.1.341]	lignin subunit degradation	1.26746	0.24241	0.401639	0.171676	0.545993	0.340771	0.346311	0	0.943685	1.41864
18CD_k127_6467492_3	3-phenylpropionate/cinnamic acid dioxygenase [EC:1.14.12.19] [RN:R06783]	Trans-cinnamate degradation	0	0	0	0	0.425309	0	0	0.777469	0	0.394856
15BD_k127_1597570_1	3-phenylpropionate/cinnamic acid dioxygenase [EC:1.14.12.19] [RN:R06783]	Trans-cinnamate degradation	0	0	0	0	0	0	0.231164	0	0	0
45BS_k127_3750344_4	4-hydroxy 2-oxovalerate aldolase [EC:4.1.3.39]	Catechol Metacleavage	1.05208	0.450304	0	0	0	0	0	0	0	0
24BD_k127_1429798_5	ligX; 5,5'-dehydrodivanillate O-demethylase	lignin subunit degradation	0	0	1.50211	0	0.433966	0	0	0	1.61814	0.341983
28BS_k127_3818765_11	acetyl-CoA acyltransferase [EC:2.3.1.16]	bKa pathway	0	0	0	0	1.29751	0	0	0	0	0
42BD_k127_3211042_5	badH; 2-hydroxycyclohexanecarboxyl-CoA dehydrogenase [EC:1.1.1.-] [RN:R05582]	Benzoate degradation	0.860058	0.169582	0.449466	0.852284	0	0	0	0	0	0
42BS_k127_425636_2	cmtC; 2,3-dihydroxy-p-cumate-3,4-dioxygenase [EC:1.13.11.-] [RN:R05248]	Cumate degradation	0.839224	0	0.217231	0	0	0.285714	0	0	0.250859	0
15BD_k127_5955308_50	4-carboxymuconolactone decarboxylase [EC:4.1.1.44]	PCA Orthocleavage	0	0	0	0	0	0	1.84648	0	0	0
42BD_k127_4161749_8	catechol 2,3-dioxygenase [EC:1.13.11.2] [RN:R00816 R05295]	Catechol Metacleavage	0.790461	0	0	0	0	0	0	0	0	0
28CS_k127_1970829_4	3-phenylpropionate/cinnamic acid dioxygenase [EC:1.14.12.19] [RN:R06783]	Trans-cinnamate degradation	0	1.568	1.89485	4.07192	0	0.842365	0	3.3433	0	2.33384
7BS_k127_4682978_3	3-oxoadipate CoA-transferase, beta subunit [EC:2.8.3.6]	bKa pathway	0.287982	0	0	0	0	0	2.04138	0	2.22789	0
21BD_k127_943120_2	3-oxoadipate CoA-transferase, alpha subunit [EC:2.8.3.6]	bKa pathway	0	0	0.506959	0	0	0	0	0	0.868476	0
27CD_k127_10952045_4	badH; 2-hydroxycyclohexanecarboxyl-CoA dehydrogenase [EC:1.1.1.-] [RN:R05582]	Benzoate degradation	0.228682	0.594216	0	0	0.355695	0.233154	0	0	0	0.226297
28CD_k127_4429469_1	Naphthalene 1,2-dioxygenase alpha	Naphthalene/Polyaromatics	0	0	0	0.482723	0	0.307155	0	0	0	0
33CD_k127_2085643_6	2-hydroxy-4-carboxymuconate semialdehyde hemiacetal dehydrogenase [EC:1.1.1.312]	PCA Metacleavage	0.633333	0.439583	0	0.715417	0	0.777917	0	0	0	0.146667
27CS_k127_4346934_3	mhpA; 3-(3-hydroxy-phenyl)propionate hydroxylase [EC:1.14.13.127] [RN:R06787]	Trans-cinnamate degradation	0.338889	0.677778	0.338889	0.338889	0.169444	0.169444	0.254167	0	0.508333	0
34CD_k127_2295038_4	4-oxalomesaconate hydratase [EC:4.2.1.83]	PCA Metacleavage	0	0.3379	0.165362	0.416504	0	1.63405	0	0	0	0
34CD_k127_2468849_2	benzoyl-CoA reductase [EC:1.3.7.8] [RN:R02451]	Benzoyl-CoA degradation	0	0	0	0	0	0.541975	0	0	0	0
34CS_k127_3765012_2	ligI; 2-pyrone-4,6-dicarboxylate lactonase [EC:3.1.1.57]	PCA Metacleavage	0	0.419611	0	0	0	0.769841	0	0	0	0
7BS_k127_1946952_1	2,3-dihydroxyphenylpropionate 1,2-dioxygenase [EC:1.13.11.16] [RN:R06788]	Trans-cinnamate degradation	2.21027	0	1.30556	0	0	0	0.577957	0	1.62246	0
12CS_k127_2258571_2	3-oxoadipate enol-lactonase [EC:3.1.1.24]	bKa pathway	0	0.619765	0	0	0	0	0	0.330402	0.761027	0
34CS_k127_4991622_1	2-hydroxy-4-carboxymuconate semialdehyde hemiacetal dehydrogenase [EC:1.1.1.312]	PCA Metacleavage	0	0	0	0	0	0.993389	0	0	0	0
42BD_k127_1789824_3	3-oxoadipate enol-lactonase [EC:3.1.1.24]	bKa pathway	0.277286	0	0	0	0	0	0	0	0	0
34CD_k127_1846821_3	3-phenylpropionate/cinnamic acid dioxygenase [EC:1.14.12.19] [RN:R06783]	Trans-cinnamate degradation	0.141699	3.49838	0	5.36025	0.491569	1.86446	0	1.30788	0	2.04929
28CS_k127_2174371_1	ligK; 4-hydroxy-4-methyl-2-oxoglutarate aldolase [EC:4.1.3.17]	PCA Metacleavage	0.452756	2.17192	1.37533	3.56693	0	1.94619	0	0.937008	0.253281	0.503937
1CD_k127_1325208_2	badH; 2-hydroxycyclohexanecarboxyl-CoA dehydrogenase [EC:1.1.1.-] [RN:R05582]	Benzoate degradation	0	0.200721	0	0.934295	1.30569	0.649038	0	0	0	1.12099
18CD_k127_5058139_24	3-oxoadipate enol-lactonase [EC:3.1.1.24]	bKa pathway	0	0	0	0.252962	0.198351	0	0	7.77164	0	0
28BS_k127_1469514_4	3-phenylpropionate/cinnamic acid dioxygenase [EC:1.14.12.19] [RN:R06783]	Trans-cinnamate degradation	0	0	0	0	1.34819	0	0	0	0	0.374093
7CD_k127_2684299_3	benzoate/toluate 1,2-dioxygenase [EC:1.14.12.10 1.14.12.-] [RN:R05621 R05290 R05428 R05665]	Benzoate degradation	0	0	0	0	0	0	0	0	0	1.32025
12BD_k127_1740069_1	5-carboxymethyl-2-hydroxymuconic-semialdehyde dehydrogenase [EC:1.2.1.60] [RN:R04418]	Homoprotocatechuate degradation	0.477052	0	0	0	0	0	0	0	0	0
15BS_k127_3668981_5	4-carboxymuconolactone decarboxylase [EC:4.1.1.44]	PCA Orthocleavage	0	0	0	0	0.456003	0	1.57942	0	0	0
18BD_k127_4784703_1	4-carboxymuconolactone decarboxylase [EC:4.1.1.44]	PCA Orthocleavage	0	0	0	0	0	0	0.69186	0	0.372868	0
34BS_k127_180827_2	ligX; 5,5'-dehydrodivanillate O-demethylase	lignin subunit degradation	0.36543	0	0	0	4.80809	0	0	0	0.299064	0
7BS_k127_411349_31	acetyl-CoA acyltransferase [EC:2.3.1.16]	bKa pathway	0	0	0	0	0.537564	0	0	0	0.576039	0
34CS_k127_3421525_3	Cytochrome P450 alkane hydroxylase	C5-C13 Alkane	0.252715	2.66667	0	2.56318	1.19974	4.3488	0	1.14758	0	3.26242
12BD_k127_2057313_6	3-phenylpropionate/cinnamic acid dioxygenase [EC:1.14.12.19] [RN:R06783]	Trans-cinnamate degradation	2.5885	0	0.725723	0	0.537879	0	0	0	0	0
15CS_k127_2639093_1	3-phenylpropionate/cinnamic acid dioxygenase [EC:1.14.12.19] [RN:R06783]	Trans-cinnamate degradation	0	0	0	0	0	0	0	0	0	0.152882
15CS_k127_1539522_3	acetyl-CoA acyltransferase [EC:2.3.1.16]	bKa pathway	0	0	0	0	0	0.560036	0	0	0	0.42043
12BD_k127_2441080_1	3-phenylpropionate/cinnamic acid dioxygenase [EC:1.14.12.19] [RN:R06783]	Trans-cinnamate degradation	0	0	0	0	0	0	0	0	0	0
42CS_k127_3277865_4	2-hydroxymuconate-6-semialdehyde dehydrogenase [EC:1.2.1.85] [RN:R02762 R05353]	Catechol Metacleavage	0	0.38551	0	0.396477	0	0	0	0	0	0
15BD_k127_3096196_1	mhpA; 3-(3-hydroxy-phenyl)propionate hydroxylase [EC:1.14.13.127] [RN:R06787]	Trans-cinnamate degradation	0	0	0	0	0.161134	0	0.907676	0.542531	0	0
42CD_k127_44876_6	pcaC; 4-carboxymuconolactone decarboxylase [EC:4.1.1.44]	PCA Orthocleavage	0	0.633777	0	0	0	0.299335	0	0	0	0.228012
24CS_k127_1024174_2	pcaG; protocatechuate 3,4-dioxygenase, alpha subunit [EC:1.13.11.3]	PCA Orthocleavage	0	0.146714	0	0	0.223005	0	0	0.452465	0	0
7CS_k127_2720677_2	4-oxalocrotonate tautomerase [EC:5.3.2.6]	Catechol Metacleavage	0	0.655556	0	0	0	0.171852	0	0	0	0.284444
18CD_k127_3067608_4	3-phenylpropionate/cinnamic acid dioxygenase [EC:1.14.12.19] [RN:R06783]	Trans-cinnamate degradation	0	0	0	0	0	0	0	1.18598	0	0
21CS_k127_1178889_3	5-carboxymethyl-2-hydroxymuconic-semialdehyde dehydrogenase [EC:1.2.1.60] [RN:R04418]	Homoprotocatechuate degradation	0	1.06459	0	1.85568	4.55693	1.41751	0	0.441001	0	2.41261
24BD_k127_864831_4	4,5-dihydroxyphthalate decarboxylase [EC:4.1.1.55] [RN:R01635]	Phthalate degradation	0	0	1.75061	0	0.463918	0	0.469072	0	0	0
15CD_k127_6421912_1	2-hydroxy-6-ketonona-2,4-dienedioic acid hydrolase [EC:3.7.1.14] [RN:R06789]	Trans-cinnamate degradation	0	0	0	0	0	0	0	0	0	0
24BD_k127_742599_4	badI; 2-ketocyclohexanecarboxyl-CoA hydrolase [EC:3.1.2.-] [RN:R05592]	Benzoate degradation	0.426277	0.327883	0.71572	1.16552	2.19277	1.29977	0	0.679862	0	2.02697
27BD_k127_2912001_1	3-phenylpropionate/cinnamic acid dioxygenase [EC:1.14.12.19] [RN:R06783]	Trans-cinnamate degradation	0.711244	0.270459	0	0	0	0.637059	0	1.82934	0	0
7BS_k127_5535577_29	acetyl-CoA acyltransferase [EC:2.3.1.16]	bKa pathway	0	0	0	0	0	0	0	0	0.47136	0
33BS_k127_3667804_1	5-oxopent-3-ene-1,2,5-tricarboxylate decarboxylase / 2-hydroxyhepta-2,4-diene-1,7-dioate isomerase [EC:4.1.1.68 5.3.3.-] [RN:R04380 R04134]	Homoprotocatechuate degradation	0	0	0	0	1.87345	0	0	0	0	0
28BS_k127_418995_54	acetyl-CoA acyltransferase [EC:2.3.1.16]	bKa pathway	0	0	0	0	1.86588	0	0	0	0	0
18BS_k127_538456_12	3-oxoadipate enol-lactonase [EC:3.1.1.24]	bKa pathway	0	0	0	0	0	0	4.05083	0	0	0
12BD_k127_2912498_3	3-oxoadipate enol-lactonase [EC:3.1.1.24] [RN:R02991]	Catechol Orthocleavage	0.513764	0.624875	0	0.355355	0.299049	0	0	0.525901	0	0
15CD_k127_1758719_4	ligM; vanillate/3-O-methylgallate O-demethylase [EC:2.1.1.341]	lignin subunit degradation	0	0	0	0	0	0	0	1.063	0	0
28CS_k127_3777962_11	3-oxoadipate enol-lactonase [EC:3.1.1.24]	bKa pathway	0.61385	0	0	0	0	0.899061	0	0	0	0
12BS_k127_2253917_3	4-carboxymuconolactone decarboxylase [EC:4.1.1.44]	PCA Orthocleavage	0.365654	0	0	0	0	0	0	0	0	0
7BD_k127_2002378_1	4-hydroxy 2-oxovalerate aldolase [EC:4.1.3.39]	Catechol Metacleavage	0.902542	0.222881	0.274859	0	0.869774	0	5.42161	0	4.91271	0.294068
18BD_k127_980142_5	catechol 2,3-dioxygenase [EC:1.13.11.2]	Catechol Metacleavage	0	0	0	0	0	0	0.87069	0	0	0
34CD_k127_904507_2	mhpA; 3-(3-hydroxy-phenyl)propionate hydroxylase [EC:1.14.13.127] [RN:R06787]	Trans-cinnamate degradation	0.223039	0	0	0	0.455882	1.39006	0	0.577994	0	0.202206
27CD_k127_2474621_4	3-oxoadipate enol-lactonase [EC:3.1.1.24]	bKa pathway	0	0.751004	1.08577	0.660929	0.184165	0	0	0	0.726908	0
4BD_k127_1745279_3	phthalate 4,5-dioxygenase [EC:1.14.12.7] [RN:R03630]	Phthalate degradation	0	0	0	0	0.43187	0	0	0	1.19138	0
24BS_k127_5597368_6	3,4-dihydroxyphenylacetate 2,3-dioxygenase [EC:1.13.11.15] [RN:R03303]	Homoprotocatechuate degradation	0.388564	0.796594	0.325304	0	0	0	0	0	0	0
21CD_k127_1481975_5	acetyl-CoA acyltransferase [EC:2.3.1.16]	bKa pathway	0	0	0	0.859259	0	0	0	0	0	0
18BD_k127_1634528_8	ligI; 2-pyrone-4,6-dicarboxylate lactonase [EC:3.1.1.57]	PCA Metacleavage	0	0	0	0	0	0	1.61598	0	0.952577	0
28CS_k127_2674988_4	4-oxalocrotonate tautomerase [EC:5.3.2.6]	Catechol Metacleavage	0	0	0.838	0.238667	0	0.644	0	1.09	0	0.736667
27CD_k127_9976448_1	3-oxoadipate enol-lactonase [EC:3.1.1.24] [RN:R02991]	Catechol Orthocleavage	0	0.247287	0.399225	0.229457	0	0	0	0.275581	1.07287	0
12CD_k127_8231254_3	aliA; cyclohexanecarboxylate-CoA ligase [EC:6.2.1.-] [RN:R05620]	Benzoate degradation	0	0.682639	0.683818	0	1.01191	0	0.846033	1.05911	0	0
15CD_k127_2847618_2	2-hydroxy-6-ketonona-2,4-dienedioic acid hydrolase [EC:3.7.1.14] [RN:R06789]	Trans-cinnamate degradation	0.305172	0.918331	0	0.290323	0	0.743216	0	1.20814	0	1.21864
34BS_k127_3086689_1	toluene monooxygenase system [EC:1.14.13.-] [RN:R02550]	Toluene degradation	13.2852	1.1219	0.345723	0	7.0445	0	0	0	1.38582	0
12BS_k127_2615862_32	acetyl-CoA acyltransferase [EC:2.3.1.16]	bKa pathway	1.61061	0	1.1863	0	0.934881	0	0.851925	0.935164	0	0
42CD_k127_149907_5	3-phenylpropionate/cinnamic acid dioxygenase [EC:1.14.12.19] [RN:R06783]	Trans-cinnamate degradation	1.70395	1.3761	1.86623	0.991228	1.05592	0.553728	0	1.12829	1.19627	0.658991
18BD_k127_5910750_2	4,5-dihydroxyphthalate decarboxylase [EC:4.1.1.55] [RN:R01635]	Phthalate degradation	0	0	0	0	0	0	0.904337	0	0	0
27BD_k127_1929150_1	mhpA; 3-(3-hydroxy-phenyl)propionate hydroxylase [EC:1.14.13.127] [RN:R06787]	Trans-cinnamate degradation	0	0	0.170455	0	0	0	0.511364	0	0.670455	0
7CS_k127_2430003_43	Propane 2-monoxygenase	Propane	0	0	0	0.427275	0	0	0	0	0	0.563282
21CD_k127_1433182_3	4-carboxymuconolactone decarboxylase [EC:4.1.1.44]	PCA Orthocleavage	0.517544	0.616667	2.15614	2.71491	0.250877	4.36403	0	1.68289	0	0.303509
15CD_k127_128678_5	badH; 2-hydroxycyclohexanecarboxyl-CoA dehydrogenase [EC:1.1.1.-] [RN:R05582]	Benzoate degradation	0.657307	1.26661	0	0	0	0.292874	0	0.552083	0.480072	0
21CD_k127_1390130_4	cmtA; p-cumate 2,3-dioxygenase [EC:1.14.12.25] [RN:R05247]	Cumate degradation	0	0	0	0.856214	0	0.307322	0	0	0	0
45BS_k127_127425_2	3-phenylpropionate/cinnamic acid dioxygenase [EC:1.14.12.19] [RN:R06783]	Trans-cinnamate degradation	0	0	0	0	0	0	0	0	0	0
28CD_k127_5307358_5	2,3-dihydroxyphenylpropionate 1,2-dioxygenase [EC:1.13.11.16] [RN:R06788]	Trans-cinnamate degradation	0	0.5576	0	0	0	0	0	0	0	0
28CS_k127_3619026_3	4-oxalocrotonate tautomerase [EC:5.3.2.6]	Catechol Metacleavage	0	1.58134	0.154705	1.44577	0.913876	4.4051	0	0.899521	0	1.22568
33CD_k127_3012821_8	badH; 2-hydroxycyclohexanecarboxyl-CoA dehydrogenase [EC:1.1.1.-] [RN:R05582]	Benzoate degradation	0	0	0	0	0	2.50901	0	0	0	0
18BD_k127_1134612_3	catechol 2,3-dioxygenase [EC:1.13.11.2] [RN:R00816 R05295]	Catechol Metacleavage	0	0	0	0	0	0	0.314252	0	0	0.218069
34CS_k127_4086854_2	acetyl-CoA acyltransferase [EC:2.3.1.16]	bKa pathway	0	1.58463	0.221232	9.31292	1.06793	18.7773	0	0	0	12.6386
42BS_k127_528515_2	muconolactone D-isomerase [EC:5.3.3.4]	Catechol Orthocleavage	0.731707	0	0.336043	0	0.163957	0	0	0	0.806233	0
15BD_k127_71789_1	phthalate 4,5-dioxygenase [EC:1.14.12.7] [RN:R03630]	Phthalate degradation	0	0	0	0	0.226833	0	1.64212	0	0	0
33CD_k127_2766898_1	acetyl-CoA acyltransferase [EC:2.3.1.16]	bKa pathway	0	0	0	0	0	0.423402	0	0	0	0
7CS_k127_6213146_8	4-carboxymuconolactone decarboxylase [EC:4.1.1.44]	PCA Orthocleavage	0	0	0	0	0	0	0	0	0	1.43661
7BS_k127_4632274_1	phthalate 4,5-dioxygenase [EC:1.14.12.7] [RN:R03630]	Phthalate degradation	0.353741	0	0	0	0.282313	0	0.568513	0	2.58212	0
42BS_k127_3119139_1	2-hydroxymuconate-6-semialdehyde dehydrogenase [EC:1.2.1.85] [RN:R02762 R05353]	Catechol Metacleavage	0	0	0.666667	0.166667	0.666667	0	0	0	0	0.166667
12BS_k127_2796_2	3-oxoadipate enol-lactonase [EC:3.1.1.24]	bKa pathway	0.473885	0	0.713322	0.236796	0	0	0	0	0	0
18BD_k127_4532608_3	3-oxoadipate enol-lactonase [EC:3.1.1.24] [RN:R02991]	Catechol Orthocleavage	0.334175	0.151515	0	0	0.37486	0	1.4798	0	0.287598	0
34CD_k127_3449867_3	5-carboxymethyl-2-hydroxymuconate isomerase [EC:5.3.3.10][RN:R04379]	Homoprotocatechuate degradation	0	0.448198	0.384384	0.578078	1.21471	1.65465	0	0	0.847598	0.25
27BS_k127_893548_2	catechol 2,3-dioxygenase [EC:1.13.11.2] [RN:R00816 R05295]	Catechol Metacleavage	0.519178	0	0.257078	0	0	0	0	0	0	0
7BS_k127_4820543_3	4,5-dihydroxyphthalate decarboxylase [EC:4.1.1.55] [RN:R01635]	Phthalate degradation	0.212522	0	0	0	0.30754	0	0	0	0	0
28BS_k127_775111_2	catechol 2,3-dioxygenase [EC:1.13.11.2] [RN:R00816 R05295]	Catechol Metacleavage	0	0	0	0	0.393355	0	0	0.663987	0.133976	0
42BD_k127_4478697_1	badH; 2-hydroxycyclohexanecarboxyl-CoA dehydrogenase [EC:1.1.1.-] [RN:R05582]	Benzoate degradation	0.686913	0	0	0.443369	0	0	0	0	0	0
27CD_k127_5715417_3	3-phenylpropionate/cinnamic acid dioxygenase [EC:1.14.12.19] [RN:R06783]	Trans-cinnamate degradation	0	0	0	0.245342	0	0	0	0	0	0
7CS_k127_3101167_3	3-carboxy-cis,cis-muconate cycloisomerase [EC:5.5.1.2]	PCA Orthocleavage	0	0	0	0	0	0	0	0	0	0.757713
18BS_k127_413124_1	AlkB-type alkane hydroxylase	C5-C13 Alkane	0	0	0	0	0	0	0.722401	0	0	0
18BD_k127_4051784_2	acetyl-CoA acyltransferase [EC:2.3.1.16]	bKa pathway	0	0	0	0	0	0	0.197068	0	0	0
42BD_k127_69836_2	4,5-dihydroxyphthalate decarboxylase [EC:4.1.1.55] [RN:R01635]	Phthalate degradation	0.755983	0.692308	0.433761	1.14359	0	0.619658	0	0	0	1.08889
21CD_k127_3201714_4	3-phenylpropionate/cinnamic acid dioxygenase [EC:1.14.12.19] [RN:R06783]	Trans-cinnamate degradation	0	0.347869	0	0	0	0	0	0	0	0.318467
42BD_k127_2299582_1	3-phenylpropionate/cinnamic acid dioxygenase [EC:1.14.12.19] [RN:R06783]	Trans-cinnamate degradation	0.390244	0	0	0	0	0	0	0	0	0
21BD_k127_303154_4	3-phenylpropionate/cinnamic acid dioxygenase [EC:1.14.12.19] [RN:R06783]	Trans-cinnamate degradation	0	0	0.339181	0	0	0	0	0	0	0
27BS_k127_485164_1	4-oxalocrotonate tautomerase [EC:5.3.2.6]	Catechol Metacleavage	0	0	0.602709	0	0	0	0	0	0	0.318473
12BS_k127_1708485_17	2-hydroxy-6-ketonona-2,4-dienedioic acid hydrolase [EC:3.7.1.14] [RN:R06789]	Trans-cinnamate degradation	2.29366	0	0.579598	0	0	0	0	0	0	0
27BS_k127_3889169_2	pcaB; 3-carboxy-cis,cis-muconate cycloisomerase [EC:5.5.1.2]	PCA Orthocleavage	0	0	0.67861	0	0	0	0	0	0	0
27CS_k127_4217475_6	pcaH; protocatechuate 3,4-dioxygenase, beta subunit [EC:1.13.11.3]	PCA Orthocleavage	0	0	0	1.68462	0.141026	0.707692	0	1.54423	0	0
12BS_k127_213208_5	4-hydroxy 2-oxovalerate aldolase [EC:4.1.3.39]	Catechol Metacleavage	0.525303	0	0	0	0	0	0	0	0	0
24BS_k127_2749689_3	dmpM; phenol hydroxylase P2 protein [RN:R10042 R10043]	Benzene degradation	0.272904	0	0.139376	0	0	0	0	0	0	0
42CD_k127_2792038_3	badH; 2-hydroxycyclohexanecarboxyl-CoA dehydrogenase [EC:1.1.1.-] [RN:R05582]	Benzoate degradation	0	1.61267	0	0	0	1.22008	0	0	0	0
33CS_k127_473906_1	3-oxoadipate enol-lactonase [EC:3.1.1.24] [RN:R02991]	Catechol Orthocleavage	0	0	0	0.671289	0.229201	9.52175	0	0	0	4.23545
42CD_k127_1711893_4	salicylate 5-hydroxylase [EC:1.14.13.172] [RN:R07709 R07710]	Salicylate degradation	0	0.648503	0.799025	2.02388	0.799361	0.686848	0	0.415237	0	0.436764
15BD_k127_2755699_6	pcaH; protocatechuate 3,4-dioxygenase, beta subunit [EC:1.13.11.3]	PCA Orthocleavage	0.130755	0	0	0	0	0	1.36326	0	0.826888	0
33CD_k127_878535_18	4-oxalocrotonate tautomerase [EC:5.3.2.6]	Catechol Metacleavage	0	0.243494	0	0.687113	0	0.784387	0	0	0	0.304213
34CS_k127_5390255_2	acetyl-CoA acyltransferase [EC:2.3.1.16]	bKa pathway	0	0	0	0.274552	0	0.412903	0	0	0	0
4BD_k127_692793_7	badI; 2-ketocyclohexanecarboxyl-CoA hydrolase [EC:3.1.2.-] [RN:R05592]	Benzoate degradation	1.07203	0	0	0	0.254802	0	1.11864	1.89576	6.08672	0
27CS_k127_5727321_10	Cytochrome P450 alkane hydroxylase	C5-C13 Alkane	0	0	0.756931	2.20413	0	0	0	0	0	0
33CD_k127_507143_4	5-carboxymethyl-2-hydroxymuconic-semialdehyde dehydrogenase [EC:1.2.1.60] [RN:R04418]	Homoprotocatechuate degradation	0	1.46933	1.92665	1.13368	0	1.51432	0	0	0	0.256944
27CS_k127_315710_4	acetyl-CoA acyltransferase [EC:2.3.1.16]	bKa pathway	0	0.242424	0.224174	0.31405	0	0	0	2.51989	0	0
12BD_k127_3812210_28	acetyl-CoA acyltransferase [EC:2.3.1.16]	bKa pathway	0.353601	0	0	0	0	0	0	0	0	0
7BD_k127_4083315_1	5-carboxymethyl-2-hydroxymuconic-semialdehyde dehydrogenase [EC:1.2.1.60] [RN:R04418]	Homoprotocatechuate degradation	0.466114	0	0	0.204188	0.171902	0.236184	0	0	0.375654	0
28CD_k127_3490020_2	3-oxoadipate enol-lactonase [EC:3.1.1.24]	bKa pathway	0	0.154661	0	0	0	0.64548	0	0	0	0
24CS_k127_3727327_4	pcaB; 3-carboxy-cis,cis-muconate cycloisomerase [EC:5.5.1.2]	PCA Orthocleavage	0	0.220026	0	1.29315	0	0	0	0	0	0
45BD_k127_6448459_3	cmtA; p-cumate 2,3-dioxygenase [EC:1.14.12.25] [RN:R05247]	Cumate degradation	0	0.367102	0	0	0	0	0	0	0	0
7CD_k127_2081485_19	catechol 2,3-dioxygenase [EC:1.13.11.2] [RN:R00816 R05295]	Catechol Metacleavage	0	0	0	0	0	0.239859	0	0	0	1.0582
4CD_k127_1239059_5	4,5-dihydroxyphthalate decarboxylase [EC:4.1.1.55] [RN:R01635]	Phthalate degradation	0.216852	1.17776	0.548336	1.73877	0	2.0449	0	0	0	2.09879
7CD_k127_2512596_3	cmtA; p-cumate 2,3-dioxygenase [EC:1.14.12.25] [RN:R05247]	Cumate degradation	0	0.389529	0	0	0	0	0	0	0	0.777487
21CD_k127_5706513_3	4-oxalocrotonate tautomerase [EC:5.3.2.6]	Catechol Metacleavage	0	0	0	0	0	0	0	0	0	0
18BD_k127_1331985_14	3-oxoadipate CoA-transferase, alpha subunit [EC:2.8.3.6]	bKa pathway	0	0	0	0	0	0	1.93587	0	0	0
1BD_k127_601021_6	lpdC; gallate decarboxylase subunit C [EC:4.1.1.59]	Anaerobic gallate deg	1.65518	1.23556	1.0769	1.04106	1.17537	2.48817	0.493215	1.74113	3.09499	2.39457
45BD_k127_1874768_13	badI; 2-ketocyclohexanecarboxyl-CoA hydrolase [EC:3.1.2.-] [RN:R05592]	Benzoate degradation	0.745523	0	0	0	0.219815	0.293472	0	0	0	0
12BD_k127_2951485_3	anthranilate 1,2-dioxygenase [EC:1.14.12.1]	Anthranilate deg	0.481782	0	0	0	0	0	0	0	0	0
18CD_k127_828467_8	pcaB; 3-carboxy-cis,cis-muconate cycloisomerase [EC:5.5.1.2]	PCA Orthocleavage	0	0	0	0	0	0	0	3.10294	0	0
27CD_k127_1459105_2	acetyl-CoA acyltransferase [EC:2.3.1.16]	bKa pathway	0	0	0	0	0	0	0	0	0	0
1BD_k127_1969091_6	catechol 1,2-dioxygenase [EC:1.13.11.1] [RN:R00817]	Catechol Orthocleavage	0.429499	0	0	0	0	0	0	0	0.917994	0
34BD_k127_3777357_1	phthalate 4,5-dioxygenase [EC:1.14.12.7] [RN:R03630]	Phthalate degradation	0	0	0	0	1.11098	0	0	0	0.330529	0
18CD_k127_5223925_1	4,5-dihydroxyphthalate decarboxylase [EC:4.1.1.55] [RN:R01635]	Phthalate degradation	0	0	0	0	0	0	0	0	0	0
45CS_k127_543219_1	2-hydroxymuconate-6-semialdehyde dehydrogenase [EC:1.2.1.85] [RN:R02762 R05353]	Catechol Metacleavage	0	0.490196	0.171569	0.171569	0.171569	0.171569	0	1.28676	0.171569	0.343137
21CD_k127_7068844_8	3-phenylpropionate/cinnamic acid dioxygenase [EC:1.14.12.19] [RN:R06783]	Trans-cinnamate degradation	0	0.225	0	0.468023	0	0.337015	0	0	0	0.589922
34CD_k127_2338585_2	3-oxoadipate enol-lactonase [EC:3.1.1.24]	bKa pathway	0	0.355392	0	0.822712	0.637527	1.95016	0	0	0	0.90659
21CS_k127_1236380_1	catechol 2,3-dioxygenase [EC:1.13.11.2] [RN:R00816 R05295]	Catechol Metacleavage	1.17763	1.03893	0	3.70833	1.57237	9.31579	0	0.676809	0	3.21656
4CS_k127_692221_2	3-phenylpropionate/cinnamic acid dioxygenase [EC:1.14.12.19] [RN:R06783]	Trans-cinnamate degradation	0	0	0	0	0	0	0	0	0	0
28BS_k127_1420114_7	mhpA; 3-(3-hydroxy-phenyl)propionate hydroxylase [EC:1.14.13.127] [RN:R06787]	Trans-cinnamate degradation	0	0	0	0	0.656896	0	0	0	0	0
18BD_k127_1074417_5	3-phenylpropionate/cinnamic acid dioxygenase [EC:1.14.12.19] [RN:R06783]	Trans-cinnamate degradation	0	0	0	0	0	0	1.19971	0	0.25951	0
28BD_k127_3261006_3	4-oxalocrotonate tautomerase [EC:5.3.2.6]	Catechol Metacleavage	0	0	0	0.603286	1.12441	0.733568	0	0	0.566901	1.49061
45CS_k127_2585374_4	3-phenylpropionate/cinnamic acid dioxygenase [EC:1.14.12.19] [RN:R06783]	Trans-cinnamate degradation	0	0.378218	0	0	0	0	0	0	0	0
28BS_k127_2300350_39	acetyl-CoA acyltransferase [EC:2.3.1.16]	bKa pathway	0	0	0	0	1.73463	0	0	0	0	0
24BD_k127_1651349_5	4,5-dihydroxyphthalate decarboxylase [EC:4.1.1.55] [RN:R01635]	Phthalate degradation	1.94269	0.284018	0.734932	0	0	0.57169	0.619863	0	0.6879	0.640183
18BS_k127_1578593_4	2-hydroxy-6-ketonona-2,4-dienedioic acid hydrolase [EC:3.7.1.14] [RN:R06789]	Trans-cinnamate degradation	0	0	0	0	0.357249	0	1.09024	0	0	0
7BS_k127_604855_15	benzylsuccinate CoA-transferase subunit [EC:2.8.3.15] [RN:R05588]	Toluene degradation	0	0	0	0	0	0	0	0	2.50264	0
7BD_k127_5315541_4	4,5-dihydroxyphthalate decarboxylase [EC:4.1.1.55] [RN:R01635]	Phthalate degradation	0	0	0	0	0	0	0	0	4.80696	0
28BS_k127_3418943_4	3-phenylpropionate/cinnamic acid dioxygenase [EC:1.14.12.19] [RN:R06783]	Trans-cinnamate degradation	0	0.927984	0	1.70576	3.25309	0.461934	0	0	0	1.52366
12BS_k127_2617184_27	Propane 2-monoxygenase	Propane	1.03055	0	0.342202	0	0.352796	0	0.536031	0	0	0
15BD_k127_5221008_4	trans-o-hydroxybenzylidenepyruvate hydratase-aldolase [EC:4.1.2.45]	Naphthalene/Polyaromatics	0	0	0	0	0	0	1.08624	0	0	0
27BD_k127_2643088_7	cmtA; p-cumate 2,3-dioxygenase [EC:1.14.12.25] [RN:R05247]	Cumate degradation	0	0.298246	0	0	0	0.337719	0	0	0	0
7CD_k127_2667330_13	toluene monooxygenase system [EC:1.14.13.-] [RN:R02550]	Toluene degradation	0	0	0	0	0	0	0	0	0	0.975712
45CS_k127_4026141_3	badH; 2-hydroxycyclohexanecarboxyl-CoA dehydrogenase [EC:1.1.1.-] [RN:R05582]	Benzoate degradation	0	1.72222	0	0.704696	0	0.603505	0	0.909226	0	1.09259
24CD_k127_1762915_47	anthranilate 1,2-dioxygenase [EC:1.14.12.1]	Anthranilate deg	0	0	0	1.24482	0.19875	0.26999	0	0	0	0
21BD_k127_3652249_5	acetyl-CoA acyltransferase [EC:2.3.1.16]	bKa pathway	0	0	0.380819	0	0	0	0.325978	0.368156	0	0
18CD_k127_544351_3	aliA; cyclohexanecarboxylate-CoA ligase [EC:6.2.1.-] [RN:R05620]	Benzoate degradation	0.823465	0.372807	0	0.574561	0	0.648026	0	0	0	0.440789
7BS_k127_5513955_3	3-oxoadipate CoA-transferase, beta subunit [EC:2.8.3.6]	bKa pathway	0.794349	0	0	0	0	0	2.62983	0	3.18956	0
21CD_k127_6510680_1	3-oxoadipate enol-lactonase [EC:3.1.1.24] [RN:R02991]	Catechol Orthocleavage	0.21653	0.512295	0	0.193306	0	1.01844	0	0	0	0
24CD_k127_2972826_5	3-phenylpropionate/cinnamic acid dioxygenase [EC:1.14.12.19] [RN:R06783]	Trans-cinnamate degradation	0	0.170732	0	0.341463	0	0.170732	0	0	0	0.170732
24BS_k127_4614737_3	acetyl-CoA acyltransferase [EC:2.3.1.16]	bKa pathway	0	0	0.911702	0	0.284043	0	0	0	0	0
27CD_k127_1798366_4	4-oxalocrotonate tautomerase [EC:5.3.2.6]	Catechol Metacleavage	0	0	0	0.219156	0	0	0	0	0	0
24CS_k127_1194868_5	acetyl-CoA acyltransferase [EC:2.3.1.16]	bKa pathway	0	0	0	0.459034	0	0	0	0	0	0.253852
18BD_k127_7502344_1	bbsH; E-phenylitaconyl-CoA hydratase [EC:4.2.1.-] [RN:R05599]	Toluene degradation	0	0	0	0	0	0	1.2851	0.203438	0	0
34CD_k127_3662752_1	badH; 2-hydroxycyclohexanecarboxyl-CoA dehydrogenase [EC:1.1.1.-] [RN:R05582]	Benzoate degradation	0	0.38615	0	0.165493	0.159624	0	0	0	0	0
12CS_k127_1977977_2	3-oxoadipate enol-lactonase [EC:3.1.1.24]	bKa pathway	0	0.36454	0	0	0	0	0	0	0	0
42BS_k127_1152224_4	4-oxalocrotonate tautomerase [EC:5.3.2.6]	Catechol Metacleavage	10.7201	1.95136	4.62679	2.16108	1	1.23206	0.263158	0.91866	0.434609	0.38756
45BD_k127_212348_1	cmtA; p-cumate 2,3-dioxygenase [EC:1.14.12.25] [RN:R05247]	Cumate degradation	0	1.13821	0.449656	1.83302	0	1.43121	0	0.738743	0	0
42BD_k127_448632_6	3-oxoadipate enol-lactonase [EC:3.1.1.24] [RN:R02991]	Catechol Orthocleavage	0.462121	0	0.168561	0	0	0	0.252841	0	0.914773	0
21CD_k127_5564101_5	3-phenylpropionate/cinnamic acid dioxygenase [EC:1.14.12.19] [RN:R06783]	Trans-cinnamate degradation	0	0.228828	0	0.212568	0	0.397358	0	0	0	0
21CD_k127_7949073_8	badH; 2-hydroxycyclohexanecarboxyl-CoA dehydrogenase [EC:1.1.1.-] [RN:R05582]	Benzoate degradation	0.169444	0	0.169444	0	0	0	0	0	0	0
7CS_k127_5482522_4	acetyl-CoA acyltransferase [EC:2.3.1.16]	bKa pathway	1.18324	0.412849	0.198138	0.172439	0	0	0	1.21704	0.410615	1.99423
18BS_k127_2563386_2	catechol 2,3-dioxygenase [EC:1.13.11.2] [RN:R00816 R05295]	Catechol Metacleavage	0	0	0	0	0	0	0.912979	0	0	0
27BD_k127_2807191_4	pcaH; protocatechuate 3,4-dioxygenase, beta subunit [EC:1.13.11.3]	PCA Orthocleavage	0.345785	0.219349	0.751916	0.136973	0.273946	0	0.212644	0.20546	0.135057	0.350575
7BS_k127_2763435_4	3-phenylpropionate/cinnamic acid dioxygenase [EC:1.14.12.19] [RN:R06783]	Trans-cinnamate degradation	0	0	0	0	0	0	1.86818	0	0.548148	0
12CD_k127_2836319_4	badH; 2-hydroxycyclohexanecarboxyl-CoA dehydrogenase [EC:1.1.1.-] [RN:R05582]	Benzoate degradation	0	0.223092	0.426288	0.246249	0	0	0	0	0	0
28CD_k127_5722199_3	pcaH; protocatechuate 3,4-dioxygenase, beta subunit [EC:1.13.11.3]	PCA Orthocleavage	0	0	0	0	0.346847	1.31231	0	0	0	0.148649
24CD_k127_260243_9	4-oxalocrotonate tautomerase [EC:5.3.2.6]	Catechol Metacleavage	0	0	0	1.97927	0	0	0	0.805024	0	0.37799
4BD_k127_678886_3	acetyl-CoA acyltransferase [EC:2.3.1.16]	bKa pathway	0	0	0	0	0	0	0	0	1.8058	0
42CD_k127_1530055_2	ligI; 2-pyrone-4,6-dicarboxylate lactonase [EC:3.1.1.57]	PCA Metacleavage	0	0.906944	0	0	0	0.158333	0	0	0	0
15CD_k127_7224034_4	galD; 4-oxalomesaconate tautomerase [EC:5.3.2.8]	PCA Metacleavage	0	0.190731	0	0	0	0	0	0	0	0
24CD_k127_2429407_11	aliA; cyclohexanecarboxylate-CoA ligase [EC:6.2.1.-] [RN:R05620]	Benzoate degradation	0.363257	0.23559	0	1.43083	0	0.39637	0	0	0.333824	0.178685
4CS_k127_307422_3	4-carboxymuconolactone decarboxylase [EC:4.1.1.44]	PCA Orthocleavage	0.475795	0.989627	0	0.772476	0.860304	1.13416	0	0.94917	0	2.29945
7CS_k127_653063_16	3-phenylpropionate/cinnamic acid dioxygenase [EC:1.14.12.19] [RN:R06783]	Trans-cinnamate degradation	0	0	0	0.644928	0	0.44824	0	0.380435	0	2.31263
21BD_k127_1091957_3	3-oxoadipate enol-lactonase [EC:3.1.1.24] [RN:R02991]	Catechol Orthocleavage	0.810502	0	0.47032	0	0	0	0	0.383562	0	0
24CS_k127_1956679_3	pcaC; 4-carboxymuconolactone decarboxylase [EC:4.1.1.44]	PCA Orthocleavage	0	0.213012	0	1.43895	0.351159	0.586898	0	0.248663	0	0.61943
34BS_k127_72383_1	catechol 2,3-dioxygenase [EC:1.13.11.2] [RN:R00816 R05295]	Catechol Metacleavage	0	0	0	0	0.277405	0.14877	0.238255	0	0	0
27CS_k127_754152_1	toluene monooxygenase system [EC:1.14.13.-] [RN:R02550]	Toluene degradation	0.237603	0.483196	0.27562	1.24353	0	0.216529	0	1.88161	0	0.757438
33BS_k127_4827337_1	4-hydroxy 2-oxovalerate aldolase [EC:4.1.3.39]	Catechol Metacleavage	0.442781	0	0.865935	0	1.94943	0	1.07635	0	1.67432	0
24BD_k127_4985383_5	catechol 2,3-dioxygenase [EC:1.13.11.2] [RN:R00816 R05295]	Catechol Metacleavage	0.372146	0.257991	0	0	0.164384	0.231735	0	0	0.265982	0
42BD_k127_2266936_3	4-hydroxy-4-methyl-2-oxoglutarate aldolase [EC:4.1.3.17]	PCA Metacleavage	1.21331	0.453047	0	0	0.147388	0	0	0.198228	0.194341	0
42BS_k127_717314_4	5-carboxymethyl-2-hydroxymuconic-semialdehyde dehydrogenase [EC:1.2.1.60] [RN:R04418]	Homoprotocatechuate degradation	1.46237	0.640612	1.5366	0.533706	0	0	0	0	0	0
27CD_k127_2178776_7	acetyl-CoA acyltransferase [EC:2.3.1.16]	bKa pathway	0	0	0	0	0	0	0	0	0	0
34BD_k127_3097415_9	lpdC; gallate decarboxylase subunit C [EC:4.1.1.59]	Anaerobic gallate deg	0	0	0	0	1.10982	0	0	0	0	0
4CD_k127_1307534_4	3-oxoadipate enol-lactonase [EC:3.1.1.24]	bKa pathway	0	0	0.227768	0.991107	0	0	0	0.561532	0	0.974182
24CD_k127_1610224_5	3-phenylpropionate/cinnamic acid dioxygenase [EC:1.14.12.19] [RN:R06783]	Trans-cinnamate degradation	0	0	0	2.68004	0	0.227023	0	0	0	0.292867
28BS_k127_612398_3	3-phenylpropionate/cinnamic acid dioxygenase [EC:1.14.12.19] [RN:R06783]	Trans-cinnamate degradation	0.306159	0.384964	0.461957	0.603261	1.47283	1.06431	0	0.199728	0.211957	2.58696
21BD_k127_1389514_7	acetyl-CoA acyltransferase [EC:2.3.1.16]	bKa pathway	0	0	1.26689	0	0	0	0	0	0	0
4BS_k127_922633_6	3-phenylpropionate/cinnamic acid dioxygenase [EC:1.14.12.19] [RN:R06783]	Trans-cinnamate degradation	0.742941	0.18354	0.451274	0	0.531508	0	0	0	3.04718	0
34CS_k127_300082_29	mhpA; 3-(3-hydroxy-phenyl)propionate hydroxylase [EC:1.14.13.127] [RN:R06787]	Trans-cinnamate degradation	0	0	0	0	0	0.841198	0	0	0	0
34CS_k127_3518838_4	AlkB-type alkane hydroxylase	C5-C13 Alkane	0.179752	0	0.368802	0.521178	0.193182	0.531336	0	0.396178	0	0.533919
7BS_k127_5660292_3	acetyl-CoA acyltransferase [EC:2.3.1.16]	bKa pathway	0	0	0	0	0	0	0	0	0.325831	0
7CS_k127_5377071_1	badI; 2-ketocyclohexanecarboxyl-CoA hydrolase [EC:3.1.2.-] [RN:R05592]	Benzoate degradation	0	0.26803	0	0.302385	0	0	0	0	0	0.671493
24BD_k127_2736602_2	acetyl-CoA acyltransferase [EC:2.3.1.16]	bKa pathway	0	0	0.665076	0	0.227642	0	0	0	0	0
4CS_k127_1451861_6	3-oxoadipate enol-lactonase [EC:3.1.1.24]	bKa pathway	0	0	0	0	0.28973	0	0	0	0	3.15376
42CD_k127_5624885_7	catechol 2,3-dioxygenase [EC:1.13.11.2] [RN:R00816 R05295]	Catechol Metacleavage	0	1.13049	0	2.00861	0	0.670543	0	0.327519	0	0.775624
24BD_k127_3481588_3	2-hydroxy-6-ketonona-2,4-dienedioic acid hydrolase [EC:3.7.1.14] [RN:R06789]	Trans-cinnamate degradation	1.05455	2.39718	1.87632	7.72122	4.81096	7.85244	0	1.01621	0.564605	3.88638
18BD_k127_5764204_16	acetyl-CoA acyltransferase [EC:2.3.1.16]	bKa pathway	0	0	0	0	0	0	0.754678	0	0	0
45BS_k127_1445295_2	3-phenylpropionate/cinnamic acid dioxygenase [EC:1.14.12.19] [RN:R06783]	Trans-cinnamate degradation	0.515588	0	0	0	0.221823	0	0	0.597122	0.549161	0
34CD_k127_5206157_2	Cytochrome P450 alkane hydroxylase	C5-C13 Alkane	1.30906	3.91128	1.01009	6.02154	1.53436	7.29282	0	1.47103	0	5.61009
27BS_k127_3807266_5	toluene monooxygenase system [EC:1.14.13.-] [RN:R02550]	Toluene degradation	0	0.138702	1.5453	0.144295	1.86857	0	0	0.366611	0	0.180649
28CD_k127_5895912_1	catechol 2,3-dioxygenase [EC:1.13.11.2] [RN:R00816 R05295]	Catechol Metacleavage	0.229014	0.678077	0	0	0	1.03667	0	0	0	0.557865
1BD_k127_1548817_6	3-oxoadipate enol-lactonase [EC:3.1.1.24]	bKa pathway	0	0	0	0	0	0	0	0	0.40376	0
21CD_k127_2072164_2	4-carboxymuconolactone decarboxylase [EC:4.1.1.44]	PCA Orthocleavage	0.163889	3.90926	0.732407	4.2	1.12593	2.38796	0	1.48333	0	2.12315
15BS_k127_225068_41	catechol 2,3-dioxygenase [EC:1.13.11.2] [RN:R00816 R05295]	Catechol Metacleavage	0	0	0	0	0	0	2.31326	0	0.37399	0
27CD_k127_2075944_2	badI; 2-ketocyclohexanecarboxyl-CoA hydrolase [EC:3.1.2.-] [RN:R05592]	Benzoate degradation	0.308881	1.02389	0.545531	1.13406	0.732434	0.625632	0	0	0.838392	1.20798
33CD_k127_3241248_17	badH; 2-hydroxycyclohexanecarboxyl-CoA dehydrogenase [EC:1.1.1.-] [RN:R05582]	Benzoate degradation	0	0.791892	0	0.343243	0	7.46877	0	0	0	2.74985
28CD_k127_5573560_5	aliA; cyclohexanecarboxylate-CoA ligase [EC:6.2.1.-] [RN:R05620]	Benzoate degradation	0	0.258201	0	0	0	1.21429	0	0	0	0
7BS_k127_4525272_26	3-oxoadipate enol-lactonase [EC:3.1.1.24]	bKa pathway	0	0	0	0	0	0	0.353492	0	0.950028	0
45BD_k127_6026064_3	badH; 2-hydroxycyclohexanecarboxyl-CoA dehydrogenase [EC:1.1.1.-] [RN:R05582]	Benzoate degradation	0.575157	0	0	0	0	0	0	0	0	0
24CS_k127_379557_8	aliB; cyclohexanecarboxyl-CoA dehydrogenase [EC:1.3.99.-] [RN:R05619]	Benzoate degradation	0	2.85929	0.369617	3.23628	0	1.4056	0	0.334513	0	2.51003
18BS_k127_3450060_6	4,5-dihydroxyphthalate decarboxylase [EC:4.1.1.55] [RN:R01635]	Phthalate degradation	0	0	0	0	0	0	2.7043	0	0	0
42BD_k127_437418_2	acetyl-CoA acyltransferase [EC:2.3.1.16]	bKa pathway	1.31519	0	0	0	0	0	0	0	0	0
42BD_k127_3371239_2	4-hydroxy 2-oxovalerate aldolase [EC:4.1.3.39]	Catechol Metacleavage	0.562917	0	0	0	0	0	0	0	0	0
27BS_k127_1306550_4	mhpA; 3-(3-hydroxy-phenyl)propionate hydroxylase [EC:1.14.13.127] [RN:R06787]	Trans-cinnamate degradation	0	0	2.10927	0	0	0	0	0.344386	0	0
34BS_k127_2201915_1	biphenyl 2,3-dioxygenase [EC:1.14.12.18] [RN:R05263 R05264 R05261 R05262]	Biphenyl degradation	0.237988	0	0	0	0	0	0	0	0	0
24BD_k127_586025_9	4-hydroxy 2-oxovalerate aldolase [EC:4.1.3.39]	Catechol Metacleavage	0	0	0.404059	0	0.166872	0	0	0	0	0
42CS_k127_113398_1	pcaB; 3-carboxy-cis,cis-muconate cycloisomerase [EC:5.5.1.2]	PCA Orthocleavage	0	0.338889	0.338889	0	0	0.169444	0	0	0	0
7BS_k127_2145560_2	badH; 2-hydroxycyclohexanecarboxyl-CoA dehydrogenase [EC:1.1.1.-] [RN:R05582]	Benzoate degradation	0	0	0	0	0	0	0	0	7.2039	0
21CD_k127_6040348_2	aliA; cyclohexanecarboxylate-CoA ligase [EC:6.2.1.-] [RN:R05620]	Benzoate degradation	0	0.400275	0	0.435262	0.61832	0.328926	0	0.468388	0	0
33BS_k127_3611482_2	aliA; cyclohexanecarboxylate-CoA ligase [EC:6.2.1.-] [RN:R05620]	Benzoate degradation	0	0	0	0	0.696384	0	0	0	0	0
18BS_k127_212185_1	2-hydroxymuconate-6-semialdehyde dehydrogenase [EC:1.2.1.85] [RN:R02762 R05353]	Catechol Metacleavage	0	0	0	0	0	0	0	0	0	0
7BS_k127_3096012_4	3-phenylpropionate/cinnamic acid dioxygenase [EC:1.14.12.19] [RN:R06783]	Trans-cinnamate degradation	0	0	1.09561	0	0	0	0	0	1.27807	0
34BS_k127_1444822_1	3-phenylpropionate/cinnamic acid dioxygenase [EC:1.14.12.19] [RN:R06783]	Trans-cinnamate degradation	0.234429	0	0.193772	0	0.27797	0	0	0	0	0
42BD_k127_2538273_2	aliA; cyclohexanecarboxylate-CoA ligase [EC:6.2.1.-] [RN:R05620]	Benzoate degradation	1.5873	4.31971	1.62333	2.85141	0	1.40899	0	0.961553	0	1.35686
15CS_k127_4286454_3	4-carboxymuconolactone decarboxylase [EC:4.1.1.44]	PCA Orthocleavage	0	0	0	0	0	0	0	0.561688	0	0
12CS_k127_2333353_256	pcaC; 4-carboxymuconolactone decarboxylase [EC:4.1.1.44]	PCA Orthocleavage	0	6.53306	0	0	0	0	0	0	0	0
12BD_k127_4289586_9	badH; 2-hydroxycyclohexanecarboxyl-CoA dehydrogenase [EC:1.1.1.-] [RN:R05582]	Benzoate degradation	0.547619	1.47161	1.29029	1.10531	0.241148	0	0	1.00412	0	0
7BS_k127_3952589_4	badH; 2-hydroxycyclohexanecarboxyl-CoA dehydrogenase [EC:1.1.1.-] [RN:R05582]	Benzoate degradation	0.19295	0	0	0	0	0	0	0	0.52381	0
28CD_k127_4950772_3	4,5-dihydroxyphthalate decarboxylase [EC:4.1.1.55] [RN:R01635]	Phthalate degradation	0.277047	0	0	0	0.204678	0	0	0	0	0
33CD_k127_1691913_1	Propane 2-monoxygenase	Propane	0	0	0	0	0	0	0	0	0	0
7BD_k127_3646017_83	3-oxoadipate enol-lactonase [EC:3.1.1.24]	bKa pathway	0	0	0	0	0	0	1.53729	0	0.888701	0
21CS_k127_723425_2	4-carboxymuconolactone decarboxylase [EC:4.1.1.44]	PCA Orthocleavage	0	0	0.42029	0.208169	0	0	0	0.537549	0	0
18CD_k127_3692323_2	catechol 2,3-dioxygenase [EC:1.13.11.2]	Catechol Metacleavage	0	0	0	0	0	0.426119	0	0	0	0
4BD_k127_960059_4	3-oxoadipate enol-lactonase [EC:3.1.1.24]	bKa pathway	0	0	0	0	0	0	0	0	1.0739	0
42CD_k127_5819916_7	pcaC; 4-carboxymuconolactone decarboxylase [EC:4.1.1.44]	PCA Orthocleavage	2.74221	2.81775	5.36211	3.44245	7.8765	1.16307	0	1.21403	0.167866	0.769784
7BS_k127_1791252_2	4-carboxymuconolactone decarboxylase [EC:4.1.1.44]	PCA Orthocleavage	0.625	0	0	0	0.446502	0	0	0.265432	1.18416	0.416152
18BS_k127_1332043_2	4,5-dihydroxyphthalate decarboxylase [EC:4.1.1.55] [RN:R01635]	Phthalate degradation	0.17029	0	0.539629	0	0	0	0.389606	0	0	0
15BD_k127_5720204_1	3-oxoadipate enol-lactonase [EC:3.1.1.24] [RN:R02991]	Catechol Orthocleavage	0	0	0	0	0	0	0.222581	0	0.154839	0.14086
15BS_k127_1235944_5	cmtC; 2,3-dihydroxy-p-cumate-3,4-dioxygenase [EC:1.13.11.-] [RN:R05248]	Cumate degradation	0	0	0	0	0	0	0.505081	0	0	0
42BD_k127_1307447_7	aliA; cyclohexanecarboxylate-CoA ligase [EC:6.2.1.-] [RN:R05620]	Benzoate degradation	0.325039	0	0.325434	0	0	0	0	0	0	0
7CS_k127_1305666_2	acetyl-CoA acyltransferase [EC:2.3.1.16]	bKa pathway	0.445711	1.99023	0.555194	1.00308	0	0.756967	0	0.535831	0.625226	1.05899
12BD_k127_5087935_5	acetyl-CoA acyltransferase [EC:2.3.1.16]	bKa pathway	1.12246	0	0.655198	0	0.427673	0	0.837403	1.44562	2.14299	0
27CS_k127_2582747_10	3-phenylpropionate/cinnamic acid dioxygenase [EC:1.14.12.19] [RN:R06783]	Trans-cinnamate degradation	0	0	0	1.33998	0	0	0	0	0	0
34CS_k127_321347_1	2,3-dihydroxyphenylpropionate 1,2-dioxygenase [EC:1.13.11.16] [RN:R06788]	Trans-cinnamate degradation	0	0	0	0	0	0	0	0	0	0.338592
4CS_k127_454014_2	aliA; cyclohexanecarboxylate-CoA ligase [EC:6.2.1.-] [RN:R05620]	Benzoate degradation	0	0	0	0	0	0	0	0	0	0.838042
24BD_k127_2462300_1	ligX; 5,5'-dehydrodivanillate O-demethylase	lignin subunit degradation	0	0	0.479969	0	0	0	0	0	0	0
34CD_k127_1406345_4	4-carboxymuconolactone decarboxylase [EC:4.1.1.44]	PCA Orthocleavage	0	0	0	0	0.321277	0.656738	0	0	0	0
27CS_k127_6032408_11	acetyl-CoA acyltransferase [EC:2.3.1.16]	bKa pathway	0	0	0	1.67521	0	0	0	0	0	0
7CS_k127_4567995_12	acetyl-CoA acyltransferase [EC:2.3.1.16]	bKa pathway	0	0	0	0	0.199333	0	0	0	0	1.07218
28BS_k127_3139638_1	5-carboxymethyl-2-hydroxymuconic-semialdehyde dehydrogenase [EC:1.2.1.60] [RN:R04418]	Homoprotocatechuate degradation	0	0.145833	0	0.390432	2.44985	0.76929	0	0	0	1.20293
33CD_k127_4818558_3	aliA; cyclohexanecarboxylate-CoA ligase [EC:6.2.1.-] [RN:R05620]	Benzoate degradation	0	0	0	0	0	1.98716	0	0	0	0
33CD_k127_4880059_3	4-oxalocrotonate tautomerase [EC:5.3.2.6]	Catechol Metacleavage	0	0	0	0	0	0.35	0	0	0	0
12CD_k127_2684535_1	4-oxalocrotonate decarboxylase [EC:4.1.1.77] [RN:R02602 R05374]	Catechol Metacleavage	0.833886	2.54284	0	4.47844	1.034	8.54975	0	0.748342	0	2.79243
34CD_k127_248690_3	3-phenylpropionate/cinnamic acid dioxygenase [EC:1.14.12.19] [RN:R06783]	Trans-cinnamate degradation	0	0.639548	0	2.82175	0	1.20198	0	0	0	0.746893
12CD_k127_4152594_1	pcaB; 3-carboxy-cis,cis-muconate cycloisomerase [EC:5.5.1.2]	PCA Orthocleavage	0	0.539847	0	0	0	0	0	0.950575	0	0
34BD_k127_4753399_3	4-hydroxy 2-oxovalerate aldolase [EC:4.1.3.39]	Catechol Metacleavage	0	0	0	0	0	0	0	0	0	0
28CS_k127_4215906_4	anthranilate 1,2-dioxygenase [EC:1.14.12.1]	Anthranilate deg	0.617424	0.467803	0.168561	0.329545	0.337121	0.505682	0	0.505682	0.337121	0.465909
27CD_k127_1577403_3	4-carboxymuconolactone decarboxylase [EC:4.1.1.44]	PCA Orthocleavage	0.349003	1.17806	0	0.779915	0	0.315527	0	0.792735	0	0
18BD_k127_4986011_9	ligW; 5-carboxyvanillate decarboxylase	lignin subunit degradation	0	0	0	0	0	0	0.946519	0	0.747679	0
12BD_k127_3330973_1	4-hydroxy 2-oxovalerate aldolase [EC:4.1.3.39]	Catechol Metacleavage	1.85923	0	0	0	0.900526	0	2.44989	0.217905	3.83521	0.13476
28BS_k127_2027338_1	3-oxoadipate enol-lactonase [EC:3.1.1.24] [RN:R02991]	Catechol Orthocleavage	0	0	0	0	1.06092	0	0	0	0	0.132554
33CD_k127_1842421_1	phthalate 4,5-dioxygenase [EC:1.14.12.7] [RN:R03630]	Phthalate degradation	0	0	0	0	0	0	0	0	0	0
18BS_k127_421388_45	pcaH; protocatechuate 3,4-dioxygenase, beta subunit [EC:1.13.11.3]	PCA Orthocleavage	0	0	0.266193	0	1.01619	0	1.00474	0	0	0
28CD_k127_3112187_1	pcaC; 4-carboxymuconolactone decarboxylase [EC:4.1.1.44]	PCA Orthocleavage	0	0.931099	0	3.09264	0	3.66806	0	0	0	0.554004
27CS_k127_111931_2	catechol 2,3-dioxygenase [EC:1.13.11.2] [RN:R00816 R05295]	Catechol Metacleavage	0.192725	0	0.133008	1.16884	0	0	0	0	0.378936	0
28CD_k127_5981331_12	acetyl-CoA acyltransferase [EC:2.3.1.16]	bKa pathway	0	0	0	0	0	2.09903	0	0	0	0
18BD_k127_7006695_3	phthalate 4,5-dioxygenase [EC:1.14.12.7] [RN:R03630]	Phthalate degradation	0	0	0	0	0	0	1.11107	0	0	0
42BD_k127_1753004_4	5-oxopent-3-ene-1,2,5-tricarboxylate decarboxylase / 2-hydroxyhepta-2,4-diene-1,7-dioate isomerase [EC:4.1.1.68 5.3.3.-] [RN:R04380 R04134]	Homoprotocatechuate degradation	0.810811	0.456456	0.504505	0	0.336336	0	0	1.01802	0	0.162162
34BS_k127_984397_5	3-oxoadipate CoA-transferase, alpha subunit [EC:2.8.3.6]	bKa pathway	0.151798	0	0	0	0.585062	0	0.334025	0	0	0
45CS_k127_1841333_8	badH; 2-hydroxycyclohexanecarboxyl-CoA dehydrogenase [EC:1.1.1.-] [RN:R05582]	Benzoate degradation	0	0.936292	0.308877	0	0	0	0	0.361413	0	0
21BD_k127_4266017_2	Cytochrome P450 alkane hydroxylase	C5-C13 Alkane	1.16041	1.94093	2.49638	1.69217	0.239552	2.45393	0	1.92596	0	0.196775
24CD_k127_669042_2	4-carboxymuconolactone decarboxylase [EC:4.1.1.44]	PCA Orthocleavage	0	0	0	0	0	0	0	0	0	0
7BS_k127_4551582_4	ligK; 4-hydroxy-4-methyl-2-oxoglutarate aldolase [EC:4.1.3.17]	PCA Metacleavage	0.380128	0	0	0	0	0	0	0	0.678205	0
12CD_k127_7492109_4	3-phenylpropionate/cinnamic acid dioxygenase [EC:1.14.12.19] [RN:R06783]	Trans-cinnamate degradation	0	0.239657	0	0	0	0	0	0	0	0
34CS_k127_2259524_3	mhpA; 3-(3-hydroxy-phenyl)propionate hydroxylase [EC:1.14.13.127] [RN:R06787]	Trans-cinnamate degradation	0	0	0	0	0	0	0	0	0	0
15CS_k127_3881184_3	3-phenylpropionate/cinnamic acid dioxygenase [EC:1.14.12.19] [RN:R06783]	Trans-cinnamate degradation	1.11969	1.80425	0.270694	1.18904	1.18568	0.202461	1.17617	3.82886	0.805369	1.53244
21BD_k127_2319444_2	catechol 2,3-dioxygenase [EC:1.13.11.2] [RN:R00816 R05295]	Catechol Metacleavage	0.235333	0	0.45	0	0	0	0	0.245	0	0.139333
15BD_k127_1530086_9	4-carboxymuconolactone decarboxylase [EC:4.1.1.44]	PCA Orthocleavage	0	0	0	0	1.41713	0	0.469613	0	0.310313	0
21CS_k127_5077090_5	3-oxoadipate CoA-transferase, alpha subunit [EC:2.8.3.6]	bKa pathway	0	0.685856	0.191898	1.61194	0.921109	0.230633	0	0	0	0
12CS_k127_1136134_1	pcaB; 3-carboxy-cis,cis-muconate cycloisomerase [EC:5.5.1.2]	PCA Orthocleavage	0	0.627362	0.524943	0.224868	0	0	0	0	0	0
34BD_k127_28885_16	desB, galA; gallate dioxygenase [EC:1.13.11.57]	Aerobic gallate deg	0	0	0	0	0.337719	0	0	0	0	0
12CD_k127_7917017_8	3-phenylpropionate/cinnamic acid dioxygenase [EC:1.14.12.19] [RN:R06783]	Trans-cinnamate degradation	0.168168	0.725225	0.168168	0.381381	0.268769	0.168168	0	0	0	0.168168
45BS_k127_2942192_6	pcaH; protocatechuate 3,4-dioxygenase, beta subunit [EC:1.13.11.3]	PCA Orthocleavage	0.573864	0	0	0	0.337121	0	0.213068	0	0	0
12CD_k127_3628323_16	catechol 1,2-dioxygenase [EC:1.13.11.1] [RN:R00817]	Catechol Orthocleavage	0	0.158478	0	0.136802	0	0	0	0.205202	0	0
24BS_k127_5239695_1	muconolactone D-isomerase [EC:5.3.3.4]	Catechol Orthocleavage	0.144828	0	0	0	0	0	0	0	0.549425	0
12CD_k127_890639_7	phthalate 4,5-dioxygenase [EC:1.14.12.7] [RN:R03630]	Phthalate degradation	0.385943	1.88973	0.418771	1.03788	0	1.47601	0.284722	0.703283	0	1.10732
21CD_k127_2040807_3	aliB; cyclohexanecarboxyl-CoA dehydrogenase [EC:1.3.99.-] [RN:R05619]	Benzoate degradation	0	0.240329	0	0.484979	0	0	0	0	0	0
42BD_k127_2955612_4	ligX; 5,5'-dehydrodivanillate O-demethylase	lignin subunit degradation	0.984468	0	0	0	0	0	0	0	0	0
34CD_k127_4980407_17	acetyl-CoA acyltransferase [EC:2.3.1.16]	bKa pathway	0.294481	1.95697	0	0.450799	0	0.934096	0	0.356482	0	0
21BS_k127_611972_1	ligB; protocatechuate 4,5-dioxygenase, beta chain [EC:1.13.11.8]	PCA Metacleavage	0	0	0.609959	0	0	0	0	0	0	0
12BS_k127_475375_4	3-phenylpropionate/cinnamic acid dioxygenase [EC:1.14.12.19] [RN:R06783]	Trans-cinnamate degradation	0.388587	0	0.571558	0	0	0	0	0	0	0
27CD_k127_4555026_16	catechol 2,3-dioxygenase [EC:1.13.11.2] [RN:R00816 R05295]	Catechol Metacleavage	0	0	0	0.362986	0	0.268916	0	0	0	0
27CD_k127_7221798_1	5-carboxymethyl-2-hydroxymuconic-semialdehyde dehydrogenase [EC:1.2.1.60] [RN:R04418]	Homoprotocatechuate degradation	0	0	0	0.242584	0	0	0	0	0	0
28BD_k127_1606439_1	4-carboxymuconolactone decarboxylase [EC:4.1.1.44]	PCA Orthocleavage	0	0	0	0	0.394207	0	0	0	0	0
34CD_k127_5790343_1	5-oxopent-3-ene-1,2,5-tricarboxylate decarboxylase / 2-hydroxyhepta-2,4-diene-1,7-dioate isomerase [EC:4.1.1.68 5.3.3.-] [RN:R04380 R04134]	Homoprotocatechuate degradation	0	0.2328	0.228944	0.291518	0	0.23191	0	0.215747	0	0.320285
18BD_k127_2992929_7	badH; 2-hydroxycyclohexanecarboxyl-CoA dehydrogenase [EC:1.1.1.-] [RN:R05582]	Benzoate degradation	0	0.172619	0	0	0	0	1.03571	1.03571	0	0
12CD_k127_2099571_1	ligK; 4-hydroxy-4-methyl-2-oxoglutarate aldolase [EC:4.1.3.17]	PCA Metacleavage	0	0.288779	0.156766	0.420792	0	0.785479	0.381188	0.450495	0.168317	0.80363
28BD_k127_5022528_3	3-phenylpropionate/cinnamic acid dioxygenase [EC:1.14.12.19] [RN:R06783]	Trans-cinnamate degradation	0	0	0	0	0.34593	0	0	0	0	0
33BS_k127_4040949_3	3-phenylpropionate/cinnamic acid dioxygenase [EC:1.14.12.19] [RN:R06783]	Trans-cinnamate degradation	0	0	0	0	0.538635	0	0	0.299116	0	0
1BD_k127_1763468_2	3-oxoadipate enol-lactonase [EC:3.1.1.24]	bKa pathway	0	0	0.819137	0.151051	0.587166	0	0	0	0	0
12BS_k127_1315392_6	4,5-dihydroxyphthalate decarboxylase [EC:4.1.1.55] [RN:R01635]	Phthalate degradation	1.28081	0	3.42487	0	0	0	0.866356	0	1.06095	0
24BD_k127_42857_3	aliA; cyclohexanecarboxylate-CoA ligase [EC:6.2.1.-] [RN:R05620]	Benzoate degradation	0.680851	0	0.170213	0	0.170213	0	0	0	0	0
4CD_k127_1726689_4	cmtA; p-cumate 2,3-dioxygenase [EC:1.14.12.25] [RN:R05247]	Cumate degradation	0	0	0	0	0	0.169312	0	0	0	0.169312
15BD_k127_2392747_8	3-oxoadipate enol-lactonase [EC:3.1.1.24]	bKa pathway	0.696283	0	0.144599	0.229965	0.265389	0	2.84408	0.563589	0.944541	0.775552
45CS_k127_425339_6	3-phenylpropionate/cinnamic acid dioxygenase [EC:1.14.12.19] [RN:R06783]	Trans-cinnamate degradation	0	0.614187	0	0	0	0	0	0.299674	0	0
12BD_k127_3994846_4	3,4-dihydroxyphenylacetate 2,3-dioxygenase [EC:1.13.11.15] [RN:R03303]	Homoprotocatechuate degradation	1.10041	0.180642	0.79089	0.79736	0	0.921843	0	0	0	1.103
21CD_k127_3678678_2	toluene monooxygenase system [EC:1.14.13.-] [RN:R02550]	Toluene degradation	0	0.21	0	1.29833	0	0.1675	0	0	0	0.293333
42CS_k127_3578904_3	mhpA; 3-(3-hydroxy-phenyl)propionate hydroxylase [EC:1.14.13.127] [RN:R06787]	Trans-cinnamate degradation	0	0.40709	0	0	0	0	0	0	0	0.529851
1BS_k127_760569_2	3-oxoadipate enol-lactonase [EC:3.1.1.24]	bKa pathway	0	0	0	0	0	0	0	0	0.747839	0
27CS_k127_461231_59	cyclohexa-1,5-dienecarbonyl-CoA hydratase [EC:4.2.1.100] [RN:R05597]	Benzoyl-CoA degradation	0	0	0	1.24589	0	0	0	0	0	0
34BD_k127_1234927_1	ligK; 4-hydroxy-4-methyl-2-oxoglutarate aldolase [EC:4.1.3.17]	PCA Metacleavage	0	0	0	0	0	0	0	0	0	0
21BD_k127_4821189_2	3-phenylpropionate/cinnamic acid dioxygenase [EC:1.14.12.19] [RN:R06783]	Trans-cinnamate degradation	0	0	0.505527	0.183248	0	0	0	0	0.322917	0
12BS_k127_3377956_12	2,3-dihydroxyphenylpropionate 1,2-dioxygenase [EC:1.13.11.16] [RN:R06788]	Trans-cinnamate degradation	3.54371	0	1.55935	0.195807	0.863184	0.176262	0.317697	0	0	0
24CD_k127_1852996_1	2-hydroxychromene-2-carboxylate isomerase [EC:5.99.1.4] [RN:R05137]	Naphthalene/Polyaromatics	0	0	0	0.5	0	0.166667	0	0	0	0.666667
12BD_k127_3191125_16	acetyl-CoA acyltransferase [EC:2.3.1.16]	bKa pathway	2.24806	0.276956	0.81871	1.0081	0	1.45578	0	0	0	1.32805
21CD_k127_5327462_4	4-oxalocrotonate tautomerase [EC:5.3.2.6]	Catechol Metacleavage	0.172619	0.345238	0.345238	0.345238	0.345238	0.172619	0.258929	0.258929	0	0.345238
24CD_k127_2436145_16	4-carboxymuconolactone decarboxylase [EC:4.1.1.44]	PCA Orthocleavage	0	0	0	0.980861	0	0	0	0	0	0
21BS_k127_1823051_2	5-carboxymethyl-2-hydroxymuconate isomerase [EC:5.3.3.10][RN:R04379]	Homoprotocatechuate degradation	0.407407	1.4437	1.83556	2.62	0.975556	1.71481	0	0.541111	0	1.13037
12BS_k127_1917753_3	3-oxoadipate enol-lactonase [EC:3.1.1.24]	bKa pathway	1.32438	0	0	0	0.795282	0.201618	0	0.22469	0.482266	0.299759
7BD_k127_1367422_3	3-oxoadipate enol-lactonase [EC:3.1.1.24]	bKa pathway	0.225473	0	0	0.174699	0	0	0	0	0.345382	0
42CD_k127_718968_3	cmtA; p-cumate 2,3-dioxygenase [EC:1.14.12.25] [RN:R05247]	Cumate degradation	0	0	0	0	0	0	0	0	0	0
7CS_k127_6152877_1	3-phenylpropionate/cinnamic acid dioxygenase [EC:1.14.12.19] [RN:R06783]	Trans-cinnamate degradation	0	0	0	0	0	0	0	0	0	0.721294
18CD_k127_1208866_2	1,6-dihydroxycyclohexa-2,4-diene-1-carboxylate dehydrogenase [EC:1.3.1.25] [RN:R00813 R05292 R05314 R05309]	Benzoate degradation	0	2.1159	0.997066	3.61033	0.421361	1.46831	0	1.89305	0.617077	0.310739
12BS_k127_3266618_8	mhpA; 3-(3-hydroxy-phenyl)propionate hydroxylase [EC:1.14.13.127] [RN:R06787]	Trans-cinnamate degradation	3.14655	0	0	0.331209	2.54398	0.782484	0.664543	0	0.514992	1.13531
18BS_k127_479578_90	mhpA; 3-(3-hydroxy-phenyl)propionate hydroxylase [EC:1.14.13.127] [RN:R06787]	Trans-cinnamate degradation	0	0	0	0	0	0	3.62719	0	0	0
42CD_k127_4780960_3	acetyl-CoA acyltransferase [EC:2.3.1.16]	bKa pathway	0	1.28439	0	0	0	0.861379	0	0	0	0
18BD_k127_1052140_334	acetyl-CoA acyltransferase [EC:2.3.1.16]	bKa pathway	0	0	0	0	0	0	3.0807	0	1.91767	0
24BS_k127_1289777_3	catechol 2,3-dioxygenase [EC:1.13.11.2] [RN:R00816 R05295]	Catechol Metacleavage	0.778995	1.78128	1.10228	0.393151	0.805023	0	0	3.88151	0	1.09406
21CS_k127_5086222_2	4-carboxymuconolactone decarboxylase [EC:4.1.1.44]	PCA Orthocleavage	1.80263	2.19825	2.8	1.28421	1.94211	2.9886	0	1.53684	0.89386	3.63509
7BS_k127_283051_3	3-oxoadipate CoA-transferase, beta subunit [EC:2.8.3.6]	bKa pathway	0	0	0	0	0.251739	0	0	0	0.891524	0
27BS_k127_3362930_4	cyclohexa-1,5-dienecarbonyl-CoA hydratase [EC:4.2.1.100] [RN:R05597]	Benzoyl-CoA degradation	0	0	0.588149	0	0	0	0	0	0	0
12BS_k127_2646462_9	4-hydroxy-4-methyl-2-oxoglutarate aldolase [EC:4.1.3.17]	PCA Metacleavage	2.14244	0	0.515786	0.39207	0.835169	0	0	0.523678	0.182085	0
42CD_k127_2164828_2	anthranilate 1,2-dioxygenase [EC:1.14.12.1]	Anthranilate deg	0	0.634726	0.282705	0.377166	0.19351	0.430343	0	0	0	0.781346
27BS_k127_2346014_1	3-phenylpropionate/cinnamic acid dioxygenase [EC:1.14.12.19] [RN:R06783]	Trans-cinnamate degradation	0	0	0.451016	0	0	0	0	0	0	0
27CD_k127_1941966_292	mhpA; 3-(3-hydroxy-phenyl)propionate hydroxylase [EC:1.14.13.127] [RN:R06787]	Trans-cinnamate degradation	0	0	0	4.43123	0	0	0	0	0	0
34BD_k127_443302_7	4,5-dihydroxyphthalate decarboxylase [EC:4.1.1.55] [RN:R01635]	Phthalate degradation	0.380789	0	0	0	1.12127	0	0	0	0	0
42CD_k127_3775707_27	4-carboxymuconolactone decarboxylase [EC:4.1.1.44]	PCA Orthocleavage	0.326861	2.31149	0	0	0	0	0	0	0	0
12BS_k127_3441236_82	3-phenylpropionate/cinnamic acid dioxygenase [EC:1.14.12.19] [RN:R06783]	Trans-cinnamate degradation	2.65022	0.370614	0.619518	0	0	0.137061	0	0.476974	0	0.510965
15BD_k127_3492407_8	badH; 2-hydroxycyclohexanecarboxyl-CoA dehydrogenase [EC:1.1.1.-] [RN:R05582]	Benzoate degradation	0	0	0	0	0	0	9.06594	0	0	0
42BD_k127_2774363_7	2-hydroxy-6-ketonona-2,4-dienedioic acid hydrolase [EC:3.7.1.14] [RN:R06789]	Trans-cinnamate degradation	1.41811	0	0	0	0	0	0	0	0.347303	0
33BS_k127_3789831_3	catechol 2,3-dioxygenase [EC:1.13.11.2] [RN:R00816 R05295]	Catechol Metacleavage	0	0.208613	0	0.152125	0.89094	0	1.30034	0.221477	0	0
42BS_k127_2167874_8	5-carboxymethyl-2-hydroxymuconic-semialdehyde dehydrogenase [EC:1.2.1.60] [RN:R04418]	Homoprotocatechuate degradation	1.76454	0.362413	3.28823	0.231422	0.286753	0	1.01454	2.22577	0.790792	0
33BS_k127_1300646_2	phthalate 4,5-cis-dihydrodiol dehydrogenase [EC:1.3.1.64] [RN:R05275]	Phthalate degradation	0	0	0.214577	0	1.47129	0	0	0	0.207441	0
12CS_k127_3936174_5	3-phenylpropionate/cinnamic acid dioxygenase [EC:1.14.12.19] [RN:R06783]	Trans-cinnamate degradation	0	1.0144	0	0	0	0.23251	0	0	0	0
7BS_k127_2690000_522	acetyl-CoA acyltransferase [EC:2.3.1.16]	bKa pathway	0	0	0	0	0	0	0	0	1.1379	0
24BD_k127_4875673_7	catechol 2,3-dioxygenase [EC:1.13.11.2] [RN:R00816 R05295]	Catechol Metacleavage	0	0	1.00554	0	0	0	0	0	0	0
42BS_k127_257627_3	3-oxoadipate enol-lactonase [EC:3.1.1.24]	bKa pathway	0.551944	0	0	0	0	0	0.267917	0.444583	1.79417	0
42CS_k127_163390_2	acetaldehyde dehydrogenase [EC:1.2.1.10]	Catechol Metacleavage	0	0.479627	0	0	0	0.378989	0	0	0	0.296515
18CD_k127_3276903_5	3-oxoadipate enol-lactonase [EC:3.1.1.24] [RN:R02991]	Catechol Orthocleavage	0	0	0	0	0	0	0	0	0	0
24BD_k127_1674003_9	toluene monooxygenase system [EC:1.14.13.-] [RN:R02550]	Toluene degradation	0.905591	0.480645	0.549032	0	0	0	0	0.697742	0	0
24BD_k127_2059873_3	ligI; 2-pyrone-4,6-dicarboxylate lactonase [EC:3.1.1.57]	PCA Metacleavage	0	0	0.954099	0	0.205204	0	0	0	0	0
27CS_k127_3756504_13	4-carboxymuconolactone decarboxylase [EC:4.1.1.44]	PCA Orthocleavage	0	0	0	2.89971	0	0	0	0	0	0
7CS_k127_1337851_1	2,3-dihydroxyphenylpropionate 1,2-dioxygenase [EC:1.13.11.16] [RN:R06788]	Trans-cinnamate degradation	0.168367	0.62585	0	0.168367	0.164966	0.294218	0	0	0	0.144558
42BD_k127_1129948_2	3-oxoadipate CoA-transferase, alpha subunit [EC:2.8.3.6]	bKa pathway	0	0	0	0	0	0	0	0	0	0
27CS_k127_532704_1	cyclohexa-1,5-dienecarbonyl-CoA hydratase [EC:4.2.1.100] [RN:R05597]	Benzoyl-CoA degradation	0	0	0	0.45816	0	0	0	0	0	0
42CD_k127_4593559_3	4,5-dihydroxyphthalate decarboxylase [EC:4.1.1.55] [RN:R01635]	Phthalate degradation	0	0	0	0	0.52075	0.184739	0	0	0	0.21419
34CS_k127_2164861_1	toluene monooxygenase system [EC:1.14.13.-] [RN:R02550]	Toluene degradation	0	0.922764	0	0.559621	0.149051	0.842818	0	0	0.333333	0
15CD_k127_2504114_4	badH; 2-hydroxycyclohexanecarboxyl-CoA dehydrogenase [EC:1.1.1.-] [RN:R05582]	Benzoate degradation	0.212182	0.300535	0	0.725569	0	0	0	0.682229	0	0.436747
33BS_k127_2386694_5	ligY; OH-DDVA meta-cleavage compound hydrolase	lignin subunit degradation	0	0	0.811987	0	13.5274	0	0	0	0	0
18BS_k127_2670514_3	4-carboxymuconolactone decarboxylase [EC:4.1.1.44]	PCA Orthocleavage	0	0	0	0.262655	0	0	4.42407	3.02149	0	0
15BD_k127_4997813_1	AlkB-type alkane hydroxylase	C5-C13 Alkane	0	0	0	0	0	0	2.12854	0	1.0133	0
27CD_k127_178145_3	4-carboxymuconolactone decarboxylase [EC:4.1.1.44]	PCA Orthocleavage	0	0.253472	0.414352	0	0	0.306134	0	0	0	0
7BS_k127_5181321_10	pcaB; 3-carboxy-cis,cis-muconate cycloisomerase [EC:5.5.1.2]	PCA Orthocleavage	0	0	0	0	0	0	0	0	0.17	0
12CD_k127_2588608_1	toluene monooxygenase system [EC:1.14.13.-] [RN:R02550]	Toluene degradation	0	0	0	0	0	0	0	0	0	0
34CS_k127_2373801_3	4-hydroxy-4-methyl-2-oxoglutarate aldolase [EC:4.1.3.17]	PCA Metacleavage	0	0	0	0.414024	0	0.359408	0	0.71723	0	0.432699
24BS_k127_5028238_1	acetyl-CoA acyltransferase [EC:2.3.1.16]	bKa pathway	0	0	0.527041	0	0	0	0	0	0	0
18BS_k127_368349_1	2-hydroxy-6-ketonona-2,4-dienedioic acid hydrolase [EC:3.7.1.14] [RN:R06789]	Trans-cinnamate degradation	0	0	0	0	0.173333	0	0	0	0.346667	0
18BS_k127_492152_3	mhpA; 3-(3-hydroxy-phenyl)propionate hydroxylase [EC:1.14.13.127] [RN:R06787]	Trans-cinnamate degradation	0	0	0	0	0	0	1.99169	0	0	0
15CD_k127_4564617_2	3-oxoadipate enol-lactonase [EC:3.1.1.24]	bKa pathway	0	1.13145	0	1.15085	0	0	0	0	0	0
12CD_k127_8123935_9	4-hydroxy-4-methyl-2-oxoglutarate aldolase [EC:4.1.3.17]	PCA Metacleavage	0	0.536999	0.235823	0.31881	0	0	0	0.795643	0.156985	0
42BD_k127_3890048_1	2-hydroxymuconate-6-semialdehyde dehydrogenase [EC:1.2.1.85] [RN:R02762 R05353]	Catechol Metacleavage	0.790458	2.8596	0.399117	0	0	0.286885	0	0	0	0
7CS_k127_2678257_4	3-oxoadipate enol-lactonase [EC:3.1.1.24] [RN:R02991]	Catechol Orthocleavage	0.276235	0.377315	0	0.317901	0.183642	0.965278	0	0.802083	0	0.633488
27CS_k127_3657834_1	muconolactone D-isomerase [EC:5.3.3.4]	Catechol Orthocleavage	0	0	0.578991	0.774194	0	0.799835	0	0.324442	0	0.414806
24BD_k127_516409_2	benzylsuccinate CoA-transferase subunit [EC:2.8.3.15] [RN:R05588]	Toluene degradation	0.688843	1.72626	0.865558	2.33073	0.393624	2.59286	0	3.33446	0.275641	0
15CS_k127_1700881_2	2-hydroxy-6-ketonona-2,4-dienedioic acid hydrolase [EC:3.7.1.14] [RN:R06789]	Trans-cinnamate degradation	0.165114	0	0	0.222308	0	0.818582	0	1.37345	0	4.54063
27CD_k127_54782_2	ligK; 4-hydroxy-4-methyl-2-oxoglutarate aldolase [EC:4.1.3.17]	PCA Metacleavage	0.395903	0.917497	0.744186	1.52436	0.152824	0.590808	0	1.21927	0.344408	0
42BD_k127_3861994_2	acetyl-CoA acyltransferase [EC:2.3.1.16]	bKa pathway	0	0.320611	0.335514	0	0	0	0.508997	0	0.746638	0
27CD_k127_8397377_5	3-oxoadipate enol-lactonase [EC:3.1.1.24]	bKa pathway	0	0	0	1.89141	0	0.24495	0	0	0	0
33CD_k127_4402244_1	aliA; cyclohexanecarboxylate-CoA ligase [EC:6.2.1.-] [RN:R05620]	Benzoate degradation	0	0	0	0	0	0	0	0	0	0
34BD_k127_408304_11	pcaB; 3-carboxy-cis,cis-muconate cycloisomerase [EC:5.5.1.2]	PCA Orthocleavage	0	0	0	0	1.24214	0	0	0	0	0
42CD_k127_277849_1	2-hydroxymuconate-semialdehyde hydrolase [EC:3.7.1.9] [RN:R02604 R05865]	Catechol Metacleavage	0.323824	0.181682	0	0	0	0	0	0	0.42042	0
24BD_k127_2612458_4	catechol 2,3-dioxygenase [EC:1.13.11.2] [RN:R00816 R05295]	Catechol Metacleavage	0.151899	0.151899	0.838608	0	0.503165	0	0	1.18513	0	0.133966
42CD_k127_3927493_3	cmtC; 2,3-dihydroxy-p-cumate-3,4-dioxygenase [EC:1.13.11.-] [RN:R05248]	Cumate degradation	0	0.304788	0.310773	0.867864	0.399171	0.88674	0	0	0	0.371087
4BS_k127_249722_5	4-carboxymuconolactone decarboxylase [EC:4.1.1.44]	PCA Orthocleavage	0.774775	0	0	0.18018	0.554054	0	0.994369	0.563063	3.06607	0.404655
42BD_k127_2311496_1	3-phenylpropionate/cinnamic acid dioxygenase [EC:1.14.12.19] [RN:R06783]	Trans-cinnamate degradation	0.969639	0	0	0	0	0	0	0	0	0
7BS_k127_1187129_37	anthranilate 1,2-dioxygenase [EC:1.14.12.1]	Anthranilate deg	0	0.217654	0.26864	0	1.35855	0	2.37747	0	9.28454	0
34CD_k127_1594292_3	mhpA; 3-(3-hydroxy-phenyl)propionate hydroxylase [EC:1.14.13.127] [RN:R06787]	Trans-cinnamate degradation	0	0	0	0	0	0	0	0	0	0
27BS_k127_2748923_2	mhpA; 3-(3-hydroxy-phenyl)propionate hydroxylase [EC:1.14.13.127] [RN:R06787]	Trans-cinnamate degradation	0.295493	1.94265	0.32257	1.22654	0	0	0	1.97175	0	0.379078
24CS_k127_3173941_1	pcaB; 3-carboxy-cis,cis-muconate cycloisomerase [EC:5.5.1.2]	PCA Orthocleavage	0.153672	0	0.268362	0.437853	0.268362	0.715254	0	1.21949	0	0
24BS_k127_3445192_6	catechol 1,2-dioxygenase [EC:1.13.11.1] [RN:R00817]	Catechol Orthocleavage	0.171053	1.19737	1.88158	1.02632	3.07895	0.342105	0	0.769737	0	0.342105
34CD_k127_5613018_7	pcaC; 4-carboxymuconolactone decarboxylase [EC:4.1.1.44]	PCA Orthocleavage	0	0.279425	0	0	0.481581	1.59344	0	0	0	0.961366
7BS_k127_4206712_5	4,5-dihydroxyphthalate decarboxylase [EC:4.1.1.55] [RN:R01635]	Phthalate degradation	0.165123	0	0	0	6.38294	0	0.406746	0	1.74581	0
34CD_k127_2941702_4	badH; 2-hydroxycyclohexanecarboxyl-CoA dehydrogenase [EC:1.1.1.-] [RN:R05582]	Benzoate degradation	0.224823	2.50922	3.52837	3.0383	0	2.02624	0	1.98298	0	3.73901
34BD_k127_885374_11	catechol 2,3-dioxygenase [EC:1.13.11.2] [RN:R00816 R05295]	Catechol Metacleavage	0	0	0	0	0.776903	0	3.68701	0	0.295276	0
42CD_k127_5522165_2	cmtA; p-cumate 2,3-dioxygenase [EC:1.14.12.25] [RN:R05247]	Cumate degradation	0.791171	0	0.21627	0	0.759921	0	0	0	0.766369	0
18CD_k127_6896345_8	badH; 2-hydroxycyclohexanecarboxyl-CoA dehydrogenase [EC:1.1.1.-] [RN:R05582]	Benzoate degradation	0	0	0.166667	0.333333	0	1.33333	0	0.25	0	0
34CS_k127_5529925_5	benzylsuccinate CoA-transferase subunit [EC:2.8.3.15] [RN:R05588]	Toluene degradation	0.257074	0	0	0	0	0.202158	0	0	0	0
24BS_k127_173291_5	badI; 2-ketocyclohexanecarboxyl-CoA hydrolase [EC:3.1.2.-] [RN:R05592]	Benzoate degradation	0.326765	0	0.463875	0	0	0.334154	0	0	0.50821	0
1BS_k127_1621840_1	dmpP; phenol hydroxylase P5 protein [RN:R10042 R10043]	Benzene degradation	0	0	0	0	0	0	0	0	0.624864	0
15CS_k127_3406470_4	tannase [EC:3.1.1.20]	hydrolyzable tannin degradation => gallate	0	0.19969	0.723426	0	0.675955	0	0	0.547214	0	0
28BD_k127_4333217_3	catechol 2,3-dioxygenase [EC:1.13.11.2] [RN:R00816 R05295]	Catechol Metacleavage	0	0	0	0	0.622411	0	0	0	0	0
21BS_k127_1464646_4	4-oxalomesaconate hydratase [EC:4.2.1.83]	PCA Metacleavage	6.28963	1.11348	5.15786	0.956978	0.252371	0.758469	0	0	0.272696	0
24BS_k127_3085466_2	pcaB; 3-carboxy-cis,cis-muconate cycloisomerase [EC:5.5.1.2]	PCA Orthocleavage	0.480339	0	0.324108	0	0	0	0	0	0.286146	0
4BS_k127_2108251_6	dmpP; phenol hydroxylase P5 protein [RN:R10042 R10043]	Benzene degradation	0	0	0	0	0	0	0	0	1.40444	0
18CD_k127_150825_2	badH; 2-hydroxycyclohexanecarboxyl-CoA dehydrogenase [EC:1.1.1.-] [RN:R05582]	Benzoate degradation	0.672435	0.23133	0	1.12477	0.708257	1.09957	0	1.00546	0	0.54493
28CS_k127_2074276_1	mhpA; 3-(3-hydroxy-phenyl)propionate hydroxylase [EC:1.14.13.127] [RN:R06787]	Trans-cinnamate degradation	0	0	0	0	0	0.472459	0	0	0	0
28BD_k127_1863509_4	muconolactone D-isomerase [EC:5.3.3.4]	Catechol Orthocleavage	0.990741	2.86574	0.638889	0.474537	1.32639	0.831018	0.21875	1.43403	1.01389	0.844907
28CD_k127_4382304_3	3-oxoadipate enol-lactonase [EC:3.1.1.24]	bKa pathway	0.36343	0.463941	0	2.48012	0	0.912834	0	0.473595	0	0
7CD_k127_1991753_3	AlkB-type alkane hydroxylase	C5-C13 Alkane	0	1.75909	0	3.72535	0.98144	5.91564	0	0.636952	0	7.26453
12BS_k127_818101_4	cmtA; p-cumate 2,3-dioxygenase [EC:1.14.12.25] [RN:R05247]	Cumate degradation	1.09464	0	0	0	0	0	0	0.223186	0	0
45BD_k127_563910_1	acetyl-CoA acyltransferase [EC:2.3.1.16]	bKa pathway	0	0	0	0	0	0	0	0	0	0.389961
7BS_k127_1115963_1	5-carboxymethyl-2-hydroxymuconic-semialdehyde dehydrogenase [EC:1.2.1.60] [RN:R04418]	Homoprotocatechuate degradation	0	0	0	0	0	0	0	0	0	0
34BD_k127_2591775_2	phthalate 4,5-cis-dihydrodiol dehydrogenase [EC:1.3.1.64] [RN:R05275]	Phthalate degradation	0	0	0	0	0.293138	0	0	0	0.349815	0
27CD_k127_2587734_1	3-oxoadipate CoA-transferase, beta subunit [EC:2.8.3.6]	bKa pathway	0.192922	0.923896	0	0.939117	0	0.274353	0	0	0	0
7CS_k127_5710864_1	3-phenylpropionate/cinnamic acid dioxygenase [EC:1.14.12.19] [RN:R06783]	Trans-cinnamate degradation	0	0	0	0	0	0	0	0	0	0.421953
42CD_k127_1400348_2	benzoate/toluate 1,2-dioxygenase [EC:1.14.12.10 1.14.12.-] [RN:R05621 R05290 R05428 R05665]	Benzoate degradation	0	0.36922	0	0	0	0	0	0	0	0
15CS_k127_4965870_2	4-carboxymuconolactone decarboxylase [EC:4.1.1.44]	PCA Orthocleavage	0.210728	0.571839	0	3.13123	0.353448	11.2644	0	0.320402	0	7.80939
28BD_k127_2130882_5	acetyl-CoA acyltransferase [EC:2.3.1.16]	bKa pathway	0	0.453753	0	0	0	0	0	0	0	0
24CS_k127_1834128_108	4-oxalocrotonate tautomerase [EC:5.3.2.6]	Catechol Metacleavage	0	0.169333	0	0	0	0	0	0	0	0
15CD_k127_8137814_2	mhpA; 3-(3-hydroxy-phenyl)propionate hydroxylase [EC:1.14.13.127] [RN:R06787]	Trans-cinnamate degradation	0.447117	0.726532	1.23132	1.4894	0.279803	1.53336	0	2.6763	0.290535	0.389578
42BD_k127_1056749_15	toluene monooxygenase system [EC:1.14.13.-] [RN:R02550]	Toluene degradation	0	0.169753	0	0	0.339506	0	0	0	0	0
12BD_k127_5307626_2	4-carboxymuconolactone decarboxylase [EC:4.1.1.44]	PCA Orthocleavage	0.816667	0.148611	0	0	0	0	0	0.216667	0.168056	0
7CS_k127_5512395_12	catechol 2,3-dioxygenase [EC:1.13.11.2] [RN:R00816 R05295]	Catechol Metacleavage	0	0.595294	0	0	0	0	0	0	0	1.20784
4CS_k127_1108176_1	3-phenylpropionate/cinnamic acid dioxygenase [EC:1.14.12.19] [RN:R06783]	Trans-cinnamate degradation	0	0	0	0	0	0	0	0	0	0.651268
24BS_k127_5482712_1	3-oxoadipate enol-lactonase [EC:3.1.1.24] [RN:R02991]	Catechol Orthocleavage	0.168561	0	0.162879	0.153409	0.299242	0	0	0	0	0
12CD_k127_3880360_5	catechol 2,3-dioxygenase [EC:1.13.11.2] [RN:R00816 R05295]	Catechol Metacleavage	0	0	0	0	0	0	0	0	0	0
28CD_k127_332740_4	cmtB; 2,3-dihydroxy-2,3-dihydro-p-cumate dehydrogenase [EC:1.3.1.58] [RN:R05240]	Cumate degradation	0	0.163964	0	0.507508	0	1.29009	0	0	0	0.597898
4CD_k127_1158904_7	2,3-dihydroxyphenylpropionate 1,2-dioxygenase [EC:1.13.11.16] [RN:R06788]	Trans-cinnamate degradation	0	0.457875	0.567359	0.271469	0	0.236874	0	0	0.449939	1.09422
42BD_k127_419075_15	anthranilate 1,2-dioxygenase [EC:1.14.12.1]	Anthranilate deg	1.40972	0.670584	1.31125	0	5.65937	0	0	0	5.71581	0
18BD_k127_6308298_1	badH; 2-hydroxycyclohexanecarboxyl-CoA dehydrogenase [EC:1.1.1.-] [RN:R05582]	Benzoate degradation	0	0	0	0	0	0	0	0	0	0
7CS_k127_3905856_1	2-hydroxymuconate-6-semialdehyde dehydrogenase [EC:1.2.1.85] [RN:R02762 R05353]	Catechol Metacleavage	0	0.195349	0	1.3	1.89535	3.00543	0	0	0	7.1155
12BS_k127_1550551_5	ligJ; 4-oxalmesaconate hydratase [EC:4.2.1.83]	PCA Metacleavage	0.486625	0.147119	0	0	0	0	0	0	0.13786	0
18BD_k127_5234491_1	3-phenylpropionate/cinnamic acid dioxygenase [EC:1.14.12.19] [RN:R06783]	Trans-cinnamate degradation	0	0	0	0	0	0	0	0	0.268456	0
24BS_k127_4939223_7	3-oxoadipate enol-lactonase [EC:3.1.1.24]	bKa pathway	0	0.302255	0.411716	0	0	0.329208	0	0	0	0
42BD_k127_4138525_3	3-phenylpropionate/cinnamic acid dioxygenase [EC:1.14.12.19] [RN:R06783]	Trans-cinnamate degradation	0	0.319095	0	0	0.175879	0	0	0	0	0.21608
7BS_k127_5621337_15	4,5-dihydroxyphthalate decarboxylase [EC:4.1.1.55] [RN:R01635]	Phthalate degradation	0.237313	0	0	0	0.188806	0	0	0	0.26791	0
34BS_k127_789679_16	3-oxoadipate CoA-transferase, beta subunit [EC:2.8.3.6]	bKa pathway	0	0	0	0	1.0156	0	0	0	0	0
12CD_k127_535905_5	galD; 4-oxalomesaconate tautomerase [EC:5.3.2.8]	PCA Metacleavage	0.976546	3.4037	3.172	2.20824	1.35856	1.57569	0.686034	0.488273	0.487562	4.11905
24BD_k127_218284_1	phthalate 4,5-dioxygenase [EC:1.14.12.7] [RN:R03630]	Phthalate degradation	1.13426	0	0.924769	0	0.408565	0	0	0	0	0
1BD_k127_785416_2	4-carboxymuconolactone decarboxylase [EC:4.1.1.44]	PCA Orthocleavage	0.22964	0	0	0	0	0	0	0	1.12216	0
42CS_k127_1869043_6	phthalate 4,5-dioxygenase [EC:1.14.12.7] [RN:R03630]	Phthalate degradation	0	0	0	0	0	0	0	0	0	0.408579
45CS_k127_1310425_1	ligK; 4-hydroxy-4-methyl-2-oxoglutarate aldolase [EC:4.1.3.17]	PCA Metacleavage	1.10606	0	0.168561	0.337121	0.5	0	0	1.43466	0	0.560606
42CS_k127_2538569_1	2-hydroxy-6-ketonona-2,4-dienedioic acid hydrolase [EC:3.7.1.14] [RN:R06789]	Trans-cinnamate degradation	0.180556	2.09414	2.78704	3.70988	5.88889	3.92438	0	2.31713	0	2.74537
15CD_k127_5117034_6	3-phenylpropionate/cinnamic acid dioxygenase [EC:1.14.12.19] [RN:R06783]	Trans-cinnamate degradation	0.140787	0	0	0.569358	0	0	0	0	0	0.459627
28CD_k127_1381616_5	mhpA; 3-(3-hydroxy-phenyl)propionate hydroxylase [EC:1.14.13.127] [RN:R06787]	Trans-cinnamate degradation	0	0.337975	0	0.486498	0	0.858228	0	0	0	0
42BD_k127_2096600_5	aliA; cyclohexanecarboxylate-CoA ligase [EC:6.2.1.-] [RN:R05620]	Benzoate degradation	1.0741	1.44084	1.86694	0.493907	0	0.970715	1.28538	0.222288	0.568789	0.454796
7CS_k127_236688_1	badH; 2-hydroxycyclohexanecarboxyl-CoA dehydrogenase [EC:1.1.1.-] [RN:R05582]	Benzoate degradation	0	0.219136	0	0	0	0.167438	0	0.350694	0	0.323302
18BD_k127_5330687_7	aliA; cyclohexanecarboxylate-CoA ligase [EC:6.2.1.-] [RN:R05620]	Benzoate degradation	0	0	0	0	0	0	1.40576	0	0	0
27BS_k127_2410406_21	pcaC; 4-carboxymuconolactone decarboxylase [EC:4.1.1.44]	PCA Orthocleavage	0	0	2.05493	0	0.445996	0	0	0	0	0
7CS_k127_417234_1	cyclohexa-1,5-dienecarbonyl-CoA hydratase [EC:4.2.1.100] [RN:R05597]	Benzoyl-CoA degradation	0	0	0	0.302343	0	0	0	0.225057	0	0.997732
28CD_k127_4451571_2	acetyl-CoA acyltransferase [EC:2.3.1.16]	bKa pathway	0	1.64361	0	2.36314	0.46063	1.70791	0	0	0	1.38826
12BD_k127_5051200_5	3-oxoadipate enol-lactonase [EC:3.1.1.24]	bKa pathway	4.25261	2.10559	2.5442	1.28545	0.35175	0.779312	0	1.69521	0	4.02456
21CD_k127_8170003_3	anthranilate 1,2-dioxygenase [EC:1.14.12.1]	Anthranilate deg	0.210912	0.946773	0.872588	0.307385	0.177312	0	0	2.07834	0	0.591484
4CD_k127_1923133_3	4-carboxymuconolactone decarboxylase [EC:4.1.1.44]	PCA Orthocleavage	1.79207	2.3746	1.31634	5.02346	3.11003	5.31715	0	1.33374	1.0979	5.18689
15BD_k127_109099_1	ligI; 2-pyrone-4,6-dicarboxylate lactonase [EC:3.1.1.57]	PCA Metacleavage	0	0	0	0	0	0	1.18493	0	0.450533	0
42BD_k127_2803004_6	acetyl-CoA acyltransferase [EC:2.3.1.16]	bKa pathway	3.18921	1.19143	0.295085	0.528271	1.36197	0	0	1.83703	0	1.58167
27CS_k127_3480024_3	3-oxoadipate enol-lactonase [EC:3.1.1.24]	bKa pathway	0	0	0	0.257991	0	0	0	1.06781	0	0
27CS_k127_2365432_3	catechol 2,3-dioxygenase [EC:1.13.11.2] [RN:R00816 R05295]	Catechol Metacleavage	0.285938	0	0	0.688542	0	0.338542	0	0	0	1.37396
42BS_k127_266588_2	ligW; 5-carboxyvanillate decarboxylase	lignin subunit degradation	1.37133	0	0	0	0	0	0	0	0	0
21BD_k127_4891659_5	2-hydroxymuconate-semialdehyde hydrolase [EC:3.7.1.9] [RN:R02604 R05865]	Catechol Metacleavage	0	0.583333	2.22722	0.308146	0	0	0	0	0.489818	0
42BD_k127_4765621_2	5-carboxymethyl-2-hydroxymuconic-semialdehyde dehydrogenase [EC:1.2.1.60] [RN:R04418]	Homoprotocatechuate degradation	1.08788	0	0	0	0	0	0	0	1.08042	0
4BD_k127_992648_3	3-oxoadipate enol-lactonase [EC:3.1.1.24]	bKa pathway	0	0	0	0	0	0	0	0	3.99438	0
34CS_k127_2324581_1	4-carboxymuconolactone decarboxylase [EC:4.1.1.44]	PCA Orthocleavage	0	0.226882	0.155914	0.516129	0	0.225806	0	0	0	0.167742
15CS_k127_3897825_2	pcaC; 4-carboxymuconolactone decarboxylase [EC:4.1.1.44]	PCA Orthocleavage	0.990224	1.55493	0	2.9702	3.03538	3.41899	0.261872	3.07123	0	2.35754
21CD_k127_8004682_3	pcaC; 4-carboxymuconolactone decarboxylase [EC:4.1.1.44]	PCA Orthocleavage	0	0	0	0.169312	0	0.169312	0	0	0	0.169312
18BD_k127_3737330_2	pcaH; protocatechuate 3,4-dioxygenase, beta subunit [EC:1.13.11.3]	PCA Orthocleavage	0	0	0	0	0	0	1.27911	0	0	0
34BD_k127_4747504_6	3-oxoadipate enol-lactonase [EC:3.1.1.24] [RN:R02991]	Catechol Orthocleavage	0	0	0	0	0.695006	0	0	0	0	0
18BD_k127_2040799_5	3-phenylpropionate/cinnamic acid dioxygenase [EC:1.14.12.19] [RN:R06783]	Trans-cinnamate degradation	0	0	0	0	0	0	0.295572	0	0	0
12BD_k127_5598739_3	badH; 2-hydroxycyclohexanecarboxyl-CoA dehydrogenase [EC:1.1.1.-] [RN:R05582]	Benzoate degradation	0.809913	0	0.766612	0	0	0	0	0.607843	0	0
45CS_k127_3578282_4	2-hydroxy-6-ketonona-2,4-dienedioic acid hydrolase [EC:3.7.1.14] [RN:R06789]	Trans-cinnamate degradation	0	0.187589	0	2.55567	0	4.46738	0	0	0	3.58759
4BS_k127_2150230_3	3-phenylpropionate/cinnamic acid dioxygenase [EC:1.14.12.19] [RN:R06783]	Trans-cinnamate degradation	0.52381	0	0	0.425595	0.276786	0.532738	0.571429	0.41369	1.09325	0.456349
7BS_k127_4561396_3	muconate cycloisomerase [EC:5.5.1.1] [RN:R06989]	Catechol Orthocleavage	0	0	0	0	0.248652	0	0	0	0.703164	0
34CS_k127_2265455_3	pcaB; 3-carboxy-cis,cis-muconate cycloisomerase [EC:5.5.1.2]	PCA Orthocleavage	0	0.316555	0	0.980984	0.159955	1.93624	0	0	0	1.11745
33BS_k127_4388684_1	3-phenylpropionate/cinnamic acid dioxygenase [EC:1.14.12.19] [RN:R06783]	Trans-cinnamate degradation	0	0	0.60312	0.200152	0	0.384323	0	0	0	0
18BS_k127_1810910_1	catechol 2,3-dioxygenase [EC:1.13.11.2] [RN:R00816 R05295]	Catechol Metacleavage	0	0	0	0	0	0	0	0	0	0
21CD_k127_5136194_2	benzoyl-CoA reductase [EC:1.3.7.8] [RN:R02451]	Benzoyl-CoA degradation	0	0.189281	0	0.532051	0.517806	0	0	0	0	0.232372
28CS_k127_3974925_86	muconate cycloisomerase [EC:5.5.1.1] [RN:R06989]	Catechol Orthocleavage	0.424797	0	0	0	0	1.03529	0	0	0	0
12BD_k127_902780_5	4-hydroxy-4-methyl-2-oxoglutarate aldolase [EC:4.1.3.17]	PCA Metacleavage	1.41796	0	0.872244	0	0.54572	0	3.54767	0	0	0
34BD_k127_3496768_5	4,5-dihydroxyphthalate decarboxylase [EC:4.1.1.55] [RN:R01635]	Phthalate degradation	0	0	0.80013	0	4.36762	0	0	0	1.46658	0
4CD_k127_1187420_2	4-carboxymuconolactone decarboxylase [EC:4.1.1.44]	PCA Orthocleavage	0	0	0	0	0	0	0	0	0	2.27327
15BD_k127_3258519_2	3-oxoadipate enol-lactonase [EC:3.1.1.24]	bKa pathway	0	0	0	0	0	0	0.656757	0	0	0
1BD_k127_467416_17	3-phenylpropionate/cinnamic acid dioxygenase [EC:1.14.12.19] [RN:R06783]	Trans-cinnamate degradation	0.759145	0.194017	1.07487	0	0	0	0	0	4.09675	0
7BD_k127_4107788_4	4-oxalocrotonate tautomerase [EC:5.3.2.6]	Catechol Metacleavage	0	0	0	0	0	0	0	0	1.17297	0
18BD_k127_4787297_7	muconolactone D-isomerase [EC:5.3.3.4]	Catechol Orthocleavage	0	0.323848	0.136856	0.440379	0	0	0.943089	0.243902	0	0
24CS_k127_2572127_4	cmtB; 2,3-dihydroxy-2,3-dihydro-p-cumate dehydrogenase [EC:1.3.1.58] [RN:R05240]	Cumate degradation	0	0	1.45622	1.39674	0	0.760568	0	0.441576	0	0
21CD_k127_8214600_1	catechol 2,3-dioxygenase [EC:1.13.11.2] [RN:R00816 R05295]	Catechol Metacleavage	0	0.335283	0.222222	0.204678	0	0.138889	0	0.77193	0	0.651072
21CS_k127_1307435_6	phthalate 4,5-dioxygenase [EC:1.14.12.7] [RN:R03630]	Phthalate degradation	0	0	0	0.271421	0	0.169143	0	0	0	0
4BS_k127_1388691_8	acetyl-CoA acyltransferase [EC:2.3.1.16]	bKa pathway	0	0	0.240681	0	0	0	0.39543	0	1.67581	0
34CS_k127_3535774_2	4-carboxymuconolactone decarboxylase [EC:4.1.1.44]	PCA Orthocleavage	0.25641	0.22151	0	0.554843	1.00997	0.759972	0	0	0	2.28134
1BS_k127_1679319_2	acetyl-CoA acyltransferase [EC:2.3.1.16]	bKa pathway	0	0	0	0	0	0	0	0	0.799131	0
21BD_k127_4001510_3	2-keto-4-pentenoate hydratase [EC:4.2.1.80]	Catechol Metacleavage	0	0	0.406127	0	0	0	0	0	0	0
34CS_k127_3308941_8	4-hydroxy-4-methyl-2-oxoglutarate aldolase [EC:4.1.3.17]	PCA Metacleavage	0	0	0	0.23249	0	0.80869	0	0	0	0
7CS_k127_3299802_2	3-oxoadipate enol-lactonase [EC:3.1.1.24]	bKa pathway	0.176351	0	0	0.291284	0	0.654179	0	0.32607	0	0.220184
34CD_k127_5456346_3	2-keto-4-pentenoate hydratase [EC:4.2.1.80]	Catechol Metacleavage	0	0	0	0	0	0.672145	0	0	0	0
28BS_k127_2583995_2	3-phenylpropionate/cinnamic acid dioxygenase [EC:1.14.12.19] [RN:R06783]	Trans-cinnamate degradation	0	0	0	0	0.731577	0	0	0	0	0
7CD_k127_1845623_5	mhpA; 3-(3-hydroxy-phenyl)propionate hydroxylase [EC:1.14.13.127] [RN:R06787]	Trans-cinnamate degradation	0	0	0	0	0	0	0	0	0	0.166667
18BS_k127_3206394_1	3-phenylpropionate/cinnamic acid dioxygenase [EC:1.14.12.19] [RN:R06783]	Trans-cinnamate degradation	0	0	0.232267	0	0	0	1.59287	0	0	0
7BS_k127_5243570_2	acetyl-CoA acyltransferase [EC:2.3.1.16]	bKa pathway	0.212504	0	0	0	0.275672	0	0	0	0.949465	0
27CD_k127_1796691_5	catechol 2,3-dioxygenase [EC:1.13.11.2] [RN:R00816 R05295]	Catechol Metacleavage	0.247151	0.913818	0.337607	0	1.59473	1.13248	0.382479	0	0	0.2151
12BD_k127_1639277_4	4-hydroxy 2-oxovalerate aldolase [EC:4.1.3.39]	Catechol Metacleavage	0.611772	0	0	0	0	0	0	0	0	0
7CS_k127_4136323_7	3-phenylpropionate/cinnamic acid dioxygenase [EC:1.14.12.19] [RN:R06783]	Trans-cinnamate degradation	0	0	0	0	0	0	0	0	0	0.711051
33CD_k127_3720320_22	4-carboxymuconolactone decarboxylase [EC:4.1.1.44]	PCA Orthocleavage	0.39011	0	0	0.297924	0	4.12576	0	0	0	0
21CD_k127_7443697_1	4,5-dihydroxyphthalate decarboxylase [EC:4.1.1.55] [RN:R01635]	Phthalate degradation	0.169898	0.174206	0.139203	0.222402	0	0	0.980614	0.621567	0	0.327679
7BD_k127_1837074_2	3-oxoadipate enol-lactonase [EC:3.1.1.24]	bKa pathway	0.152174	0	0.569358	0	0	0	0.564829	1.02523	0.46765	0
7BS_k127_734227_31	3-oxoadipate enol-lactonase [EC:3.1.1.24]	bKa pathway	0	0	0	0	0	0	0	0	0.812106	0
42BD_k127_3924345_2	4-carboxymuconolactone decarboxylase [EC:4.1.1.44]	PCA Orthocleavage	0.925926	0	0	0	0	0	0	0	0	0
7CS_k127_5891914_2	acetyl-CoA acyltransferase [EC:2.3.1.16]	bKa pathway	0	0	0	0	0	0	0	0	0	0
34BS_k127_2412633_1	pcaH; protocatechuate 3,4-dioxygenase, beta subunit [EC:1.13.11.3]	PCA Orthocleavage	1.49283	0.302867	1.97431	0.373357	1.24671	0	0	0	0.161888	0
24CS_k127_1640586_5	4-oxalocrotonate tautomerase [EC:5.3.2.6]	Catechol Metacleavage	0	0	0	0.437025	0	0.298046	0	0	0	0
34BD_k127_4015588_8	pcaG; protocatechuate 3,4-dioxygenase, alpha subunit [EC:1.13.11.3]	PCA Orthocleavage	0	0	0	0	0.130695	0	0.946043	0	0.720624	0
34BD_k127_1128975_12	ligX; 5,5'-dehydrodivanillate O-demethylase	lignin subunit degradation	0	0	0	0	1.48009	0	0	0	0	0
21CD_k127_3824420_4	3-oxoadipate enol-lactonase [EC:3.1.1.24] [RN:R02991]	Catechol Orthocleavage	0	0.795198	0.80226	0.287288	0	0	0	0	0	0.162147
34CD_k127_906819_8	4-carboxymuconolactone decarboxylase [EC:4.1.1.44]	PCA Orthocleavage	0	0.442529	0	0.323755	0	0.345785	0	0	0	0
15BD_k127_1459702_6	toluene monooxygenase system [EC:1.14.13.-] [RN:R02550]	Toluene degradation	0	0	0	0	1.64508	0	2.17266	0	4.55635	0
12CS_k127_1189551_1	3-phenylpropionate/cinnamic acid dioxygenase [EC:1.14.12.19] [RN:R06783]	Trans-cinnamate degradation	0.509615	0.969231	0.820513	0.290385	1.94936	1.42628	0	0	0	0.914744
27CD_k127_193313_4	3-phenylpropionate/cinnamic acid dioxygenase [EC:1.14.12.19] [RN:R06783]	Trans-cinnamate degradation	0	0	0	0.328422	0	0	0	0	0	0
33BS_k127_462017_1	3-oxoadipate CoA-transferase, beta subunit [EC:2.8.3.6]	bKa pathway	0.680069	0.235395	1.03814	0	0.3189	0	0	0	0	0
7BS_k127_2264778_29	3-oxoadipate enol-lactonase [EC:3.1.1.24] [RN:R02991]	Catechol Orthocleavage	0	0	0	0	0.983951	0	0.762037	0	1.75926	0
15CD_k127_1145973_2	3-oxoadipate CoA-transferase, beta subunit [EC:2.8.3.6]	bKa pathway	0.167045	0.648526	0	0.311036	0.695011	0	0	3.30556	0	0.43613
28BS_k127_1476197_1	pcaC; 4-carboxymuconolactone decarboxylase [EC:4.1.1.44]	PCA Orthocleavage	0	0	0	0	0	0	0	0	0	0.157005
42BD_k127_1746001_26	anthranilate 1,2-dioxygenase [EC:1.14.12.1]	Anthranilate deg	8.02083	0	1.8044	0	0.933449	0	0	0	0.22338	0
18BS_k127_964106_3	cmtA; p-cumate 2,3-dioxygenase [EC:1.14.12.25] [RN:R05247]	Cumate degradation	0	0	0	0	0.323529	0	0	0	0	0
4CD_k127_1995374_1	cmtC; 2,3-dihydroxy-p-cumate-3,4-dioxygenase [EC:1.13.11.-] [RN:R05248]	Cumate degradation	0.271207	0.461171	0	0	0.521505	0.198626	0	0.324821	0	2.1816
27CD_k127_4575596_11	3-oxoadipate enol-lactonase [EC:3.1.1.24] [RN:R02991]	Catechol Orthocleavage	0	0	0	0.736453	0	0	0	0	0	0.584154
42CD_k127_3730755_2	pcaC; 4-carboxymuconolactone decarboxylase [EC:4.1.1.44]	PCA Orthocleavage	0	1.00089	0	0.37656	0	0	0	0	0	0.231729
24BS_k127_3531980_11	catechol 2,3-dioxygenase [EC:1.13.11.2] [RN:R00816 R05295]	Catechol Metacleavage	0.749842	0	2.17299	0.259962	1.53858	0	0	0.809298	0	0.241935
27BD_k127_948520_6	catechol 2,3-dioxygenase [EC:1.13.11.2] [RN:R00816 R05295]	Catechol Metacleavage	0	0.480913	0	1.49767	0	1.30773	0	0	0	0.14851
12CD_k127_4612782_4	badI; 2-ketocyclohexanecarboxyl-CoA hydrolase [EC:3.1.2.-] [RN:R05592]	Benzoate degradation	0	0	0.160256	0	0	0.137821	0.211538	0	0.168269	0.142628
18CD_k127_1069321_5	3-phenylpropionate/cinnamic acid dioxygenase [EC:1.14.12.19] [RN:R06783]	Trans-cinnamate degradation	0	0	0	0	0	0	0	0	0	0
24BS_k127_2538780_3	3-oxoadipate enol-lactonase [EC:3.1.1.24]	bKa pathway	0.749104	1.37993	0.865293	0.709379	0.683692	0	0	0.509857	0.467742	0
42CD_k127_5287644_1	2,3-dihydroxyphenylpropionate 1,2-dioxygenase [EC:1.13.11.16] [RN:R06788]	Trans-cinnamate degradation	0.79697	0.560606	0	0.29697	0	0.347475	0	0	0	0
15BD_k127_1729833_4	4-oxalomesaconate hydratase [EC:4.2.1.83]	PCA Metacleavage	0	0	0	0.356817	0	0	0.311644	0	0.265492	0
28BS_k127_685703_6	badI; 2-ketocyclohexanecarboxyl-CoA hydrolase [EC:3.1.2.-] [RN:R05592]	Benzoate degradation	0	0	0	0	1.37706	0.130658	0	0	0	1.6893
12BS_k127_2518618_5	pcaC; 4-carboxymuconolactone decarboxylase [EC:4.1.1.44]	PCA Orthocleavage	2.12522	0	0	0	0	0	0	0	0	0
24CD_k127_2251363_2	benzoate/toluate 1,2-dioxygenase [EC:1.14.12.10 1.14.12.-] [RN:R05621 R05290 R05428 R05665]	Benzoate degradation	0	0	0	1.53925	0	0.671028	0	0	0	0
42CD_k127_2578889_1	mhpA; 3-(3-hydroxy-phenyl)propionate hydroxylase [EC:1.14.13.127] [RN:R06787]	Trans-cinnamate degradation	0	2.80545	0	0.38809	0	0	0	0	0	0
42BD_k127_716353_3	5-carboxymethyl-2-hydroxymuconic-semialdehyde dehydrogenase [EC:1.2.1.60] [RN:R04418]	Homoprotocatechuate degradation	0.271959	0	0	0	0	0	0	0	0	0
7CD_k127_769694_3	mhpA; 3-(3-hydroxy-phenyl)propionate hydroxylase [EC:1.14.13.127] [RN:R06787]	Trans-cinnamate degradation	0	0	0	0	0.405482	1.57874	0	0	0	0.92061
34BD_k127_4813549_3	acetyl-CoA acyltransferase [EC:2.3.1.16]	bKa pathway	0	0	0.980968	0	0.481146	0	0.427695	0	0	0
18BS_k127_373513_4	AlkB-type alkane hydroxylase	C5-C13 Alkane	0	0	0	0	0	0	1.33494	0	0	0
21CD_k127_8384778_2	pcaC; 4-carboxymuconolactone decarboxylase [EC:4.1.1.44]	PCA Orthocleavage	0	0	0.551398	0.270219	0	0	0	0.385488	0	0
15BS_k127_335568_4	3-phenylpropionate/cinnamic acid dioxygenase [EC:1.14.12.19] [RN:R06783]	Trans-cinnamate degradation	0	0	0	0	0	0	2.30428	0	0.976974	0
24BD_k127_3005609_2	3-oxoadipate enol-lactonase [EC:3.1.1.24]	bKa pathway	0	0.543794	0.907157	0	0	0	0	0	0	0.894144
33CD_k127_1428838_1	3-phenylpropionate/cinnamic acid dioxygenase [EC:1.14.12.19] [RN:R06783]	Trans-cinnamate degradation	0	0.515151	0.280844	0.977273	0	0.575216	0	0.199675	0	0.484307
21BD_k127_5243117_2	3-phenylpropionate/cinnamic acid dioxygenase [EC:1.14.12.19] [RN:R06783]	Trans-cinnamate degradation	0.781931	2.11059	1.11526	0.609034	0	0	0.252336	2.1028	0	0.143302
45BD_k127_4746874_1	aliA; cyclohexanecarboxylate-CoA ligase [EC:6.2.1.-] [RN:R05620]	Benzoate degradation	0.845522	0	0	0	0	0	0.477985	0	0	0
21BD_k127_1982351_4	2-hydroxy-6-ketonona-2,4-dienedioic acid hydrolase [EC:3.7.1.14] [RN:R06789]	Trans-cinnamate degradation	2.37577	0.272377	0.402006	0	0	0	0	0	0	0.520833
45BS_k127_3985474_4	3-oxoadipate enol-lactonase [EC:3.1.1.24] [RN:R02991]	Catechol Orthocleavage	0.635727	0	0	0	0	0	0	0	0	0
27CD_k127_9321936_4	acetyl-CoA acyltransferase [EC:2.3.1.16]	bKa pathway	0	0	0	0	0	0	0	0	0	0
28CD_k127_3127367_4	3-oxoadipate enol-lactonase [EC:3.1.1.24] [RN:R02991]	Catechol Orthocleavage	0	0.194134	0.164339	0.335661	0.132216	0.311918	0	0	0.416201	1.02328
33BS_k127_2070736_4	4-carboxymuconolactone decarboxylase [EC:4.1.1.44]	PCA Orthocleavage	0.152422	0	1.0755	0	1.25926	0	0	0.209402	0	0
34CD_k127_3146783_2	3-phenylpropionate/cinnamic acid dioxygenase [EC:1.14.12.19] [RN:R06783]	Trans-cinnamate degradation	0.393186	0.521179	0	0	0	0.462247	0	0.196133	0	0.26151
12BD_k127_1131484_3	3-oxoadipate enol-lactonase [EC:3.1.1.24]	bKa pathway	1.56345	0	0.884032	0	0	0	0	0.489526	0	0
42CD_k127_167994_3	ligI; 2-pyrone-4,6-dicarboxylate lactonase [EC:3.1.1.57]	PCA Metacleavage	0	0.708333	0	0.173333	0	0	0	0	0	0
4BS_k127_1259625_1	3-oxoadipate enol-lactonase [EC:3.1.1.24] [RN:R02991]	Catechol Orthocleavage	0.205275	0	0	0	0.500816	0	0	0.506117	0.554649	0
18BD_k127_5518099_1	3-phenylpropionate/cinnamic acid dioxygenase [EC:1.14.12.19] [RN:R06783]	Trans-cinnamate degradation	0	0	0	0	0	0	0	0	0	0
34CS_k127_540030_1	trans-o-hydroxybenzylidenepyruvate hydratase-aldolase [EC:4.1.2.45] [RN:R05136]	Naphthalene/Polyaromatics	0	0	0	0	0	0.26236	0	0	0	0
34CS_k127_4527105_2	aliA; cyclohexanecarboxylate-CoA ligase [EC:6.2.1.-] [RN:R05620]	Benzoate degradation	0	0	0	0	0	0.30081	0	0	0	0
42BS_k127_2069705_5	3-phenylpropionate/cinnamic acid dioxygenase [EC:1.14.12.19] [RN:R06783]	Trans-cinnamate degradation	0.693452	0	0.132937	0.223214	0	0	0	0	0	0
24BD_k127_3478621_22	catechol 2,3-dioxygenase [EC:1.13.11.2] [RN:R00816 R05295]	Catechol Metacleavage	0.872069	0	3.55148	0	0	0	0	0	0	0
28BD_k127_4639783_18	acetyl-CoA acyltransferase [EC:2.3.1.16]	bKa pathway	0	0	0	0	1.65767	0	0	0	0	0
34CD_k127_4428859_1	mhpA; 3-(3-hydroxy-phenyl)propionate hydroxylase [EC:1.14.13.127] [RN:R06787]	Trans-cinnamate degradation	0	0	0.925866	0.173521	1.67334	1.18019	0	0	0	0
18CD_k127_4104414_6	AlkB-type alkane hydroxylase	C5-C13 Alkane	0	0	0	0.51151	0	0	0	0.712017	0	0
18BD_k127_1950860_2	3-oxoadipate enol-lactonase [EC:3.1.1.24]	bKa pathway	0	0	0	0	0	0	1.75379	0	0	0
28BS_k127_3408071_12	4-oxalocrotonate tautomerase [EC:5.3.2.6]	Catechol Metacleavage	0	0	0	0.47371	0.84127	0	0	0	0	0
7CS_k127_1133893_2	acetyl-CoA acyltransferase [EC:2.3.1.16]	bKa pathway	0	0	0	0	0	0	0	0	0	3.07353
7BD_k127_4250889_20	phthalate 4,5-dioxygenase [EC:1.14.12.7] [RN:R03630]	Phthalate degradation	1.73193	0.313216	1.35329	0	6.44079	0	0.837831	0	6.80733	0
42CS_k127_2828236_1	4,5-dihydroxyphthalate decarboxylase [EC:4.1.1.55] [RN:R01635]	Phthalate degradation	0.261452	1.19944	0.284003	2.14271	0.916491	3.37949	0	0	0	2.98414
27BD_k127_4450755_4	badI; 2-ketocyclohexanecarboxyl-CoA hydrolase [EC:3.1.2.-] [RN:R05592]	Benzoate degradation	0.512909	0	0.640849	0	0	0	0	0	0	0
34CD_k127_932930_1	3-oxoadipate enol-lactonase [EC:3.1.1.24] [RN:R02991]	Catechol Orthocleavage	0	0	0	0	0	0	0	0	0	0
21CD_k127_5706513_2	4-oxalocrotonate tautomerase [EC:5.3.2.6]	Catechol Metacleavage	0.340426	0.170213	0.170213	0.680851	0	1.70213	0	0.510638	0.170213	0.510638
18BS_k127_1195438_1	phthalate 4,5-dioxygenase [EC:1.14.12.7] [RN:R03630]	Phthalate degradation	0	0	0	0	0	0	1.56544	0	1.2651	0
21BS_k127_409183_117	3-oxoadipate enol-lactonase [EC:3.1.1.24]	bKa pathway	0	0	24.1675	0	0	0	0	0	0	0
4CS_k127_1091768_1	2,3-dihydroxyphenylpropionate 1,2-dioxygenase [EC:1.13.11.16] [RN:R06788]	Trans-cinnamate degradation	0	0	0	0.289883	0	0	0	0.599222	0	0.531128
4BD_k127_647271_2	3-oxoadipate enol-lactonase [EC:3.1.1.24]	bKa pathway	0	0	0	0	0	0	0	0	10.4898	0
28CD_k127_1964790_2	4,5-dihydroxyphthalate decarboxylase [EC:4.1.1.55] [RN:R01635]	Phthalate degradation	0	0.137139	0	0	0.314961	0.431759	0	0	0	0
33BS_k127_3256835_3	3-phenylpropionate/cinnamic acid dioxygenase [EC:1.14.12.19] [RN:R06783]	Trans-cinnamate degradation	0	0	0.947853	2.05061	1.47546	0	1.58512	5.22546	0	0.681663
34BD_k127_1532808_4	3-oxoadipate enol-lactonase [EC:3.1.1.24]	bKa pathway	0	0	0	0	0.337082	0	0	0	0	0
7BS_k127_831620_9	3-oxoadipate enol-lactonase [EC:3.1.1.24] [RN:R02991]	Catechol Orthocleavage	0	0	0	0	0	0	0	0	0.750541	0
34CD_k127_1742228_5	4-carboxymuconolactone decarboxylase [EC:4.1.1.44]	PCA Orthocleavage	0	0.307518	0	0.605072	0.55933	0.758605	0	0	0	0.388134
28BD_k127_4945819_1	toluene monooxygenase system [EC:1.14.13.-] [RN:R02550]	Toluene degradation	0	0	0	0.251142	0.609589	0.591705	0	0	0	0.203196
12BD_k127_5516325_2	5-oxopent-3-ene-1,2,5-tricarboxylate decarboxylase / 2-hydroxyhepta-2,4-diene-1,7-dioate isomerase [EC:4.1.1.68 5.3.3.-] [RN:R04380 R04134]	Homoprotocatechuate degradation	0	0	0.188776	0	0	0	0	0	0	0
7BD_k127_4658789_42	3-phenylpropionate/cinnamic acid dioxygenase [EC:1.14.12.19] [RN:R06783]	Trans-cinnamate degradation	0	0	0	0	0	0	0	0	1.51863	0
34CS_k127_1602363_1	3-oxoadipate enol-lactonase [EC:3.1.1.24] [RN:R02991]	Catechol Orthocleavage	0.14042	0.596457	0	0.391076	0	0.999344	0	0.346457	0	0.519685
21CD_k127_3415103_2	ligM; vanillate/3-O-methylgallate O-demethylase [EC:2.1.1.341]	lignin subunit degradation	0.273127	0	0.240067	0.725205	0	0.356385	0	0	0	0
24CS_k127_2888275_21	4,5-dihydroxyphthalate decarboxylase [EC:4.1.1.55] [RN:R01635]	Phthalate degradation	0	0	0	1.97717	0	0	0	0	0	0
28CD_k127_6187644_2	catechol 2,3-dioxygenase [EC:1.13.11.2] [RN:R00816 R05295]	Catechol Metacleavage	0.247863	0	0	0.167277	0.210012	1.3895	0	0	0	0.488401
21CD_k127_2163615_4	4-carboxymuconolactone decarboxylase [EC:4.1.1.44]	PCA Orthocleavage	0	0	0	0.524113	0	0.138298	0	0	0	0
1BD_k127_1793888_5	catechol 2,3-dioxygenase [EC:1.13.11.2] [RN:R00816 R05295]	Catechol Metacleavage	0.342105	0	0.342105	0.171053	0	0	0	0.256579	1.19737	0
27CS_k127_1720290_3	4-carboxymuconolactone decarboxylase [EC:4.1.1.44]	PCA Orthocleavage	0.316239	1.36538	0	0.55057	0	0.346866	0	2.08654	0.264245	0.218661
33CD_k127_4570037_2	Long-chain alkane monooxygenase	C15-C36 Alkane	0	0	0	0	1.43767	0.519563	0	0	0	0
42BD_k127_478558_1	aliB; cyclohexanecarboxyl-CoA dehydrogenase [EC:1.3.99.-] [RN:R05619]	Benzoate degradation	0.611486	0.464189	0	0	0	0	0	0	0	0
18CD_k127_2670987_3	badH; 2-hydroxycyclohexanecarboxyl-CoA dehydrogenase [EC:1.1.1.-] [RN:R05582]	Benzoate degradation	0.414348	0	0	0	0.207483	0	0	0	0	0
24CS_k127_1989980_5	catechol 2,3-dioxygenase [EC:1.13.11.2] [RN:R00816 R05295]	Catechol Metacleavage	0	0	0	0.818401	0	0.490848	0	0	0	0.49422
15CD_k127_6272087_4	muconolactone D-isomerase [EC:5.3.3.4]	Catechol Orthocleavage	0.261218	0	0	0	0	0.269231	0	0.850962	0	0
42CD_k127_3338990_6	4-carboxymuconolactone decarboxylase [EC:4.1.1.44]	PCA Orthocleavage	0	0.3981	0	0	0	0.47582	0	0	0	0
18BS_k127_396386_1	catechol 2,3-dioxygenase [EC:1.13.11.2] [RN:R00816 R05295]	Catechol Metacleavage	0	0	0	0.169082	0	0	0.76087	0	0.169082	0
28BS_k127_1706067_1	3-phenylpropionate/cinnamic acid dioxygenase [EC:1.14.12.19] [RN:R06783]	Trans-cinnamate degradation	0	0	0	0	0.808917	0	0	0	0	0.236465
1BD_k127_23748_3	anthranilate 1,2-dioxygenase [EC:1.14.12.1]	Anthranilate deg	0	0	0.921598	0	0	0	0	0	3.54514	0
12CS_k127_430086_1	3-oxoadipate enol-lactonase [EC:3.1.1.24] [RN:R02991]	Catechol Orthocleavage	0.279412	1.05462	0.496499	0.60014	0.167367	0	0	0.219538	0	0
45CS_k127_461701_3	5-carboxymethyl-2-hydroxymuconic-semialdehyde dehydrogenase [EC:1.2.1.60] [RN:R04418]	Homoprotocatechuate degradation	0.377459	2.77406	0.860181	1.22913	0	0.375332	0	1.24581	0	0.318713
42BD_k127_675208_1	pcaB; 3-carboxy-cis,cis-muconate cycloisomerase [EC:5.5.1.2]	PCA Orthocleavage	0	0	0	0	0	0	0	0	0	0
4CS_k127_1375876_3	aliA; cyclohexanecarboxylate-CoA ligase [EC:6.2.1.-] [RN:R05620]	Benzoate degradation	0	0	0	0	0	0	0	0	0	0.580213
4CD_k127_2047137_4	aliB; cyclohexanecarboxyl-CoA dehydrogenase [EC:1.3.99.-] [RN:R05619]	Benzoate degradation	0	0.592437	0.157563	1.33193	0.455182	2.11975	0	0	0	3.13936
28BD_k127_4729245_2	anthranilate 1,2-dioxygenase [EC:1.14.12.1]	Anthranilate deg	0	0	0	0	0.733333	0	0	0	0	0.629379
24CS_k127_2049324_1	phthalate 4,5-dioxygenase [EC:1.14.12.7] [RN:R03630]	Phthalate degradation	0	0	0.16886	0.16886	0	0	0	0	0	0.506579
4BD_k127_247097_1	pcaB; 3-carboxy-cis,cis-muconate cycloisomerase [EC:5.5.1.2]	PCA Orthocleavage	0	0	0	0	0	0	0	0	0.939394	0
24BD_k127_523138_1	muconate cycloisomerase [EC:5.5.1.1] [RN:R06989]	Catechol Orthocleavage	0.673701	0	0.892045	0	0	0	0.616071	0	0	0
33BD_k127_151173_13	bbsH; E-phenylitaconyl-CoA hydratase [EC:4.2.1.-] [RN:R05599]	Toluene degradation	2.92797	7.51469	8.8774	18.098	6.57599	14.8935	0	5.11653	2.04915	7.49181
27BD_k127_4949226_5	catechol 1,2-dioxygenase [EC:1.13.11.1] [RN:R00817]	Catechol Orthocleavage	0.169312	0.677249	1.17725	1.69312	2.03175	2.12698	0	0.761905	0	1.3545
42BD_k127_2096600_3	cmtA; p-cumate 2,3-dioxygenase [EC:1.14.12.25] [RN:R05247]	Cumate degradation	1.39683	2.5625	3.05308	1.62748	1.33333	1.30853	0	0.759673	0.504464	2.17708
18CD_k127_3741023_5	4-oxalocrotonate tautomerase [EC:5.3.2.6]	Catechol Metacleavage	0	0	0	0.291513	0	0	0	0.598232	0	1.84493
15CD_k127_7548397_1	ligJ; 4-oxalmesaconate hydratase [EC:4.2.1.83]	PCA Metacleavage	0	0	0	0	0	0	0	0	0	0
42CD_k127_565093_2	ligJ; 4-oxalmesaconate hydratase [EC:4.2.1.83]	PCA Metacleavage	0	0.221001	0	0	0	0	0	0	0	0
27CD_k127_3054564_2	vanB; vanillate monooxygenase ferredoxin subunit	lignin subunit degradation	0	0	0	0.683368	0	0	0	0	0	0
12BS_k127_332134_5	pcaC; 4-carboxymuconolactone decarboxylase [EC:4.1.1.44]	PCA Orthocleavage	0.573091	0	0.3473	0	0.154562	0	0	0	0	0
12BS_k127_610518_2	catechol 2,3-dioxygenase [EC:1.13.11.2]	Catechol Metacleavage	0.812062	0	0	0	0	0	0	0	0	0
18BD_k127_6223217_2	2-keto-4-pentenoate hydratase [EC:4.2.1.80]	Catechol Metacleavage	0	0	0	0	0	0	1.31369	0	2.3056	0
7BD_k127_509015_2	3-oxoadipate enol-lactonase [EC:3.1.1.24]	bKa pathway	0	0.308192	0	0	0	0	0	0	0.916667	0
18CS_k127_1807530_6	3-phenylpropionate/cinnamic acid dioxygenase [EC:1.14.12.19] [RN:R06783]	Trans-cinnamate degradation	0	0	0.46806	0	0	0	0	0.997706	0	0
15CD_k127_4171591_1	2-hydroxymuconate-6-semialdehyde dehydrogenase [EC:1.2.1.85] [RN:R02762 R05353]	Catechol Metacleavage	0	0.451826	0	0	0	0	0	0	0	0
7BD_k127_284082_3	acetyl-CoA acyltransferase [EC:2.3.1.16]	bKa pathway	0	0	0.715676	0	0.193465	0	0	0.435848	0.446953	0
1BD_k127_427914_3	3-oxoadipate enol-lactonase [EC:3.1.1.24]	bKa pathway	0	0.405224	0.685245	0.280829	1.04873	0	1.15186	0.792811	0.597469	0.259289
28CD_k127_6004354_5	2-hydroxymuconate-semialdehyde hydrolase [EC:3.7.1.9] [RN:R02604 R05865]	Catechol Metacleavage	0	0	0	0	0	0	0	0	0	0
24CS_k127_4173353_2	3-oxoadipate enol-lactonase [EC:3.1.1.24]	bKa pathway	0	0.195076	0.500541	1.5671	0.777597	0.708333	0.650974	0	0.246212	2.46916
24BD_k127_3420745_2	acetyl-CoA acyltransferase [EC:2.3.1.16]	bKa pathway	0	0	0.530368	0	0	0	0	0	0	0
1CS_k127_2496694_2	acetyl-CoA acyltransferase [EC:2.3.1.16]	bKa pathway	1.03116	0	0	0	0.803241	0	0	0	0.617521	1.0292
18BD_k127_458877_30	badH; 2-hydroxycyclohexanecarboxyl-CoA dehydrogenase [EC:1.1.1.-] [RN:R05582]	Benzoate degradation	0.169465	0	0.202114	0	0.398632	0.261194	1.30737	0	0	0
42CD_k127_1127198_3	2-hydroxy-6-ketonona-2,4-dienedioic acid hydrolase [EC:3.7.1.14] [RN:R06789]	Trans-cinnamate degradation	0	0.19824	0	0.645445	0	0.939959	0	0.769798	0	1.23137
7BS_k127_4430933_4	2-hydroxy-4-carboxymuconate semialdehyde hemiacetal dehydrogenase [EC:1.1.1.312]	PCA Metacleavage	0.691884	0	1.05296	0.381018	0.305135	0	0	0.53542	1.17217	0
7BS_k127_4675050_1	toluene monooxygenase system [EC:1.14.13.-] [RN:R02550]	Toluene degradation	0	0	0	0	0.573574	0	0	0	0.662162	0
7CS_k127_4610919_2	aliB; cyclohexanecarboxyl-CoA dehydrogenase [EC:1.3.99.-] [RN:R05619]	Benzoate degradation	0	0	0	0.380605	1.33872	0.956378	0	0	0	2.1618
15CD_k127_2583105_6	4-hydroxy-4-methyl-2-oxoglutarate aldolase [EC:4.1.3.17]	PCA Metacleavage	0	0	0.412758	1.03627	0	0.323327	0	1.41229	0	0
34CD_k127_1442341_3	mhpA; 3-(3-hydroxy-phenyl)propionate hydroxylase [EC:1.14.13.127] [RN:R06787]	Trans-cinnamate degradation	0	0	0	0.452906	0	1.44625	0	0	0	0
33BS_k127_4165513_3	acetyl-CoA acyltransferase [EC:2.3.1.16]	bKa pathway	0.994618	1.26745	1.59948	1.99555	1.50724	0.232368	0	1.19154	0	0
28CS_k127_4094725_6	catechol 2,3-dioxygenase [EC:1.13.11.2] [RN:R00816 R05295]	Catechol Metacleavage	0.410526	0.163158	0.269298	0.287719	0	0.881579	0	0	0	0.197368
33BS_k127_5062_5	phthalate 4,5-dioxygenase [EC:1.14.12.7] [RN:R03630]	Phthalate degradation	0.60876	0	0.493274	0	14.0317	0	0	0	0	0
28CD_k127_3047612_2	3-oxoadipate CoA-transferase, alpha subunit [EC:2.8.3.6]	bKa pathway	0	0.333333	0.820459	0.592902	0.467641	0.496868	0	1.3904	0	0.368476
34BS_k127_1023677_4	phthalate 4,5-dioxygenase [EC:1.14.12.7] [RN:R03630]	Phthalate degradation	0	0.263709	0.352941	0	0.698571	0	0	0	0	0
42BD_k127_4168632_2	aliA; cyclohexanecarboxylate-CoA ligase [EC:6.2.1.-] [RN:R05620]	Benzoate degradation	0.445055	0.622711	0	0	0	0	0	0	0	0
7BS_k127_1635424_1	3-phenylpropionate/cinnamic acid dioxygenase [EC:1.14.12.19] [RN:R06783]	Trans-cinnamate degradation	0	0	0	0	0	0	0	0	0.666667	0
28CD_k127_291234_1	3-oxoadipate enol-lactonase [EC:3.1.1.24]	bKa pathway	0	2.46013	0.420826	4.965	1.22347	4.80952	0	0.302496	0	3.95267
18BD_k127_1519990_5	pcaH; protocatechuate 3,4-dioxygenase, beta subunit [EC:1.13.11.3]	PCA Orthocleavage	0	0	0	0	0	0	0	0	0	0
28CS_k127_3685892_3	catechol 2,3-dioxygenase [EC:1.13.11.2] [RN:R00816 R05295]	Catechol Metacleavage	0.343182	0.338131	0	0	0	0	0	0.386742	0	0.199747
12BS_k127_2706093_4	pcaH; protocatechuate 3,4-dioxygenase, beta subunit [EC:1.13.11.3]	PCA Orthocleavage	1.46283	0.141487	0.77458	0	0	0	0	0	0	0
34CD_k127_4984643_1	ligB; protocatechuate 4,5-dioxygenase, beta chain [EC:1.13.11.8]	PCA Metacleavage	0	0	0	0	0	0	0	0	0	0
12CD_k127_2767596_5	anthranilate 1,2-dioxygenase [EC:1.14.12.1]	Anthranilate deg	0	0	0	0.64557	0	0.337553	0	0	0	0.506329
42CS_k127_2338620_2	badH; 2-hydroxycyclohexanecarboxyl-CoA dehydrogenase [EC:1.1.1.-] [RN:R05582]	Benzoate degradation	0.547464	0.98587	1.42428	0.248188	0	0.201449	0	0.61087	0	0.35
34CS_k127_4957834_2	4-oxalocrotonate tautomerase [EC:5.3.2.6]	Catechol Metacleavage	0	0	0	0	0	0.515432	0	0	0	0
45BD_k127_983188_3	4-carboxymuconolactone decarboxylase [EC:4.1.1.44]	PCA Orthocleavage	0.663743	0	0	0	0.762427	0.304094	0	0.460526	0	0.298246
12BS_k127_1087871_3	ligK; 4-hydroxy-4-methyl-2-oxoglutarate aldolase [EC:4.1.3.17]	PCA Metacleavage	2.18101	0.934353	1.65966	0.742511	1.80178	0	0.32218	0	1.52645	0.607075
18BS_k127_2339266_2	acetyl-CoA acyltransferase [EC:2.3.1.16]	bKa pathway	0.38052	0	0	0	0	0	1.55369	0	0	0
27CS_k127_1482374_2	catechol 2,3-dioxygenase [EC:1.13.11.2] [RN:R00816 R05295]	Catechol Metacleavage	0	0	0	0.832378	0	0	0	0	0	0.737822
28CD_k127_5855007_5	acetyl-CoA acyltransferase [EC:2.3.1.16]	bKa pathway	0	0	0	0	0	0.698684	0	0	0	0
21CD_k127_2448272_3	ligJ; 4-oxalmesaconate hydratase [EC:4.2.1.83]	PCA Metacleavage	0	0	0	0.443583	0	0.201981	0	0	0	0
15CD_k127_6024617_3	cmtA; p-cumate 2,3-dioxygenase [EC:1.14.12.25] [RN:R05247]	Cumate degradation	0.211039	0.411255	1.87825	3.30736	4.79924	3.73539	0	3.15179	0	1.24405
7CS_k127_4650936_11	3-phenylpropionate/cinnamic acid dioxygenase [EC:1.14.12.19] [RN:R06783]	Trans-cinnamate degradation	0	0.33658	0.229076	0	0.203644	0	0	0	0	0.783911
15CS_k127_4235794_1	pcaB; 3-carboxy-cis,cis-muconate cycloisomerase [EC:5.5.1.2]	PCA Orthocleavage	0	0	0	0	0	0	0	0.837156	0	0
12BS_k127_22319_4	badI; 2-ketocyclohexanecarboxyl-CoA hydrolase [EC:3.1.2.-] [RN:R05592]	Benzoate degradation	1.06311	0	1.65118	1.38726	2.94205	2.22547	0	0.980637	0	0
33CD_k127_2682569_15	2-keto-4-pentenoate hydratase [EC:4.2.1.80]	Catechol Metacleavage	0	0	0	0	0	1.30825	0	0	0	0
28CS_k127_3445684_6	aliB; cyclohexanecarboxyl-CoA dehydrogenase [EC:1.3.99.-] [RN:R05619]	Benzoate degradation	0	0	0	0.250518	0	0.993789	0	0	0	0
15CD_k127_2838210_3	4-oxalocrotonate tautomerase [EC:5.3.2.6]	Catechol Metacleavage	0.205247	2.70602	0	11.8102	0.60571	7.80787	0	1.38657	0	3.7446
18BD_k127_3190478_3	mhpA; 3-(3-hydroxy-phenyl)propionate hydroxylase [EC:1.14.13.127] [RN:R06787]	Trans-cinnamate degradation	0	0	0	0	0	0	1.45244	0	0	0
34CD_k127_1181608_5	2-hydroxy-6-ketonona-2,4-dienedioic acid hydrolase [EC:3.7.1.14] [RN:R06789]	Trans-cinnamate degradation	0	0	0	0	1.94291	3.13799	0	0	0	0.500256
15CS_k127_5369818_17	4-carboxymuconolactone decarboxylase [EC:4.1.1.44]	PCA Orthocleavage	0.564214	3.06566	0.322511	1.50649	0	0.434343	0	2.67208	0	0
18CD_k127_4216097_2	desZ; 3-O-methylgallate 3,4-dioxygenase [EC:1.13.11.-]	lignin subunit degradation	0	0.254499	0.346187	0.159811	0	0.736504	0	0	0	0
33CD_k127_3824561_7	cmtA; p-cumate 2,3-dioxygenase [EC:1.14.12.25] [RN:R05247]	Cumate degradation	0	0	0	0.210843	0	0.303548	0	0	0	0
7CD_k127_71176_2	acetyl-CoA acyltransferase [EC:2.3.1.16]	bKa pathway	0	0.332963	0	0.277284	0	1.1774	0	0.377636	0	1.08269
45CS_k127_1476119_1	pcaH; protocatechuate 3,4-dioxygenase, beta subunit [EC:1.13.11.3]	PCA Orthocleavage	0	0	0	0	0	0	0	0	0	0
21CS_k127_913949_7	4-carboxymuconolactone decarboxylase [EC:4.1.1.44]	PCA Orthocleavage	0	0	0.51749	0.297325	0.323045	0	0.209877	0	0	0
27CS_k127_4502316_3	3-oxoadipate enol-lactonase [EC:3.1.1.24] [RN:R02991]	Catechol Orthocleavage	0	0	0	0.316321	0	0	0	0	0	0
18BS_k127_2013914_1	cmtA; p-cumate 2,3-dioxygenase [EC:1.14.12.25] [RN:R05247]	Cumate degradation	0	0	0	0	0	0	2.46466	0	0	0
15BD_k127_1018914_6	cmtA; p-cumate 2,3-dioxygenase [EC:1.14.12.25] [RN:R05247]	Cumate degradation	2.26687	0.689484	1.76935	0.53621	2.5005	0.274306	0.970238	0.453125	1.45387	0.827877
24CD_k127_1483157_2	mhpA; 3-(3-hydroxy-phenyl)propionate hydroxylase [EC:1.14.13.127] [RN:R06787]	Trans-cinnamate degradation	0	0	0	0.533212	0	0	0	0	0.551879	0
1BD_k127_454235_2	2,3-dihydroxyphenylpropionate 1,2-dioxygenase [EC:1.13.11.16] [RN:R06788]	Trans-cinnamate degradation	0.640767	0.93813	0	0.231415	0.318705	0.58753	0	0.473741	1.11607	0.976499
33CD_k127_1428074_7	3-oxoadipate enol-lactonase [EC:3.1.1.24]	bKa pathway	1.80619	1.82779	0.759778	2.26853	0.479568	3.56159	0.280648	0.596322	0.680969	3.11238
18BS_k127_2691248_3	3-phenylpropionate/cinnamic acid dioxygenase [EC:1.14.12.19] [RN:R06783]	Trans-cinnamate degradation	4.0268	0	2.62144	0	3.16415	0.169179	16.8656	0.830402	8.55779	0.237856
27BD_k127_70826_6	mhpA; 3-(3-hydroxy-phenyl)propionate hydroxylase [EC:1.14.13.127] [RN:R06787]	Trans-cinnamate degradation	0.659159	0.493994	0.466216	0.186186	0.613363	0	2.43468	0	1.03078	0
7CD_k127_537445_23	mhpA; 3-(3-hydroxy-phenyl)propionate hydroxylase [EC:1.14.13.127] [RN:R06787]	Trans-cinnamate degradation	0	0	0	0	0.169811	0.169811	0	0	0.169811	0.339623
21BS_k127_1763011_7	3-oxoadipate enol-lactonase [EC:3.1.1.24]	bKa pathway	0	0	1.55884	0	1.70968	0	0.523298	0	0	0
1BD_k127_278319_9	aliA; cyclohexanecarboxylate-CoA ligase [EC:6.2.1.-] [RN:R05620]	Benzoate degradation	0.429581	1.01618	0.753535	0.345704	0.250272	0	0	0	2.62045	0
42BD_k127_2104756_2	mhpA; 3-(3-hydroxy-phenyl)propionate hydroxylase [EC:1.14.13.127] [RN:R06787]	Trans-cinnamate degradation	0.294852	0.41837	0.20376	0	0	0	0	0	0	0
34CD_k127_1993511_4	3-oxoadipate enol-lactonase [EC:3.1.1.24] [RN:R02991]	Catechol Orthocleavage	0	0	0	1.02304	0	0.742621	0	1.06749	0	0
12CD_k127_3460825_2	4-hydroxy-4-methyl-2-oxoglutarate aldolase [EC:4.1.3.17]	PCA Metacleavage	0	0.34785	0	0.137912	0	0.520938	0	0	0	0
24BS_k127_5303066_3	3-phenylpropionate/cinnamic acid dioxygenase [EC:1.14.12.19] [RN:R06783]	Trans-cinnamate degradation	0.495614	1.38816	0.889254	0.633772	0.388158	1.65899	0	1.15461	0.220395	0.237939
27BD_k127_5011050_1	mhpA; 3-(3-hydroxy-phenyl)propionate hydroxylase [EC:1.14.13.127] [RN:R06787]	Trans-cinnamate degradation	0.171171	0	0	0.342342	0.684685	0	0.256757	0	0.509009	0
21CD_k127_5387261_6	4-oxalocrotonate tautomerase [EC:5.3.2.6]	Catechol Metacleavage	0	0.33114	0	0.914474	0.255848	0	0	0.254386	0.498538	1.52266
42BD_k127_3231341_1	5-carboxymethyl-2-hydroxymuconic-semialdehyde dehydrogenase [EC:1.2.1.60] [RN:R04418]	Homoprotocatechuate degradation	0	0	0	0.161137	0	0	0	0	0	0
21CD_k127_3103523_4	4-carboxymuconolactone decarboxylase [EC:4.1.1.44]	PCA Orthocleavage	0	0	0.133333	0.320657	0	0	0	0.233803	0	0.292488
24BD_k127_1635260_1	mhpA; 3-(3-hydroxy-phenyl)propionate hydroxylase [EC:1.14.13.127] [RN:R06787]	Trans-cinnamate degradation	0	0.425713	1.08868	0	0	0	1.77981	0	1.83251	0
12BD_k127_3519854_160	4-carboxymuconolactone decarboxylase [EC:4.1.1.44]	PCA Orthocleavage	0.832621	0	0.924501	0	8.49217	0	0.237179	0	0	0
33BS_k127_2046819_2	2,3-dihydroxyphenylpropionate 1,2-dioxygenase [EC:1.13.11.16] [RN:R06788]	Trans-cinnamate degradation	0	0	0	0.353237	2.99496	0	0	0	0	0
42CS_k127_3443090_1	acetyl-CoA acyltransferase [EC:2.3.1.16]	bKa pathway	0	0.639957	0	0	0	0.519587	0	0	0	0
33BS_k127_667137_4	catechol 2,3-dioxygenase [EC:1.13.11.2] [RN:R00816 R05295]	Catechol Metacleavage	0	0	0	0	0.880652	0	0	0	0	0
4CD_k127_594744_3	3-phenylpropionate/cinnamic acid dioxygenase [EC:1.14.12.19] [RN:R06783]	Trans-cinnamate degradation	0	0	0	0	0	0	0	0	0	1.31441
28BS_k127_3655335_4	4,5-dihydroxyphthalate decarboxylase [EC:4.1.1.55] [RN:R01635]	Phthalate degradation	0	0	0	0	0.5205	0	0	0	0	0
7BS_k127_1629998_3	4-carboxymuconolactone decarboxylase [EC:4.1.1.44]	PCA Orthocleavage	0	0	0	0	0.164546	0	0	0	0	0
12BD_k127_1386441_3	toluene monooxygenase system [EC:1.14.13.-] [RN:R02550]	Toluene degradation	0.286092	0	0	0	5.56485	0	0	0	0	0
42CD_k127_4526164_4	ligK; 4-hydroxy-4-methyl-2-oxoglutarate aldolase [EC:4.1.3.17]	PCA Metacleavage	0.144515	0.139241	0	0.882911	0.202532	0.381857	0	0	0	0.390295
42CD_k127_1754652_4	3-phenylpropionate/cinnamic acid dioxygenase [EC:1.14.12.19] [RN:R06783]	Trans-cinnamate degradation	0	0.669713	0	0	0	0.49767	0	0	0	0
4BS_k127_1897580_3	3-oxoadipate enol-lactonase [EC:3.1.1.24] [RN:R02991]	Catechol Orthocleavage	0	0	0	0	0	0	0	0	0.843284	0
27BD_k127_5377248_15	4-oxalocrotonate decarboxylase [EC:4.1.1.77] [RN:R02602 R05374]	Catechol Metacleavage	0	0	0	0	0	0	0	0	0	0
4BD_k127_324644_1	4,5-dihydroxyphthalate decarboxylase [EC:4.1.1.55] [RN:R01635]	Phthalate degradation	0	0	0	0	0.702675	0	0.393518	0	1.59671	0
28CD_k127_3499515_1	pcaC; 4-carboxymuconolactone decarboxylase [EC:4.1.1.44]	PCA Orthocleavage	0	0	0	0	0	0.719251	0	0.277406	0	0.831551
15BD_k127_1868099_3	ligX; 5,5'-dehydrodivanillate O-demethylase	lignin subunit degradation	0	0	0	0	0.240502	0	1.62984	0	0.278853	0
18BD_k127_3463060_31	pcaH; protocatechuate 3,4-dioxygenase, beta subunit [EC:1.13.11.3]	PCA Orthocleavage	0	0	0	0	0	0	1.46531	0	0	0
15CD_k127_2737696_4	3-oxoadipate enol-lactonase [EC:3.1.1.24] [RN:R02991]	Catechol Orthocleavage	1.02432	0	0.323659	0	0	0	0	1.35738	0	0
12CD_k127_2518948_2	3-oxoadipate enol-lactonase [EC:3.1.1.24] [RN:R02991]	Catechol Orthocleavage	0.637912	1.45254	0	0.367672	0	0.911781	0	1.19849	0.467058	0
42BD_k127_2405905_2	aliA; cyclohexanecarboxylate-CoA ligase [EC:6.2.1.-] [RN:R05620]	Benzoate degradation	0.371736	0	0	0	0	0	0	0	0	0
18CS_k127_885254_2	mhpA; 3-(3-hydroxy-phenyl)propionate hydroxylase [EC:1.14.13.127] [RN:R06787]	Trans-cinnamate degradation	0	0.391667	0	0.431771	0	0.356771	0	0.946094	0	0
7CS_k127_278869_1	3-oxoadipate enol-lactonase [EC:3.1.1.24] [RN:R02991]	Catechol Orthocleavage	0	0	0	0.180195	0	0.139881	0	0	0	2.17478
21BD_k127_898368_22	2-hydroxy-6-ketonona-2,4-dienedioic acid hydrolase [EC:3.7.1.14] [RN:R06789]	Trans-cinnamate degradation	0	0	1.0917	0	0	0	0	0	0	0
12BD_k127_5636115_2	phthalate 4,5-dioxygenase [EC:1.14.12.7] [RN:R03630]	Phthalate degradation	1.21776	0.430685	0.33972	0.329128	0.416667	0.814642	0	0	0.664798	1.64112
7BS_k127_4921536_7	bbsH; E-phenylitaconyl-CoA hydratase [EC:4.2.1.-] [RN:R05599]	Toluene degradation	0	0	0	0	0	0	0	0	2.36165	0
28CD_k127_3187905_1	2-oxopent-4-enoate/cis-2-oxohex-4-enoate hydratase [EC:4.2.1.80 4.2.1.132] [RN:R02601 R05864]	Catechol Metacleavage	0	0	0	0.376812	0	0.274704	0	0	0	0
12BS_k127_1280852_3	catechol 2,3-dioxygenase [EC:1.13.11.2] [RN:R00816 R05295]	Catechol Metacleavage	0.701276	0	0	0	0	0	0	0	0	0
18BD_k127_931615_3	3-oxoadipate enol-lactonase [EC:3.1.1.24]	bKa pathway	0	0	0.56184	0	0	0	6.54827	0	1.49548	0
33BS_k127_397896_1	catechol 1,2-dioxygenase [EC:1.13.11.1] [RN:R00817]	Catechol Orthocleavage	0.419144	0.151802	1.20203	0.208333	1.5455	0	0	1.24831	0	0
24BD_k127_518594_5	anthranilate 1,2-dioxygenase [EC:1.14.12.1]	Anthranilate deg	0	0	0.453689	0	0	0	0	0	0	0
42BD_k127_3915611_1	3-phenylpropionate/cinnamic acid dioxygenase [EC:1.14.12.19] [RN:R06783]	Trans-cinnamate degradation	1.20085	0	0	0.138889	0	0.152422	0	0	0	0
18BD_k127_3005792_2	5-oxopent-3-ene-1,2,5-tricarboxylate decarboxylase / 2-hydroxyhepta-2,4-diene-1,7-dioate isomerase [EC:4.1.1.68 5.3.3.-] [RN:R04380 R04134]	Homoprotocatechuate degradation	0	0	0	0	0.565553	0	1.33024	0	0.730674	0
27CD_k127_7434042_4	4-carboxymuconolactone decarboxylase [EC:4.1.1.44]	PCA Orthocleavage	0	0.167428	0	1.20396	0	1.24125	0	0	0	0
24BD_k127_4893188_7	2-hydroxy-6-ketonona-2,4-dienedioic acid hydrolase [EC:3.7.1.14] [RN:R06789]	Trans-cinnamate degradation	0.956781	0.255014	0.760029	0	0.411414	0.33405	0	0	0	0.246896
27CD_k127_7966149_2	Long-chain alkane monooxygenase	C15-C36 Alkane	0	0.476723	0	0.235303	0	2.06923	0	0	0	0
45CS_k127_2528618_4	3-phenylpropionate/cinnamic acid dioxygenase [EC:1.14.12.19] [RN:R06783]	Trans-cinnamate degradation	0	1.12895	0	0	0	0	0	0	0	0
42BD_k127_5087619_5	3-oxoadipate enol-lactonase [EC:3.1.1.24] [RN:R02991]	Catechol Orthocleavage	0.348601	0	0	0	0	0	0	0	0	0
15BS_k127_3385105_3	acetyl-CoA acyltransferase [EC:2.3.1.16]	bKa pathway	0	0	0.180601	0	0.322295	0	2.97476	0	0	0
12CD_k127_4498337_1	catechol 2,3-dioxygenase [EC:1.13.11.2] [RN:R00816 R05295]	Catechol Metacleavage	0.168981	3.30787	0.168981	1.33565	0	0.168981	0	0.760417	0.337963	0.168981
34BD_k127_4503843_1	phthalate 4,5-dioxygenase [EC:1.14.12.7] [RN:R03630]	Phthalate degradation	0	0	0	0	0	0	0	0	0.246512	0
27CD_k127_5286370_3	badI; 2-ketocyclohexanecarboxyl-CoA hydrolase [EC:3.1.2.-] [RN:R05592]	Benzoate degradation	0	0	0.168498	0.584249	1.31319	0.760073	0	0.483516	0.1337	0
21BD_k127_5165283_6	4-hydroxy 2-oxovalerate aldolase [EC:4.1.3.39]	Catechol Metacleavage	0	0	1.42722	0	0	0	0	0	0	0
15CD_k127_6001886_4	badH; 2-hydroxycyclohexanecarboxyl-CoA dehydrogenase [EC:1.1.1.-] [RN:R05582]	Benzoate degradation	0.365064	0	0.885897	0	0	0	0	0	0	0
45CS_k127_3229899_3	3-oxoadipate enol-lactonase [EC:3.1.1.24]	bKa pathway	2.67717	0.585814	1.18506	0	0	0	0	0.295972	0	0
7CS_k127_3044244_4	catechol 2,3-dioxygenase [EC:1.13.11.2] [RN:R00816 R05295]	Catechol Metacleavage	0.334094	0	0	0	0	0.319635	0	0.822679	0	2.18848
12BD_k127_2678911_2	catechol 2,3-dioxygenase [EC:1.13.11.2] [RN:R00816 R05295]	Catechol Metacleavage	0.951672	0.621996	1.37147	0	1.26933	0	0	0.459639	1.79336	0
7CD_k127_1254847_6	cmtA; p-cumate 2,3-dioxygenase [EC:1.14.12.25] [RN:R05247]	Cumate degradation	0	0	0	0	1.01137	0.657895	0	0.474903	0	1.64457
28BS_k127_3753253_4	badH; 2-hydroxycyclohexanecarboxyl-CoA dehydrogenase [EC:1.1.1.-] [RN:R05582]	Benzoate degradation	0	0	0	0.178082	1.88356	0.301084	0	1.07021	0	1.4746
15CS_k127_2363364_3	catechol 2,3-dioxygenase [EC:1.13.11.2] [RN:R00816 R05295]	Catechol Metacleavage	0	0	0.221255	0	0	0	0	0.424446	0	0
12BS_k127_2167528_7	4,5-dihydroxyphthalate decarboxylase [EC:4.1.1.55] [RN:R01635]	Phthalate degradation	0.924603	0	0.274912	0	0	0	0	0	0.641314	0
42BD_k127_1897227_2	4-carboxymuconolactone decarboxylase [EC:4.1.1.44]	PCA Orthocleavage	0.20977	0	0	0	0	0.362069	0	0	0	0.160099
7BD_k127_4052223_14	ligX; 5,5'-dehydrodivanillate O-demethylase	lignin subunit degradation	1.04547	0	0.596289	0	0	0	0	0	1.21749	0
42CS_k127_599615_5	badH; 2-hydroxycyclohexanecarboxyl-CoA dehydrogenase [EC:1.1.1.-] [RN:R05582]	Benzoate degradation	0.391195	0.61478	0	0	0	0.133648	0	0	0	0
27CD_k127_1656303_4	pcaC; 4-carboxymuconolactone decarboxylase [EC:4.1.1.44]	PCA Orthocleavage	0	0	0	1.18009	0	0.730798	0	0.224832	0	0
27CS_k127_2803675_1	catechol 2,3-dioxygenase [EC:1.13.11.2] [RN:R00816 R05295]	Catechol Metacleavage	0	0.351393	0.257482	0.359133	0.45356	0	0	0.200464	0	0
42CS_k127_2404192_3	acetyl-CoA acyltransferase [EC:2.3.1.16]	bKa pathway	0.233513	2.82581	0	2.51631	0	9.26864	0	0	0	0.483513
24CD_k127_2429148_6	4-carboxymuconolactone decarboxylase [EC:4.1.1.44]	PCA Orthocleavage	0	0	0	3.60586	0	1.46417	0	0.733713	0	0.579262
18BD_k127_7544722_4	catechol 2,3-dioxygenase [EC:1.13.11.2] [RN:R00816 R05295]	Catechol Metacleavage	0	0	0	0	0.438597	0	0.936842	0	0	0
18BS_k127_3628254_7	3-phenylpropionate/cinnamic acid dioxygenase [EC:1.14.12.19] [RN:R06783]	Trans-cinnamate degradation	0	0	0	0	0	0	0.812427	0	0.270128	0
21CD_k127_4525537_7	aliA; cyclohexanecarboxylate-CoA ligase [EC:6.2.1.-] [RN:R05620]	Benzoate degradation	0	0	0	0.592723	0	0.24061	0	0	0	0
7CD_k127_230708_3	mhpA; 3-(3-hydroxy-phenyl)propionate hydroxylase [EC:1.14.13.127] [RN:R06787]	Trans-cinnamate degradation	1.06883	0.894267	0.726914	1.05905	0.438723	1.71902	0	0.805355	0.757467	1.36869
42CD_k127_2772202_1	ligI; 2-pyrone-4,6-dicarboxylate lactonase [EC:3.1.1.57]	PCA Metacleavage	0	0	0	0	0	0	0	0	0	0
27BS_k127_1395026_8	3-oxoadipate enol-lactonase [EC:3.1.1.24]	bKa pathway	0	0	1.40989	0	0	0	0	0	0	0
21BD_k127_4569706_2	catechol 2,3-dioxygenase [EC:1.13.11.2] [RN:R00816 R05295]	Catechol Metacleavage	0.36295	0.482578	2.62195	0	0.270325	0	0	2.85889	0	0
1BD_k127_913393_1	3-oxoadipate enol-lactonase [EC:3.1.1.24] [RN:R02991]	Catechol Orthocleavage	0	0.372907	0	0.274734	0.306697	0.403349	0	0	0.863014	0.834094
7BS_k127_1238207_5	4-oxalocrotonate tautomerase [EC:5.3.2.6]	Catechol Metacleavage	0.167442	0	0	0	0.264341	0	0	0	2.51628	0
28BS_k127_2955351_15	cmtA; p-cumate 2,3-dioxygenase [EC:1.14.12.25] [RN:R05247]	Cumate degradation	0	0	0	0	0.628981	0	0	0	0	0
45BD_k127_1489069_4	badI; 2-ketocyclohexanecarboxyl-CoA hydrolase [EC:3.1.2.-] [RN:R05592]	Benzoate degradation	0.486041	0.547739	0	0	0	0	0	0.567839	0	0
12BD_k127_2396627_8	2-hydroxy-6-ketonona-2,4-dienedioic acid hydrolase [EC:3.7.1.14] [RN:R06789]	Trans-cinnamate degradation	0.61796	0.164891	0.477169	0.351091	0	0	0	0	0	0
15CS_k127_5375916_2	Long-chain alkane monooxygenase	C15-C36 Alkane	2.61011	1.55431	0.185569	0	0.174167	1.73972	0	1.2599	0	0
42BD_k127_3927760_6	anthranilate 1,2-dioxygenase [EC:1.14.12.1] [RN:R00823 R00825]	Anthranilate deg	0.58811	0	0	0	0	0	0	0	0	0
7CS_k127_4790384_1	catechol 2,3-dioxygenase [EC:1.13.11.2] [RN:R00816 R05295]	Catechol Metacleavage	0	0	0	0	0	0	0	0	0	0.368159
27BD_k127_4862734_3	3-phenylpropionate/cinnamic acid dioxygenase [EC:1.14.12.19] [RN:R06783]	Trans-cinnamate degradation	0	0	1.57473	0	0.509064	0	0.535794	0.328246	0	0
33CD_k127_3534138_3	acetyl-CoA acyltransferase [EC:2.3.1.16]	bKa pathway	0	0	0	0	0	10.0616	0	0	0	1.00328
4CS_k127_890078_6	badH; 2-hydroxycyclohexanecarboxyl-CoA dehydrogenase [EC:1.1.1.-] [RN:R05582]	Benzoate degradation	0	0.17	0	0.51	0.34	0.34	0	0.51	0	0
33CD_k127_849109_2	4-carboxymuconolactone decarboxylase [EC:4.1.1.44]	PCA Orthocleavage	0	0	0	0.359687	0.19943	1.57479	0	0.740385	0	1.25712
27BS_k127_3495555_1	4-carboxymuconolactone decarboxylase [EC:4.1.1.44]	PCA Orthocleavage	0	0	0	0	0	0	0	0	0	0
42CD_k127_4488497_5	3-oxoadipate enol-lactonase [EC:3.1.1.24] [RN:R02991]	Catechol Orthocleavage	0	0.939523	0.196763	0.33816	0.270301	0.162408	0	0	0	0
45BD_k127_3872474_2	3-oxoadipate enol-lactonase [EC:3.1.1.24]	bKa pathway	0.588302	0	0	0	0	0	0	0	0	0
27CD_k127_3807879_5	4-carboxymuconolactone decarboxylase [EC:4.1.1.44]	PCA Orthocleavage	0.457483	1.64881	0.789116	0.164116	0	1.34099	0.27551	1.12245	0	0
28BS_k127_508912_1	3-phenylpropionate/cinnamic acid dioxygenase [EC:1.14.12.19] [RN:R06783]	Trans-cinnamate degradation	0	0.169192	0	0	0.169192	0	0	0	0	0
34BS_k127_3005020_4	3-oxoadipate enol-lactonase [EC:3.1.1.24] [RN:R02991]	Catechol Orthocleavage	0	0	0	0	0.542461	0	0	0	0	0
27BS_k127_1345939_4	3-phenylpropionate/cinnamic acid dioxygenase [EC:1.14.12.19] [RN:R06783]	Trans-cinnamate degradation	0	0.227208	1.47934	0	0	0	0	0	0	0
12BS_k127_2027203_4	phthalate 4,5-dioxygenase [EC:1.14.12.7] [RN:R03630]	Phthalate degradation	1.08063	0	1.11482	0	0.216716	0	0.311089	0.853778	1.12332	0.531894
12BD_k127_1590863_2	3-oxoadipate enol-lactonase [EC:3.1.1.24]	bKa pathway	0.13712	0	0.586632	0	0.480493	0	0	0	0	0
18BD_k127_1228631_3	mhpA; 3-(3-hydroxy-phenyl)propionate hydroxylase [EC:1.14.13.127] [RN:R06787]	Trans-cinnamate degradation	0	0	0	0	0	0	2.01072	0	0.649059	0
28BS_k127_911588_10	catechol 2,3-dioxygenase [EC:1.13.11.2] [RN:R00816 R05295]	Catechol Metacleavage	0	0	0	0	1.1276	0	0	0	0	0
12BD_k127_147128_3	4-hydroxy 2-oxovalerate aldolase [EC:4.1.3.39]	Catechol Metacleavage	2.31132	0.994693	1.45656	1.01926	0.185928	0.180425	2.24528	2.74322	2.20322	1.58019
12BS_k127_480932_5	cmtC; 2,3-dihydroxy-p-cumate-3,4-dioxygenase [EC:1.13.11.-] [RN:R05248]	Cumate degradation	1.23011	0	1.36349	0	0	0	0	0	0	0
28CD_k127_1093838_2	4,5-dihydroxyphthalate decarboxylase [EC:4.1.1.55] [RN:R01635]	Phthalate degradation	0	0.369215	0	0.301352	0.216589	1.4467	0	0.426677	0	0.288872
28CD_k127_5253719_234	cyclohexa-1,5-dienecarbonyl-CoA hydratase [EC:4.2.1.100] [RN:R05597]	Benzoyl-CoA degradation	0	0.245946	0	0	0	1.11922	0	0	0	0
34CS_k127_1230720_2	3-phenylpropionate/cinnamic acid dioxygenase [EC:1.14.12.19] [RN:R06783]	Trans-cinnamate degradation	0	0	0	0	0	0	0	0	0	1.72154
42CD_k127_1031771_6	toluene monooxygenase system [EC:1.14.13.-] [RN:R02550]	Toluene degradation	0.988189	0.614173	0	0.237533	0	1.00787	0	0	0.167979	0.166667
7BS_k127_5598991_5	3-phenylpropionate/cinnamic acid dioxygenase [EC:1.14.12.19] [RN:R06783]	Trans-cinnamate degradation	0	0	0.144366	0	0	0	0	0	0.586854	0
34CD_k127_5051904_3	toluene monooxygenase system [EC:1.14.13.-] [RN:R02550]	Toluene degradation	0	0	0	0	0	0	0	0	0	0.27565
12CS_k127_405249_2	3-phenylpropionate/cinnamic acid dioxygenase [EC:1.14.12.19] [RN:R06783]	Trans-cinnamate degradation	0	0.476823	1.015	0.439502	0	0	0	0.536554	0	0
12BS_k127_3535621_1	cmtB; 2,3-dihydroxy-2,3-dihydro-p-cumate dehydrogenase [EC:1.3.1.58] [RN:R05240]	Cumate degradation	0.489418	0	0.679894	0	0	0	0	0	0	0
15BS_k127_242062_2	acetaldehyde dehydrogenase [EC:1.2.1.10]	Catechol Metacleavage	0	0	0.533938	0	0	0	0.926081	0	0	0
24BS_k127_5763155_1	2-hydroxy-6-ketonona-2,4-dienedioic acid hydrolase [EC:3.7.1.14] [RN:R06789]	Trans-cinnamate degradation	0	0	0.275794	0	0	0	0	0	0.136905	0
24BD_k127_3956958_1	pcaH; protocatechuate 3,4-dioxygenase, beta subunit [EC:1.13.11.3]	PCA Orthocleavage	0	0.330118	0	0.904073	0.269025	3.58146	0	1.32396	0	0.655413
4CD_k127_1237288_1	mhpA; 3-(3-hydroxy-phenyl)propionate hydroxylase [EC:1.14.13.127] [RN:R06787]	Trans-cinnamate degradation	0	0	0	0	0	0	0	0	0	1.67199
7BD_k127_4365156_1	3-oxoadipate enol-lactonase [EC:3.1.1.24] [RN:R02991]	Catechol Orthocleavage	0	0.19883	0	0	0	0	0	0	0	0
45CS_k127_3436273_4	3-phenylpropionate/cinnamic acid dioxygenase [EC:1.14.12.19] [RN:R06783]	Trans-cinnamate degradation	0	1.23011	0	0.215054	0	0	0	0	0	0
34CS_k127_2244756_2	acetyl-CoA acyltransferase [EC:2.3.1.16]	bKa pathway	0	0	0.332962	0	0	0.294915	0	0	0	0
27BS_k127_3810832_1	pcaC; 4-carboxymuconolactone decarboxylase [EC:4.1.1.44]	PCA Orthocleavage	0.151899	0	0.489451	0	0	0	0	0	0	0
7CS_k127_2292480_6	catechol 2,3-dioxygenase [EC:1.13.11.2] [RN:R00816 R05295]	Catechol Metacleavage	0	0	0	0.299776	0	0	0	0	0	0.835571
27CD_k127_5423641_3	3-phenylpropionate/cinnamic acid dioxygenase [EC:1.14.12.19] [RN:R06783]	Trans-cinnamate degradation	0	0	0	0.216308	0	0	0	0.301075	0	0
15BD_k127_4607327_2	ligX; 5,5'-dehydrodivanillate O-demethylase	lignin subunit degradation	0	0	0.416037	0	1.43222	0	0.297465	0	0.503955	0
21CD_k127_7847919_3	catechol 2,3-dioxygenase [EC:1.13.11.2] [RN:R00816 R05295]	Catechol Metacleavage	0	0	0	0.177747	0	0	0	0	0.208218	0.656971
27CD_k127_2013679_3	anthranilate 1,2-dioxygenase [EC:1.14.12.1]	Anthranilate deg	0	0.659746	0	1.72549	0	0.625721	0	1.0519	0	0
21CS_k127_4091407_6	2,3-dihydroxyphenylpropionate 1,2-dioxygenase [EC:1.13.11.16] [RN:R06788]	Trans-cinnamate degradation	0.395772	0.140118	0.246804	0.43707	0.455752	0.925762	0	0	0.753196	0.220747
42CD_k127_5122618_5	badH; 2-hydroxycyclohexanecarboxyl-CoA dehydrogenase [EC:1.1.1.-] [RN:R05582]	Benzoate degradation	1.07273	3.43838	0.50202	0.576768	1.19192	0.415152	0	0	0	1.35455
34CS_k127_4601205_20	2-hydroxy-6-ketonona-2,4-dienedioic acid hydrolase [EC:3.7.1.14] [RN:R06789]	Trans-cinnamate degradation	0.946062	0.165525	0.871861	2.5097	2.88784	3.43779	0	1.28082	0	0.730879
27CD_k127_4223701_3	mhpA; 3-(3-hydroxy-phenyl)propionate hydroxylase [EC:1.14.13.127] [RN:R06787]	Trans-cinnamate degradation	0.989324	2.17067	1.08749	0.346679	0	1.88152	0	0	0.60513	0.353944
7CD_k127_1652267_1	3-oxoadipate enol-lactonase [EC:3.1.1.24] [RN:R02991]	Catechol Orthocleavage	0	0	0	0.362966	0	0	0	0	0	1.62353
7BS_k127_3559065_7	4-carboxymuconolactone decarboxylase [EC:4.1.1.44]	PCA Orthocleavage	0.321667	0	0.545833	0.623333	0	0	0	1.435	1.055	0.47
33BD_k127_1450590_4	badH; 2-hydroxycyclohexanecarboxyl-CoA dehydrogenase [EC:1.1.1.-] [RN:R05582]	Benzoate degradation	0	0	0	0.780479	1.14729	0.332276	0	0.711945	0	0
27CS_k127_5722715_1	pcaG; protocatechuate 3,4-dioxygenase, alpha subunit [EC:1.13.11.3]	PCA Orthocleavage	0	0	0	0	0	0	0	0	0	0
12CD_k127_5476116_9	anthranilate 1,2-dioxygenase [EC:1.14.12.1]	Anthranilate deg	0	1.09336	1.01107	0	0	0	0	0	0.589557	0
45BD_k127_3376859_3	catechol 2,3-dioxygenase [EC:1.13.11.2] [RN:R00816 R05295]	Catechol Metacleavage	1.23779	1.88004	0.455414	1.54989	0.326964	1.81635	0	1.32166	0	2.36783
21CS_k127_1723060_1	4-hydroxy 2-oxovalerate aldolase [EC:4.1.3.39]	Catechol Metacleavage	0	0	0.191068	2.37569	1.85129	0.619245	0	0.731354	0	0
7CS_k127_3150183_2	toluene monooxygenase system [EC:1.14.13.-] [RN:R02550]	Toluene degradation	0	0.156481	0	0	0	0	0	0	0	1.02037
42BD_k127_1342279_3	acetyl-CoA acyltransferase [EC:2.3.1.16]	bKa pathway	4.17271	0.260228	0.358591	0	0.288332	0	0.347919	1.68757	0	0
18BS_k127_158839_2	4-carboxymuconolactone decarboxylase [EC:4.1.1.44]	PCA Orthocleavage	0	0	0	0	0	0	0.606731	0	0	0
12CD_k127_5701641_3	ligK; 4-hydroxy-4-methyl-2-oxoglutarate aldolase [EC:4.1.3.17]	PCA Metacleavage	2.30409	0.168129	0.850877	0.165205	0.204678	0.571637	0	0.252193	0	0.168129
28BD_k127_4380308_2	acetyl-CoA acyltransferase [EC:2.3.1.16]	bKa pathway	0	0	0	1.58039	1.07199	5.44498	0	0	0	2.19096
1CS_k127_125009_10	muconolactone D-isomerase [EC:5.3.3.4]	Catechol Orthocleavage	0	1.36842	0.855263	1.35526	2.39474	1.71053	0	1.28289	0.171053	5.64912
27CD_k127_7402777_6	3-phenylpropionate/cinnamic acid dioxygenase [EC:1.14.12.19] [RN:R06783]	Trans-cinnamate degradation	0	1.13583	0.261	4.42983	0.1705	0.426333	0	1.70375	0	0.4535
12CS_k127_4260116_1	4-oxalomesaconate hydratase [EC:4.2.1.83]	PCA Metacleavage	0.692733	2.67417	0.847551	0.770932	0.228278	0.724329	0.274882	2.42299	0	0
1BD_k127_101224_1	3-phenylpropionate/cinnamic acid dioxygenase [EC:1.14.12.19] [RN:R06783]	Trans-cinnamate degradation	0	0	0.676329	0.13285	0	0	0.206522	0.503623	0.338164	0.483092
15CS_k127_4193120_1	badH; 2-hydroxycyclohexanecarboxyl-CoA dehydrogenase [EC:1.1.1.-] [RN:R05582]	Benzoate degradation	0.138999	0.256917	0	0.507246	0	0.260211	0	1.03557	0	0
15CS_k127_2427683_1	phthalate 4,5-dioxygenase [EC:1.14.12.7] [RN:R03630]	Phthalate degradation	0.245247	0	0.250317	0	0	0	0	0	0	0
27BS_k127_1091169_3	3-phenylpropionate/cinnamic acid dioxygenase [EC:1.14.12.19] [RN:R06783]	Trans-cinnamate degradation	1.01094	0	0.593545	0	0	0	0	0	0	0
24CD_k127_1169407_5	4-carboxymuconolactone decarboxylase [EC:4.1.1.44]	PCA Orthocleavage	2.51239	10.7367	8.84139	19.9027	24.79	12.5805	0	20.197	0.605948	54.7633
34BD_k127_4231169_3	4,5-dihydroxyphthalate decarboxylase [EC:4.1.1.55] [RN:R01635]	Phthalate degradation	0.394444	0	0.206061	0	0.248485	0	0	0	0	0
28CS_k127_4671839_1	4-oxalocrotonate tautomerase [EC:5.3.2.6]	Catechol Metacleavage	0	2.36533	0	0	0.181333	1.78267	0	0	0	1.112
21CD_k127_3655756_4	Naphthalene 1,2-dioxygenase alpha	Naphthalene/Polyaromatics	0	0.838152	0.294948	1.57361	0	0.926221	0	0.280658	0	1.41509
28BD_k127_3886587_26	3-oxoadipate enol-lactonase [EC:3.1.1.24]	bKa pathway	0	0	0	0	1.09763	0	0	0	0	0
7CD_k127_499131_2	toluene monooxygenase system [EC:1.14.13.-] [RN:R02550]	Toluene degradation	0.352564	0	0	0.185897	0.30641	0.420513	0	0.905769	0	2.76154
28CD_k127_2678650_5	pcaC; 4-carboxymuconolactone decarboxylase [EC:4.1.1.44]	PCA Orthocleavage	1.50401	3.44785	0.216995	3.37236	0.329686	2.6477	0	2.23523	0	2.22465
27CD_k127_12555051_4	acetyl-CoA acyltransferase [EC:2.3.1.16]	bKa pathway	0	0.788524	0	0.532644	0	0	0	1.81873	0	0
42CD_k127_5073345_1	aliB; cyclohexanecarboxyl-CoA dehydrogenase [EC:1.3.99.-] [RN:R05619]	Benzoate degradation	0	0.784918	0	0	0	0	0	0	0	0
12BD_k127_5253775_2	mhpA; 3-(3-hydroxy-phenyl)propionate hydroxylase [EC:1.14.13.127] [RN:R06787]	Trans-cinnamate degradation	1.53646	0	0.298007	0	0.988897	0	0.543338	0	2.2348	0
33BS_k127_4825080_3	ligJ; 4-oxalmesaconate hydratase [EC:4.2.1.83]	PCA Metacleavage	1.50998	0	1.29514	0	0.235243	0	0	0	0.434028	0
21BD_k127_463777_3	pcaC; 4-carboxymuconolactone decarboxylase [EC:4.1.1.44]	PCA Orthocleavage	0	1.41201	1.48743	0.873371	0	0.294693	0	1.11103	0	0
34CD_k127_4300730_9	acetyl-CoA acyltransferase [EC:2.3.1.16]	bKa pathway	0	0	0	0.621381	0.816258	0.903675	0	0	0	0.134929
24BD_k127_1901875_4	pcaC; 4-carboxymuconolactone decarboxylase [EC:4.1.1.44]	PCA Orthocleavage	0.62768	0	1.6116	0	0	0	2.11623	0.660819	0.613548	0
12BD_k127_754547_17	2-keto-4-pentenoate hydratase [EC:4.2.1.80]	Catechol Metacleavage	0.774527	0	0	0	0	0	0	0	0	0
27CD_k127_9847579_5	4-hydroxy 2-oxovalerate aldolase [EC:4.1.3.39]	Catechol Metacleavage	0	0	0.274171	0.307551	0	0	0	0.497928	0	0
42BS_k127_1916909_79	4-carboxymuconolactone decarboxylase [EC:4.1.1.44]	PCA Orthocleavage	4.82481	0.133333	0	0	2.32481	0	0	0	0	0
4CD_k127_1473138_3	3-oxoadipate enol-lactonase [EC:3.1.1.24] [RN:R02991]	Catechol Orthocleavage	0	0	0	0	0	0	0	0	0	0.798113
28CD_k127_5489594_2	ligX; 5,5'-dehydrodivanillate O-demethylase	lignin subunit degradation	0	0	0.246954	0.761168	0.157295	3.53046	0	1.06888	0.410653	1.00078
34BS_k127_2510849_1	pcaB; 3-carboxy-cis,cis-muconate cycloisomerase [EC:5.5.1.2]	PCA Orthocleavage	0.780061	0	0.203577	0	0.917808	0	0	0	0	0
33BS_k127_3214620_2	toluene monooxygenase system [EC:1.14.13.-] [RN:R02550]	Toluene degradation	0.968766	0	0.771916	0.230446	1.12808	0.163255	1.23976	0	1.64436	0
21BS_k127_247314_1	ligJ; 4-oxalmesaconate hydratase [EC:4.2.1.83]	PCA Metacleavage	0.561176	0	2.47059	0.31098	0	0	0	0	0.321961	0
42CD_k127_5536503_2	badH; 2-hydroxycyclohexanecarboxyl-CoA dehydrogenase [EC:1.1.1.-] [RN:R05582]	Benzoate degradation	0	0.384277	0	0	0	0.219182	0	0	0	0
28CD_k127_3798601_1	4-carboxymuconolactone decarboxylase [EC:4.1.1.44]	PCA Orthocleavage	0	0	0	0	0.436416	1.0525	0	0	0	0
42CS_k127_1449743_5	toluene monooxygenase system [EC:1.14.13.-] [RN:R02550]	Toluene degradation	0	0.282698	0	0	0	0	0	0	0	0
21CD_k127_4491623_5	catechol 2,3-dioxygenase [EC:1.13.11.2] [RN:R00816 R05295]	Catechol Metacleavage	0	0.253483	0	0.42926	0	0.64523	0	0.365756	0	0.879957
21CS_k127_1926947_3	4-carboxymuconolactone decarboxylase [EC:4.1.1.44]	PCA Orthocleavage	0	1.29134	0	0.909449	0	1.4042	0	0.809055	0.150919	0.380577
42BD_k127_3927760_7	benzoate/toluate 1,2-dioxygenase [EC:1.14.12.10 1.14.12.-] [RN:R05621 R05290 R05428 R05665]	Benzoate degradation	0.411261	0	0	0	0	0	0	0	0	0
33BS_k127_2178608_3	3-phenylpropionate/cinnamic acid dioxygenase [EC:1.14.12.19] [RN:R06783]	Trans-cinnamate degradation	0	0	0	0	1.93948	0	0	0.589286	0	0
27BD_k127_3844170_3	phthalate 4,5-cis-dihydrodiol dehydrogenase [EC:1.3.1.64] [RN:R05275]	Phthalate degradation	0	0	0	0.559655	0	0	0	0	0	0.372614
24CS_k127_1207100_1	5-carboxymethyl-2-hydroxymuconic-semialdehyde dehydrogenase [EC:1.2.1.60] [RN:R04418]	Homoprotocatechuate degradation	0	0.168269	0	0.69391	0	0.410256	0	0	0	0.567308
15CD_k127_3061926_2	3-oxoadipate enol-lactonase [EC:3.1.1.24]	bKa pathway	0.908778	1.09294	0	0.931727	1.1704	2.63655	0	2.69492	0.35284	2.98623
21BD_k127_1540917_3	4-carboxymuconolactone decarboxylase [EC:4.1.1.44]	PCA Orthocleavage	0	0	0.23275	0	0	0.351312	0	0	0	0
21BD_k127_4710373_5	3-phenylpropionate/cinnamic acid dioxygenase [EC:1.14.12.19] [RN:R06783]	Trans-cinnamate degradation	0	0	1.12241	0	0	0	0.313559	0.502825	0	0
27CS_k127_3144842_1	5-carboxymethyl-2-hydroxymuconic-semialdehyde dehydrogenase [EC:1.2.1.60] [RN:R04418]	Homoprotocatechuate degradation	0.329198	0	0	0.560794	0.435484	0	0	0	0	0.365178
7BD_k127_3908188_23	cmtA; p-cumate 2,3-dioxygenase [EC:1.14.12.25] [RN:R05247]	Cumate degradation	0	0	0.335987	0	0	0	0	0.291401	1.58068	0
34CS_k127_5295657_3	toluene monooxygenase system [EC:1.14.13.-] [RN:R02550]	Toluene degradation	0	0	0	0	2.14413	2.94603	0	0	0	1.3232
42CS_k127_1485069_3	badH; 2-hydroxycyclohexanecarboxyl-CoA dehydrogenase [EC:1.1.1.-] [RN:R05582]	Benzoate degradation	0.875373	1.12016	1.72421	2.04234	0.481813	0.885808	0	1.18426	0.673822	0.952296
28CS_k127_576966_7	3-phenylpropionate/cinnamic acid dioxygenase [EC:1.14.12.19] [RN:R06783]	Trans-cinnamate degradation	0	0	0	0	0	0.197306	0	0	0	0
21BD_k127_70860_1	4,5-dihydroxyphthalate decarboxylase [EC:4.1.1.55] [RN:R01635]	Phthalate degradation	0	0	0.726614	0	0	0	0	0	0	0
28BD_k127_916088_2	4,5-dihydroxyphthalate decarboxylase [EC:4.1.1.55] [RN:R01635]	Phthalate degradation	2.07454	2.95127	1.07566	3.1186	1.66889	4.68536	0.908211	1.92624	2.81998	3.66889
15CD_k127_2536396_1	AlkB-type alkane hydroxylase	C5-C13 Alkane	0.460645	0	0.279811	0.244195	0	0	0	0.6951	0	0.320543
34CD_k127_4612563_3	catechol 2,3-dioxygenase [EC:1.13.11.2] [RN:R00816 R05295]	Catechol Metacleavage	0.395775	1.26338	0.719249	5.17559	0.528169	3.31878	0	0.280986	0	2.23991
28CS_k127_2337128_5	2,3-dihydroxyphenylpropionate 1,2-dioxygenase [EC:1.13.11.16] [RN:R06788]	Trans-cinnamate degradation	0.618781	1.38091	0.455535	1.63837	1.3694	2.81934	0	0	0.240983	2.02177
27CD_k127_6048656_1	3-phenylpropionate/cinnamic acid dioxygenase [EC:1.14.12.19] [RN:R06783]	Trans-cinnamate degradation	0	0.829832	0.661531	1.10131	1.83637	0.183007	0.323529	1.82633	0	0
24CS_k127_3788770_4	3-oxoadipate enol-lactonase [EC:3.1.1.24]	bKa pathway	0	0	0	1.49122	0	0.705563	0	0	0	0.81054
33CD_k127_913542_4	pcaC; 4-carboxymuconolactone decarboxylase [EC:4.1.1.44]	PCA Orthocleavage	0	0.849291	0.161939	0.692671	0	1.48522	0	0.689716	0	0.838061
15CS_k127_549791_6	catechol 2,3-dioxygenase [EC:1.13.11.2] [RN:R00816 R05295]	Catechol Metacleavage	0.252525	0.467172	0	0	0	0	0	1.23144	1.32273	0
12CD_k127_7339252_1	benzylsuccinate CoA-transferase subunit [EC:2.8.3.15] [RN:R05588]	Toluene degradation	0	0.225146	0	0.267544	0	0.171053	0	0	0	0
12CD_k127_4152594_2	pcaG; protocatechuate 3,4-dioxygenase, alpha subunit [EC:1.13.11.3]	PCA Orthocleavage	0.218225	0.896882	0.248201	0.516787	0	0.165468	0	0.390288	0	0.16307
12BS_k127_3298028_5	4-hydroxy 2-oxovalerate aldolase [EC:4.1.3.39]	Catechol Metacleavage	1.02236	0	0	0	0	0	0	0	0	0
34BD_k127_2933930_4	phthalate 4,5-dioxygenase [EC:1.14.12.7] [RN:R03630]	Phthalate degradation	0	0	0	0	0.310838	0	0	0	0	0
34CD_k127_2208325_3	3-oxoadipate enol-lactonase [EC:3.1.1.24]	bKa pathway	0	0	0	1.01893	0	1.12536	0	0	0	0.365175
42BD_k127_4765946_2	4-oxalocrotonate tautomerase [EC:5.3.2.6]	Catechol Metacleavage	0.882686	1.63269	0	1.74919	0	1.48382	0.23301	1.94053	0.402913	0.329288
34CS_k127_1742524_3	badH; 2-hydroxycyclohexanecarboxyl-CoA dehydrogenase [EC:1.1.1.-] [RN:R05582]	Benzoate degradation	0	0.743017	0	0.764898	0.299348	0.845903	0	0.451117	0	0.591248
7BS_k127_5503048_5	catechol 2,3-dioxygenase [EC:1.13.11.2] [RN:R00816 R05295]	Catechol Metacleavage	0	0	0	0	0	0	0.333212	0	1.82895	0
34CS_k127_87120_4	3-phenylpropionate/cinnamic acid dioxygenase [EC:1.14.12.19] [RN:R06783]	Trans-cinnamate degradation	0	0.224183	0	0.246841	0.579303	0	0	0	0	0.413943
18CD_k127_706371_3	badH; 2-hydroxycyclohexanecarboxyl-CoA dehydrogenase [EC:1.1.1.-] [RN:R05582]	Benzoate degradation	0	0.807053	0.172322	0	0.33666	0	0.712076	1.67166	0	0
7CS_k127_2313413_4	catechol 2,3-dioxygenase [EC:1.13.11.2] [RN:R00816 R05295]	Catechol Metacleavage	0.63085	0.49618	0.294651	1.12034	0	0.659981	0	2.02722	0	1.1595
42CD_k127_280613_11	phthalate 4,5-dioxygenase [EC:1.14.12.7] [RN:R03630]	Phthalate degradation	0	1.4527	0	0	0	0	0	0	0	0
18BS_k127_577143_3	3-oxoadipate enol-lactonase [EC:3.1.1.24] [RN:R02991]	Catechol Orthocleavage	0	0	0	0	0	0	0.566017	0	0	0
28BS_k127_3032231_2	4-carboxymuconolactone decarboxylase [EC:4.1.1.44]	PCA Orthocleavage	0	0	0	0.273973	0.231963	0	0	0	0	0
24CD_k127_1554044_5	3-phenylpropionate/cinnamic acid dioxygenase [EC:1.14.12.19] [RN:R06783]	Trans-cinnamate degradation	0	0.783489	0.504673	3.18069	0	1.00156	0	0.476636	0	0.168224
34CS_k127_940356_2	4,5-dihydroxyphthalate decarboxylase [EC:4.1.1.55] [RN:R01635]	Phthalate degradation	1.06851	1.78524	1.20553	2.55709	0.514932	4.18116	0	2.28986	1.51559	3.01098
12BS_k127_3357358_4	4-oxalocrotonate tautomerase [EC:5.3.2.6]	Catechol Metacleavage	0.544901	0	0.322679	0.321157	0	0.136986	0	0.408676	0	0.928463
15CS_k127_3854138_3	3-phenylpropionate/cinnamic acid dioxygenase [EC:1.14.12.19] [RN:R06783]	Trans-cinnamate degradation	0	0	0.261638	0	0	0	0	1.56753	0	0
24BS_k127_5563229_1	4-carboxymuconolactone decarboxylase [EC:4.1.1.44]	PCA Orthocleavage	0	0	0.450871	0.227612	0	0	0	0	0	0
21CD_k127_6906340_4	4-carboxymuconolactone decarboxylase [EC:4.1.1.44]	PCA Orthocleavage	0.200809	0.386792	0	0.863432	0	2.14645	0	0.258086	0	0.997305
7BS_k127_1394874_3	catechol 2,3-dioxygenase [EC:1.13.11.2] [RN:R00816 R05295]	Catechol Metacleavage	0.24147	0	0.243045	0	0.199213	0	0.31378	0.359843	1.3937	0
21BD_k127_4790675_1	4-carboxymuconolactone decarboxylase [EC:4.1.1.44]	PCA Orthocleavage	0	0	0.2621	0	0	0	0	0	0	0
27CD_k127_11476410_3	acetyl-CoA acyltransferase [EC:2.3.1.16]	bKa pathway	0	0	0	0.62776	0	0	0	0	0	0
18CD_k127_2880528_4	badI; 2-ketocyclohexanecarboxyl-CoA hydrolase [EC:3.1.2.-] [RN:R05592]	Benzoate degradation	0	0	0	0	0	0	0	0.612659	0	0
24BS_k127_599617_5	pcaB; 3-carboxy-cis,cis-muconate cycloisomerase [EC:5.5.1.2]	PCA Orthocleavage	0	0	0	0	0.166667	0	0	0	0	0
12BD_k127_3683294_111	mhpA; 3-(3-hydroxy-phenyl)propionate hydroxylase [EC:1.14.13.127] [RN:R06787]	Trans-cinnamate degradation	0.750209	0	0	0	0	0	0	0	0	0
33CD_k127_4309259_1	2-oxopent-4-enoate/cis-2-oxohex-4-enoate hydratase [EC:4.2.1.80 4.2.1.132] [RN:R02601 R05864]	Catechol Metacleavage	0	0	0	0	0	0.698099	0	0	0	0
28CD_k127_4382319_1	3-oxoadipate enol-lactonase [EC:3.1.1.24]	bKa pathway	0	0	0	0	0	0.451826	0	0	0	0
18CD_k127_5058423_5	3-oxoadipate enol-lactonase [EC:3.1.1.24] [RN:R02991]	Catechol Orthocleavage	0.665761	0	0	0	0.600091	0	0.345788	0.413043	0.849638	0
34CS_k127_5537816_2	mhpA; 3-(3-hydroxy-phenyl)propionate hydroxylase [EC:1.14.13.127] [RN:R06787]	Trans-cinnamate degradation	0	0	0	1.37395	0	0.684599	0	0	0	0
7BD_k127_5321843_1	muconate cycloisomerase [EC:5.5.1.1] [RN:R06989]	Catechol Orthocleavage	0	0	0	0	0	0	0	0	0.597318	0
45BD_k127_5725498_3	catechol 2,3-dioxygenase [EC:1.13.11.2] [RN:R00816 R05295]	Catechol Metacleavage	0	0	0	0	0	0	0	0.230705	0	0
34BD_k127_2688499_27	2,3-dihydroxyphenylpropionate 1,2-dioxygenase [EC:1.13.11.16] [RN:R06788]	Trans-cinnamate degradation	0	0	0.438761	0.185804	0.372999	0	0	0.354906	0	0
7CD_k127_2618982_6	pcaB; 3-carboxy-cis,cis-muconate cycloisomerase [EC:5.5.1.2]	PCA Orthocleavage	0.476562	0.722222	0.18967	0.69401	0.142361	0.175347	0	0	0	0.802083
45CS_k127_312737_2	3-phenylpropionate/cinnamic acid dioxygenase [EC:1.14.12.19] [RN:R06783]	Trans-cinnamate degradation	0	3.47458	0	0.56403	0	0	0	1.38842	0	0
18CD_k127_5085943_4	4-oxalocrotonate tautomerase [EC:5.3.2.6]	Catechol Metacleavage	0	0.512195	0	0.512195	0.170732	0	0	1.02439	0	0
12BD_k127_2193316_25	acetyl-CoA acyltransferase [EC:2.3.1.16]	bKa pathway	0.545406	0	0.224715	0	0	0.506232	0	0.260951	0	0
34BS_k127_2894584_4	pcaB; 3-carboxy-cis,cis-muconate cycloisomerase [EC:5.5.1.2]	PCA Orthocleavage	0	0	0	0	1.20679	0	0	0	0	0
21CS_k127_4553351_2	Cytochrome P450 alkane hydroxylase	C5-C13 Alkane	0	0.866325	0	0.920171	0.231111	1.45897	0	0	0	0.78718
4CD_k127_78173_1	benzylsuccinate CoA-transferase subunit [EC:2.8.3.15] [RN:R05588]	Toluene degradation	0	0	0	0	0	0.294384	0	0	0	0.289402
21BD_k127_445203_18	2-hydroxy-6-ketonona-2,4-dienedioic acid hydrolase [EC:3.7.1.14] [RN:R06789]	Trans-cinnamate degradation	0	2.83333	0.899399	4.36186	2.31231	10.976	0.225225	2.03153	0	14.509
7CS_k127_1448160_6	acetaldehyde dehydrogenase [EC:1.2.1.10]	Catechol Metacleavage	0	0	0	0	0	0	0	0	0	0.483235
4BS_k127_1485367_26	3-phenylpropionate/cinnamic acid dioxygenase [EC:1.14.12.19] [RN:R06783]	Trans-cinnamate degradation	0.14693	0	0	0	0	0	0.472039	0	12.3443	0
4BD_k127_916931_4	pcaC; 4-carboxymuconolactone decarboxylase [EC:4.1.1.44]	PCA Orthocleavage	0	0	0	0	0	0	0	0	5.37247	0
21CD_k127_3267175_2	2-hydroxy-4-carboxymuconate semialdehyde hemiacetal dehydrogenase [EC:1.1.1.312]	PCA Metacleavage	0	0.380721	0	0.337263	0.358992	1.09871	0	0	0	0
28BD_k127_4888525_32	mhpA; 3-(3-hydroxy-phenyl)propionate hydroxylase [EC:1.14.13.127] [RN:R06787]	Trans-cinnamate degradation	0	0	0	0	3.37547	0	0	0	0	0
18CD_k127_329848_4	acetyl-CoA acyltransferase [EC:2.3.1.16]	bKa pathway	0	0	0	0.794075	0	0	0	1.36887	0	0.404398
21BD_k127_5110380_1	L-threo-3-deoxy-hexylosonate aldolase [EC:4.1.2.54] [RN:R10550]	D-Galacturonate degradation	0	0	0.414639	0.286385	0	0.315834	0	0	0	0.380282
12BS_k127_2448137_5	cmtA; p-cumate 2,3-dioxygenase [EC:1.14.12.25] [RN:R05247]	Cumate degradation	0.40101	0	0	0	0	0	0	0	0	0
7BS_k127_804705_7	2-hydroxychromene-2-carboxylate isomerase [EC:5.99.1.4]	Naphthalene/Polyaromatics	1.7649	0.290512	0.685139	0	0.68178	0	0.452771	0	2.07893	0
7CS_k127_2124891_2	3-phenylpropionate/cinnamic acid dioxygenase [EC:1.14.12.19] [RN:R06783]	Trans-cinnamate degradation	1.28621	0.426437	0	2.25632	0.644828	5.3092	0	0.877586	0.244828	3.16322
21BD_k127_492006_3	4-hydroxy-4-methyl-2-oxoglutarate aldolase [EC:4.1.3.17]	PCA Metacleavage	0	0.26524	1.31582	0.883268	0	1.8583	0	0	0	0
27CD_k127_4441055_5	3-oxoadipate enol-lactonase [EC:3.1.1.24]	bKa pathway	0	0.985657	0	0.487091	0	0	0	0.339501	0	0
27BD_k127_4695948_4	3-phenylpropionate/cinnamic acid dioxygenase [EC:1.14.12.19] [RN:R06783]	Trans-cinnamate degradation	0	0	0	0	0	0	0	0	0	0
7CS_k127_284490_4	aliA; cyclohexanecarboxylate-CoA ligase [EC:6.2.1.-] [RN:R05620]	Benzoate degradation	0	0	0	0	0	0	0	0	0	0
33CD_k127_1798340_1	ligI; 2-pyrone-4,6-dicarboxylate lactonase [EC:3.1.1.57]	PCA Metacleavage	0	0.582375	0	0.530651	0.297893	1.08238	0	0.20546	0.452107	1.00096
18BD_k127_2782528_14	3-phenylpropionate/cinnamic acid dioxygenase [EC:1.14.12.19] [RN:R06783]	Trans-cinnamate degradation	0	0.153509	0.841009	0.463816	1.23684	0.157895	1.87336	0.348684	0.294956	0.269737
27BS_k127_3373019_4	4-oxalocrotonate tautomerase [EC:5.3.2.6]	Catechol Metacleavage	0.690476	0.172619	1.38095	0	0.345238	0.345238	0.517857	0	0.345238	0
18BD_k127_4161126_2	4-oxalocrotonate tautomerase [EC:5.3.2.6]	Catechol Metacleavage	0.345238	0	0.517857	0.172619	0.690476	0	1.55357	0	1.09524	0.172619
24CS_k127_1056149_7	muconate cycloisomerase [EC:5.5.1.1] [RN:R06989]	Catechol Orthocleavage	0.256965	0.184328	0	1.04005	0.273632	0	0	0.202985	0	1.28905
15CS_k127_4034043_1	ligI; 2-pyrone-4,6-dicarboxylate lactonase [EC:3.1.1.57]	PCA Metacleavage	0	0.814815	0.297271	1.1345	0.138402	1.0039	0.200292	0	0	1.04678
34BD_k127_4502639_5	phthalate 4,5-dioxygenase [EC:1.14.12.7] [RN:R03630]	Phthalate degradation	0.142599	0.329895	0.326276	0	0.283207	0	0	0	0.406804	0
45BD_k127_5755563_3	3-oxoadipate enol-lactonase [EC:3.1.1.24]	bKa pathway	0.341808	0	0	0	0	0	0	0	0	0
28CD_k127_1584370_2	ligI; 2-pyrone-4,6-dicarboxylate lactonase [EC:3.1.1.57]	PCA Metacleavage	0	0	0	0.247336	0.281837	0.597413	0	0	0	0.314815
15CS_k127_825701_5	mhpA; 3-(3-hydroxy-phenyl)propionate hydroxylase [EC:1.14.13.127] [RN:R06787]	Trans-cinnamate degradation	0	0	0	0.526316	0	0.175439	0	0.789474	0	0
34BS_k127_1313361_5	phthalate 4,5-dioxygenase [EC:1.14.12.7] [RN:R03630]	Phthalate degradation	0	0	0	0	0.714286	0	0	0	0	0
27CD_k127_1368691_1	3-oxoadipate enol-lactonase [EC:3.1.1.24]	bKa pathway	0	0.506421	0.639866	0.938582	0	0.805137	0	1.3526	0	0.465662
27CD_k127_5690759_4	mhpA; 3-(3-hydroxy-phenyl)propionate hydroxylase [EC:1.14.13.127] [RN:R06787]	Trans-cinnamate degradation	0.269841	0.804563	0.58631	0.371032	0.132937	0.141865	0	0.578869	0.72123	0
42BS_k127_3285329_3	5-carboxymethyl-2-hydroxymuconate isomerase [EC:5.3.3.10][RN:R04379]	Homoprotocatechuate degradation	3.12296	0.632593	2.17481	1.34	0.132593	0.8	0.455556	1.46667	0	0.437778
28CD_k127_2753061_1	2-hydroxy-6-ketonona-2,4-dienedioic acid hydrolase [EC:3.7.1.14] [RN:R06789]	Trans-cinnamate degradation	0	0	0	0	0	0	0	0	0	0.166667
27BD_k127_839576_8	4-oxalocrotonate tautomerase [EC:5.3.2.6]	Catechol Metacleavage	0	0.143333	0.588667	0	0	0	0	0	0	0
7BD_k127_3646017_362	mhpA; 3-(3-hydroxy-phenyl)propionate hydroxylase [EC:1.14.13.127] [RN:R06787]	Trans-cinnamate degradation	0	0	0	0	0	0	0	0	0.72204	0
24CS_k127_4364495_126	ligX; 5,5'-dehydrodivanillate O-demethylase	lignin subunit degradation	0	0	0	1.79313	0	0	0	0	0	0
24BS_k127_3550743_3	aliA; cyclohexanecarboxylate-CoA ligase [EC:6.2.1.-] [RN:R05620]	Benzoate degradation	0.320127	0.738883	0	0.217653	0.306252	0.740889	0	1.70336	1.57305	0.353059
34BS_k127_3165010_5	acetyl-CoA acyltransferase [EC:2.3.1.16]	bKa pathway	0	0	0.189361	0	0.72313	0	1.4183	0	1.43519	0
18BD_k127_6810035_11	4-carboxymuconolactone decarboxylase [EC:4.1.1.44]	PCA Orthocleavage	0	0	0	0	0	0	0.592466	0	0	0
21BS_k127_1602643_11	3-phenylpropionate/cinnamic acid dioxygenase [EC:1.14.12.19] [RN:R06783]	Trans-cinnamate degradation	0.546053	0.339912	2.25219	0.350877	0.854167	0.335526	2.42105	2.94737	1.30263	0.536184
24BD_k127_649087_2	4-hydroxy-4-methyl-2-oxoglutarate aldolase [EC:4.1.3.17]	PCA Metacleavage	0.719196	0.449092	1.54799	0.443255	0	0	0	0	0	0
28BD_k127_4908719_4	3-phenylpropionate/cinnamic acid dioxygenase [EC:1.14.12.19] [RN:R06783]	Trans-cinnamate degradation	0	0	0	0.456747	1.28576	0.660611	0	0	0	1.60179
21CS_k127_4416174_4	mhpA; 3-(3-hydroxy-phenyl)propionate hydroxylase [EC:1.14.13.127] [RN:R06787]	Trans-cinnamate degradation	0	0	0	0	0	0	0	0	0	0
28CD_k127_2363876_4	ligX; 5,5'-dehydrodivanillate O-demethylase	lignin subunit degradation	0	0	0	0	0.140092	0	0	0	0	0.282496
7BD_k127_326875_2	4-carboxymuconolactone decarboxylase [EC:4.1.1.44]	PCA Orthocleavage	0.18661	1.2557	0.43661	0.355413	0	0.207265	0	0.685897	0	0
15CS_k127_3883764_1	4-carboxymuconolactone decarboxylase [EC:4.1.1.44]	PCA Orthocleavage	1.96589	0.158915	2.13411	0	0.572093	0	0	0.944186	0	0.213953
24BD_k127_3095468_1	4-carboxymuconolactone decarboxylase [EC:4.1.1.44]	PCA Orthocleavage	1.52381	1.52381	0.507937	1.18519	0.507937	1.18519	1.01587	0.761905	1.80159	1.69312
27CD_k127_3950309_1	catechol 1,2-dioxygenase [EC:1.13.11.1] [RN:R00817]	Catechol Orthocleavage	0	0.43956	0	0.673993	0	0	0	1.36538	0	0
7BS_k127_4753015_3	4-carboxymuconolactone decarboxylase [EC:4.1.1.44]	PCA Orthocleavage	0	0	0	0	0	0	0	0	1.44188	0
1CS_k127_1933362_6	catechol 2,3-dioxygenase [EC:1.13.11.2] [RN:R00816 R05295]	Catechol Metacleavage	0	0	0	0	0	0	0	0	0	2.11172
45BS_k127_661102_3	4,5-dihydroxyphthalate decarboxylase [EC:4.1.1.55] [RN:R01635]	Phthalate degradation	0.693598	0	0	0	0	0	0	0	0	0
21CD_k127_7360699_2	cmtA; p-cumate 2,3-dioxygenase [EC:1.14.12.25] [RN:R05247]	Cumate degradation	0	0.242409	0.682343	0.431518	0.24868	0	0	0.785644	0	0.433993
28BD_k127_2336622_4	pcaB; 3-carboxy-cis,cis-muconate cycloisomerase [EC:5.5.1.2]	PCA Orthocleavage	0	0	0	0	0.719984	0	0	0	0	0
33CD_k127_343513_2	phthalate 4,5-dioxygenase [EC:1.14.12.7] [RN:R03630]	Phthalate degradation	0	0	0	0	0	0	0	0	0	0
42BD_k127_3202610_3	4-carboxymuconolactone decarboxylase [EC:4.1.1.44]	PCA Orthocleavage	0.560392	0	0	0	0	0	0	0	0	0
12BD_k127_757616_3	catechol 2,3-dioxygenase [EC:1.13.11.2] [RN:R00816 R05295]	Catechol Metacleavage	0.66989	0	0.298803	0	0	0	0	0	0	0
27BD_k127_4501337_2	4-hydroxy-4-methyl-2-oxoglutarate aldolase [EC:4.1.3.17]	PCA Metacleavage	0	0	1.5315	0	0	0	0	0	0	0
34CS_k127_5090831_3	ligI; 2-pyrone-4,6-dicarboxylate lactonase [EC:3.1.1.57]	PCA Metacleavage	0	0	0	0	0	0.611285	0	0	0	0.210031
21BD_k127_4377897_15	pcaC; 4-carboxymuconolactone decarboxylase [EC:4.1.1.44]	PCA Orthocleavage	0.599486	0.225037	1.24119	0.534508	0	0.475037	0	0.39978	0.392805	0.31094
15CD_k127_3968266_4	ligK; 4-hydroxy-4-methyl-2-oxoglutarate aldolase [EC:4.1.3.17]	PCA Metacleavage	0.31384	1.68031	0.134503	2.22027	0	3.08967	0	0.96345	0	2.5848
24CD_k127_3021944_2	mhpA; 3-(3-hydroxy-phenyl)propionate hydroxylase [EC:1.14.13.127] [RN:R06787]	Trans-cinnamate degradation	0	0.502523	0	0.685213	0	1.15077	0	0	0	0.258769
27BD_k127_2534427_111	3-oxoadipate enol-lactonase [EC:3.1.1.24]	bKa pathway	0	0.870647	1.33941	0	0	0	0	0	0	0
24BD_k127_4901729_4	4-carboxymuconolactone decarboxylase [EC:4.1.1.44]	PCA Orthocleavage	0.20045	0	0.378378	0	0	0	0.251126	0	0.493243	0
34BD_k127_1420855_11	catechol 2,3-dioxygenase [EC:1.13.11.2] [RN:R00816 R05295]	Catechol Metacleavage	0	0	0	0	1.41732	0	0	0	0	0
12BD_k127_962441_2	badH; 2-hydroxycyclohexanecarboxyl-CoA dehydrogenase [EC:1.1.1.-] [RN:R05582]	Benzoate degradation	1.38484	0	0.249344	0	0.862533	0	0	0	0	0
18BD_k127_5351868_4	4,5-dihydroxyphthalate decarboxylase [EC:4.1.1.55] [RN:R01635]	Phthalate degradation	0.456944	0	0	0	0.215741	0	0.464236	0	0.985417	0
12BD_k127_5629129_9	3-oxoadipate enol-lactonase [EC:3.1.1.24]	bKa pathway	0.664337	0.410631	0	0	0	0	0	0	0	0
7BS_k127_4921536_8	benzylsuccinate CoA-transferase subunit [EC:2.8.3.15] [RN:R05588]	Toluene degradation	0	0	0	0	0	0	0	0	1.19533	0
12BS_k127_138981_3	3-oxoadipate enol-lactonase [EC:3.1.1.24]	bKa pathway	0.516814	0	0	0	0	0	0	0	0	0
18BD_k127_2792759_6	3-oxoadipate enol-lactonase [EC:3.1.1.24]	bKa pathway	0	0.291061	0.385568	0	0	0	1.04523	0.374798	0	0
45CS_k127_1112100_9	3-oxoadipate enol-lactonase [EC:3.1.1.24] [RN:R02991]	Catechol Orthocleavage	0	0.871948	0	0	0	0	0	0	0	0
7BS_k127_786088_5	cmtA; p-cumate 2,3-dioxygenase [EC:1.14.12.25] [RN:R05247]	Cumate degradation	0.284404	0	0.946993	0	1.09837	0	0	0	2.56728	0
7BD_k127_1986395_1	2-hydroxymuconate-semialdehyde hydrolase [EC:3.7.1.9] [RN:R02604 R05865]	Catechol Metacleavage	0	0	0	0	0	0	0.319178	0	0	0
7BS_k127_292758_1	4,5-dihydroxyphthalate decarboxylase [EC:4.1.1.55] [RN:R01635]	Phthalate degradation	0.130755	0	0	0.323204	0.252302	0	0.464088	0	0.130755	0
21CD_k127_1193743_4	catechol 2,3-dioxygenase [EC:1.13.11.2] [RN:R00816 R05295]	Catechol Metacleavage	0.204167	0.317188	0	0.535938	0.34375	1.87396	0	0.280469	0	1.42604
28BD_k127_2227516_13	pcaC; 4-carboxymuconolactone decarboxylase [EC:4.1.1.44]	PCA Orthocleavage	0.542443	3.46687	0.779503	5.12526	2.51035	7.79089	0	2.19255	0	13.9234
4CD_k127_673987_4	pcaC; 4-carboxymuconolactone decarboxylase [EC:4.1.1.44]	PCA Orthocleavage	0	0	0	0	0.351603	0	0	0	0	1.30611
42BD_k127_1613081_29	4-carboxymuconolactone decarboxylase [EC:4.1.1.44]	PCA Orthocleavage	2.42819	0	0	0	0	0	0	0	0	0
21CD_k127_5010353_2	4-oxalocrotonate tautomerase [EC:5.3.2.6]	Catechol Metacleavage	0	0	0	0.260518	0.18123	0	0	0	0	0
34BD_k127_2638480_7	3-oxoadipate enol-lactonase [EC:3.1.1.24]	bKa pathway	0	0	0	0	1.47643	0	0	0	0	0
33CD_k127_3948126_8	benzoate/toluate 1,2-dioxygenase [EC:1.14.12.10 1.14.12.-] [RN:R05621 R05290 R05428 R05665]	Benzoate degradation	0	0	0	0	0	0.720796	0	0	0	0.647197
18BS_k127_1058583_1	catechol 2,3-dioxygenase [EC:1.13.11.2] [RN:R00816 R05295]	Catechol Metacleavage	0	0	0	0	0	0	0.65641	0	0	0
18BD_k127_5915988_1	mhpA; 3-(3-hydroxy-phenyl)propionate hydroxylase [EC:1.14.13.127] [RN:R06787]	Trans-cinnamate degradation	0	0	0	0	0	0	0	0	0	0
7BD_k127_3357839_3	2-hydroxy-6-ketonona-2,4-dienedioic acid hydrolase [EC:3.7.1.14] [RN:R06789]	Trans-cinnamate degradation	0	0	0	0	0	0	0	0	0.282587	0
12BS_k127_1286334_4	4-carboxymuconolactone decarboxylase [EC:4.1.1.44]	PCA Orthocleavage	1.97507	0	0	0.198718	0	0	0	0	0.274929	0.299145
27CS_k127_3049591_3	acetyl-CoA acyltransferase [EC:2.3.1.16]	bKa pathway	0.630507	0.84765	0	0	0	0	0	1.13684	0	0.196586
21CD_k127_6848998_4	3,4-dihydroxyphenylacetate 2,3-dioxygenase [EC:1.13.11.15] [RN:R03303]	Homoprotocatechuate degradation	0	0	0	0	0.276423	0.151762	0	0	0	0.144986
42BS_k127_3188020_2	3-oxoadipate enol-lactonase [EC:3.1.1.24]	bKa pathway	1.65881	0	1.02946	0	0	0	0	0.920455	0	0
12BD_k127_4462796_3	3-phenylpropionate/cinnamic acid dioxygenase [EC:1.14.12.19] [RN:R06783]	Trans-cinnamate degradation	0.75	0	0	0	0.444678	0	0	0.279412	0	0
12BD_k127_2732494_2	mhpA; 3-(3-hydroxy-phenyl)propionate hydroxylase [EC:1.14.13.127] [RN:R06787]	Trans-cinnamate degradation	0.435488	0.53207	0	0.437345	0.327142	0	0	0	0	0
4CS_k127_1387395_18	2-hydroxy-6-ketonona-2,4-dienedioic acid hydrolase [EC:3.7.1.14] [RN:R06789]	Trans-cinnamate degradation	0	0	1.76344	2.69688	1.25806	2.8533	0	1.8725	0	1.27471
24BD_k127_1351241_4	3-oxoadipate enol-lactonase [EC:3.1.1.24] [RN:R02991]	Catechol Orthocleavage	1.61331	0.929513	0.863636	0.418314	0.532938	0.343215	0.844862	0.554348	1.10804	0
42CS_k127_3328370_6	2-hydroxy-6-ketonona-2,4-dienedioic acid hydrolase [EC:3.7.1.14] [RN:R06789]	Trans-cinnamate degradation	5.30379	6.89798	15.5215	3.91591	2.61187	2.20177	0.302273	2.27386	0	0.47197
15BD_k127_5110285_2	2-keto-4-pentenoate hydratase [EC:4.2.1.80]	Catechol Metacleavage	0	0	0	0	0.348642	0	0.60052	0	0	0
33CD_k127_4057280_3	mhpA; 3-(3-hydroxy-phenyl)propionate hydroxylase [EC:1.14.13.127] [RN:R06787]	Trans-cinnamate degradation	0	0	0	0	0	0.642415	0	0	0	0.689628
12CD_k127_7956033_10	3-phenylpropionate/cinnamic acid dioxygenase [EC:1.14.12.19] [RN:R06783]	Trans-cinnamate degradation	0	0	0	0	0	0.337553	0	0	0	0
34BD_k127_4602011_1	3-phenylpropionate/cinnamic acid dioxygenase [EC:1.14.12.19] [RN:R06783]	Trans-cinnamate degradation	0	0	0	0	0.753456	0	0	0	0	0
28CD_k127_1255788_4	desZ; 3-O-methylgallate 3,4-dioxygenase [EC:1.13.11.-]	lignin subunit degradation	0	0	0	0.76676	0.178771	0.179702	0	0.474162	0	0
12BS_k127_1255028_12	pcaC; 4-carboxymuconolactone decarboxylase [EC:4.1.1.44]	PCA Orthocleavage	15.5107	0.170857	0.436685	0.905959	0.396648	0	0	0	0	0
15BD_k127_4699242_5	catechol 2,3-dioxygenase [EC:1.13.11.2] [RN:R00816 R05295]	Catechol Metacleavage	0	0	0	0	0	0	1.12763	0	0	0
28CS_k127_743299_4	4-carboxymuconolactone decarboxylase [EC:4.1.1.44]	PCA Orthocleavage	0.131455	0.379343	0	2.26573	0.365728	2.70892	0	0.387324	0	1.23615
18BD_k127_3088749_2	acetyl-CoA acyltransferase [EC:2.3.1.16]	bKa pathway	0	0	0	0	0	0	0.852273	0	0	0
24BD_k127_1460116_4	ligZ; OH-DDVA oxygenase	lignin subunit degradation	0	0	0.991667	0	0	0	0.621667	0	0.323611	0
42BD_k127_4078613_2	badH; 2-hydroxycyclohexanecarboxyl-CoA dehydrogenase [EC:1.1.1.-] [RN:R05582]	Benzoate degradation	0.263206	0.248634	0	0	0	0	0	0	0	0
27CD_k127_8570871_7	5-carboxymethyl-2-hydroxymuconate isomerase [EC:5.3.3.10][RN:R04379]	Homoprotocatechuate degradation	0	0.873563	0	1.32989	0	0.536782	0	0	0	0.43908
33CD_k127_995054_4	pcaC; 4-carboxymuconolactone decarboxylase [EC:4.1.1.44]	PCA Orthocleavage	0	1.08643	1.50109	1.16995	0.382568	0.549599	0	0.641138	0	1.19402
24BS_k127_2559925_1	3-phenylpropionate/cinnamic acid dioxygenase [EC:1.14.12.19] [RN:R06783]	Trans-cinnamate degradation	0	0	0	0	0	0	0	0	0	0
15BS_k127_2361764_36	4-carboxymuconolactone decarboxylase [EC:4.1.1.44]	PCA Orthocleavage	0	0	0	0	0	0	7.19335	0	0.849754	0
34BS_k127_3336687_9	phthalate 4,5-dioxygenase [EC:1.14.12.7] [RN:R03630]	Phthalate degradation	0.964383	0	0.702283	0	14.0217	0	0	0	0	0
24BS_k127_1212484_10	badH; 2-hydroxycyclohexanecarboxyl-CoA dehydrogenase [EC:1.1.1.-] [RN:R05582]	Benzoate degradation	0.811739	0.471761	0.618494	0.470653	0.370986	0	0	0.948505	0	0
28CD_k127_4318677_5	4-hydroxy-2-oxovalerate/4-hydroxy-2-oxohexanoate aldolase [EC:4.1.3.39 4.1.3.43] [RN:R00750 R05298]	Catechol Metacleavage	0	0	0	0	0	0	0	0	0	0
12CS_k127_2973219_3	badH; 2-hydroxycyclohexanecarboxyl-CoA dehydrogenase [EC:1.1.1.-] [RN:R05582]	Benzoate degradation	0.496296	0.740123	0	0.24537	0	0	0	0.481019	0	0
34CD_k127_2862489_4	catechol 1,2-dioxygenase [EC:1.13.11.1]	Catechol Orthocleavage	0	0.302208	0	0.291832	0.347241	0.768653	0	0.29702	0	0
21BD_k127_5219181_5	4,5-dihydroxyphthalate decarboxylase [EC:4.1.1.55] [RN:R01635]	Phthalate degradation	0	0.250773	0.318322	0	0	0	0	0.242384	0	0
24CS_k127_1865756_1	3-phenylpropionate/cinnamic acid dioxygenase [EC:1.14.12.19] [RN:R06783]	Trans-cinnamate degradation	0.708492	0.84981	0.823194	1.22497	0.875792	0.723067	0	0.641635	0	0
21CS_k127_4342869_4	badI; 2-ketocyclohexanecarboxyl-CoA hydrolase [EC:3.1.2.-] [RN:R05592]	Benzoate degradation	0.130295	0	0.319521	0	0	0	0	0	0	0
7CD_k127_2033080_3	acetyl-CoA acyltransferase [EC:2.3.1.16]	bKa pathway	0	0	0	0	0.238351	1.41505	0	0	0	0.284588
4CS_k127_92465_3	3-oxoadipate enol-lactonase [EC:3.1.1.24]	bKa pathway	0	0	0	0	0.217532	0	0	0	0	0.542478
18CD_k127_7448336_5	AlkB-type alkane hydroxylase	C5-C13 Alkane	0	0	0	0	0	0	0	0.352008	0	0
18CD_k127_3766188_4	acetyl-CoA acyltransferase [EC:2.3.1.16]	bKa pathway	0	0	0	0	0	0	0	2.23817	0	0
15CS_k127_177541_13	catechol 2,3-dioxygenase [EC:1.13.11.2] [RN:R00816 R05295]	Catechol Metacleavage	0	0.506849	0	0.8379	0.506849	0.317352	0	1.0137	0	1.97032
28BD_k127_652280_4	3-phenylpropionate/cinnamic acid dioxygenase [EC:1.14.12.19] [RN:R06783]	Trans-cinnamate degradation	0	0	0	0.255597	1.43719	0.249689	0	0	0	1.15796
7CS_k127_419957_3	3-oxoadipate enol-lactonase [EC:3.1.1.24]	bKa pathway	0	0	0	0	0	0	0	0.330587	0	0.329035
7BD_k127_5067563_2	salicylate 5-hydroxylase [EC:1.14.13.172] [RN:R07709 R07710]	Salicylate degradation	0	0	0	0	0	0	0.232456	0	0.730409	0
21CD_k127_321749_2	protocatechuate 3,4-dioxygenase, alpha subunit [EC:1.13.11.3]	PCA Orthocleavage	0	0	0	0.509259	0	0	0	0	0	0
15BS_k127_1418401_1	4-carboxymuconolactone decarboxylase [EC:4.1.1.44]	PCA Orthocleavage	0.21844	0	0	0	0.334043	0	0.430851	0	0	0
42BD_k127_2752097_3	pcaG; protocatechuate 3,4-dioxygenase, alpha subunit [EC:1.13.11.3]	PCA Orthocleavage	0.524691	1.76183	0	0.869342	0	0.730453	0	0	0	1.30093
7BS_k127_4551582_5	ligK; 4-hydroxy-4-methyl-2-oxoglutarate aldolase [EC:4.1.3.17]	PCA Metacleavage	0.429012	0	0.16821	0	0	0	0.243056	0.252315	0	0
21BD_k127_4374145_2	2-pyrone-4,6-dicarboxylate lactonase [EC:3.1.1.57]	PCA Metacleavage	0.265117	0	0.615942	0	0	0.233633	0	0.259745	0	0.401799
24CD_k127_1944580_3	vanB; vanillate monooxygenase ferredoxin subunit	lignin subunit degradation	0.972917	1.05579	0.840509	4.41366	2.30949	1.92708	0	0	0.787037	1.78495
34CS_k127_4719891_2	3-phenylpropionate/cinnamic acid dioxygenase [EC:1.14.12.19] [RN:R06783]	Trans-cinnamate degradation	0.575758	1	0	0.28877	1.31729	0.295009	0	0.486631	0	1.20499
28CS_k127_4609667_12	salicylate 5-hydroxylase [EC:1.14.13.172] [RN:R07709 R07710]	Salicylate degradation	0	1.74992	0	0	0	0.798562	0	0	0	1.3559
7CS_k127_4309713_3	aliB; cyclohexanecarboxyl-CoA dehydrogenase [EC:1.3.99.-] [RN:R05619]	Benzoate degradation	0	0	0	0.61173	0.31449	0.505839	0	0	0	1.08201
15BD_k127_4956721_4	3-phenylpropionate/cinnamic acid dioxygenase [EC:1.14.12.19] [RN:R06783]	Trans-cinnamate degradation	3.3425	3.7375	5.88083	1.73833	1.85833	2.0075	2.14625	2.0575	2.105	3.94
34BS_k127_722555_5	ligI; 2-pyrone-4,6-dicarboxylate lactonase [EC:3.1.1.57]	PCA Metacleavage	0.388514	0	0	0	4.77965	0	0	0	1.56982	0
7CS_k127_2447653_3	cmtA; p-cumate 2,3-dioxygenase [EC:1.14.12.25] [RN:R05247]	Cumate degradation	0	0	0	0	0	0	0	0.311931	0	0.402398
42BD_k127_5139424_2	benzoylsuccinyl-CoA thiolase [EC:2.3.1.-] [RN:R05587]	Toluene degradation	0.221323	0	0	0	0	0	0	0	0	0
45BS_k127_1236647_1	acetyl-CoA acyltransferase [EC:2.3.1.16]	bKa pathway	1.15683	0	0	0	0	0	0	0.585468	0	0
12BD_k127_1104418_2	3-phenylpropionate/cinnamic acid dioxygenase [EC:1.14.12.19] [RN:R06783]	Trans-cinnamate degradation	1.33062	0	3.36247	0	0.412602	0	0	0	1.07351	0
28BD_k127_3123386_31	ligM; vanillate/3-O-methylgallate O-demethylase [EC:2.1.1.341]	lignin subunit degradation	0	0	0	0.329794	3.01431	3.45959	0	0	0	1.78555
33CD_k127_210933_16	ligB; protocatechuate 4,5-dioxygenase, beta chain [EC:1.13.11.8]	PCA Metacleavage	0	0	0	0.908253	0.439904	1.19591	0	0	0	0.988381
42BD_k127_2966185_4	3-oxoadipate enol-lactonase [EC:3.1.1.24]	bKa pathway	0.435548	0	0	0	0	0	0	0	0	0
34CS_k127_2209695_5	bbsH; E-phenylitaconyl-CoA hydratase [EC:4.2.1.-] [RN:R05599]	Toluene degradation	0	0.308231	0	1.44775	0	0.348803	0	0	0	0
15CS_k127_3842104_3	3-phenylpropionate/cinnamic acid dioxygenase [EC:1.14.12.19] [RN:R06783]	Trans-cinnamate degradation	0	0	0	0	0	0	0	0	0	0
12BS_k127_948194_7	pcaC; 4-carboxymuconolactone decarboxylase [EC:4.1.1.44]	PCA Orthocleavage	0	0	0	0.348251	0.245885	0	0	0	0	0
15CD_k127_6817337_8	acetyl-CoA acyltransferase [EC:2.3.1.16]	bKa pathway	1.27307	0.896127	0.213898	0.179153	0.369164	0	0	2.50597	0	0
15BD_k127_5110285_3	acetaldehyde dehydrogenase [EC:1.2.1.10]	Catechol Metacleavage	0	0	0	0	0	0	0	0	0.147176	0
18BD_k127_6459865_2	badH; 2-hydroxycyclohexanecarboxyl-CoA dehydrogenase [EC:1.1.1.-] [RN:R05582]	Benzoate degradation	0	0	0	0	0	0	2.31576	0	1.58124	0
7CD_k127_2639171_3	L-galactonate dehydratase [EC:4.2.1.146] [RN:R10532]	D-Galacturonate degradation	0	0.308943	0	0.525745	0	0.794038	0	0	0	0.406504
18BD_k127_458151_1	3-phenylpropionate/cinnamic acid dioxygenase [EC:1.14.12.19] [RN:R06783]	Trans-cinnamate degradation	0	0	0	0	0.130755	0	0.196133	0	0	0
18BD_k127_7429383_3	3-oxoadipate enol-lactonase [EC:3.1.1.24]	bKa pathway	0	0	0	0	0	0	1.65034	0	0	0
15CS_k127_2738568_1	3-oxoadipate enol-lactonase [EC:3.1.1.24] [RN:R02991]	Catechol Orthocleavage	0	0	0	0	0	0	0	0	0	0
7CD_k127_1695317_2	6-hydroxycyclohex-1-ene-1-carboxyl-CoA dehydrogenase [EC:1.1.1.368] [RN:R05581]	Benzoyl-CoA degradation	0	0.325758	0	0	0	0	0	0.252841	0	0.255682
28BD_k127_4539216_1	phthalate 4,5-dioxygenase [EC:1.14.12.7] [RN:R03630]	Phthalate degradation	0.155303	0.494318	0.166667	0.486742	0.168561	0.462121	0	0	0	0.168561
28CS_k127_1442041_4	4-oxalocrotonate tautomerase [EC:5.3.2.6]	Catechol Metacleavage	0	0	0	0.516477	0.728137	0.596958	0	0	0	0.713561
18BD_k127_4351991_15	catechol 2,3-dioxygenase [EC:1.13.11.2] [RN:R00816 R05295]	Catechol Metacleavage	0	0	0.476969	0	0	0	1.66642	0	0	0
27BD_k127_3262390_46	acetyl-CoA acyltransferase [EC:2.3.1.16]	bKa pathway	0	0.371212	1.97487	0	0	0	0	0	0	0
45BS_k127_2025991_6	catechol 2,3-dioxygenase [EC:1.13.11.2] [RN:R00816 R05295]	Catechol Metacleavage	0.499216	0	0	0	0.44697	0	0	0	0	0
34BD_k127_3939190_3	badI; 2-ketocyclohexanecarboxyl-CoA hydrolase [EC:3.1.2.-] [RN:R05592]	Benzoate degradation	1.05056	0	0.807345	0	1.36356	0	0	0	0.283051	0
24BD_k127_2439295_2	4,5-dihydroxyphthalate decarboxylase [EC:4.1.1.55] [RN:R01635]	Phthalate degradation	1.03704	1.31151	2.2802	0.964506	0.508598	0.209877	0.749669	1.29729	0.791667	0.484788
24CD_k127_2801837_4	5-oxopent-3-ene-1,2,5-tricarboxylate decarboxylase / 2-hydroxyhepta-2,4-diene-1,7-dioate isomerase [EC:4.1.1.68 5.3.3.-] [RN:R04380 R04134]	Homoprotocatechuate degradation	0	0	0	1.20136	0	0.227758	0	0	0	0
12BS_k127_344342_3	ligI; 2-pyrone-4,6-dicarboxylate lactonase [EC:3.1.1.57]	PCA Metacleavage	0.637615	0	0	0	0	0	0	0	0	0
4CD_k127_712637_1	ligJ; 4-oxalmesaconate hydratase [EC:4.2.1.83]	PCA Metacleavage	0	0.330571	0.167127	0.399171	0	0.229282	0	0	0	1.15884
18BS_k127_3252595_1	3-carboxy-cis,cis-muconate cycloisomerase [EC:5.5.1.2]	PCA Orthocleavage	0	0	0.590787	0	0.679487	0	6.8229	0	2.1686	0.216309
34CS_k127_3874734_14	phthalate 4,5-cis-dihydrodiol dehydrogenase [EC:1.3.1.64] [RN:R05275]	Phthalate degradation	0	0	0	0	0.420173	0.790543	0	0	0	0.665588
28CD_k127_3470150_4	acetyl-CoA acyltransferase [EC:2.3.1.16]	bKa pathway	0	0	0	0	0	0.70085	0	0	0	1.53714
4BD_k127_7915_5	acetyl-CoA acyltransferase [EC:2.3.1.16]	bKa pathway	0	0	0	0	0.307692	0	0.355374	0.241307	3.02195	0
28BS_k127_1243155_3	pcaC; 4-carboxymuconolactone decarboxylase [EC:4.1.1.44]	PCA Orthocleavage	0.500365	0.170678	0.439096	0.28884	1.7593	0.21116	0	1.57659	0	1.83625
12CD_k127_1929746_1	badH; 2-hydroxycyclohexanecarboxyl-CoA dehydrogenase [EC:1.1.1.-] [RN:R05582]	Benzoate degradation	0	0	0	0	0	0.241367	0	0	0	0
7BD_k127_1748102_18	phthalate 4,5-cis-dihydrodiol dehydrogenase [EC:1.3.1.64] [RN:R05275]	Phthalate degradation	0	0	0.167022	0	0	0	0	0	1.95233	0
7BS_k127_5364369_15	2,3-dihydroxyphenylpropionate 1,2-dioxygenase [EC:1.13.11.16] [RN:R06788]	Trans-cinnamate degradation	0	0	0	0	0	0	0.467192	0	1.5654	0
21CD_k127_5230069_2	4-carboxymuconolactone decarboxylase [EC:4.1.1.44]	PCA Orthocleavage	1.9905	5.96418	1.65716	3.84357	0.704678	1.13816	0	2.52961	0.19152	0.756579
34BD_k127_1811073_6	badH; 2-hydroxycyclohexanecarboxyl-CoA dehydrogenase [EC:1.1.1.-] [RN:R05582]	Benzoate degradation	0	0	0	0	3.45448	0	0	0	0	0
21BD_k127_1231576_23	4-carboxymuconolactone decarboxylase [EC:4.1.1.44]	PCA Orthocleavage	0	0	0	0	0	0	0	0	0	0
12BD_k127_3948551_6	acetyl-CoA acyltransferase [EC:2.3.1.16]	bKa pathway	0.73614	1.30596	1.72211	0.274948	0	0.819647	0	2.1185	0	0.615904
42CS_k127_1547005_37	3-phenylpropionate/cinnamic acid dioxygenase [EC:1.14.12.19] [RN:R06783]	Trans-cinnamate degradation	0	0.777655	0	0	0	0	0	0	0	0
33CD_k127_1989359_3	3-phenylpropionate/cinnamic acid dioxygenase [EC:1.14.12.19] [RN:R06783]	Trans-cinnamate degradation	0	0.290447	0	0	0	1.11386	0	0	0	0.528591
28CD_k127_4094283_5	mhpA; 3-(3-hydroxy-phenyl)propionate hydroxylase [EC:1.14.13.127] [RN:R06787]	Trans-cinnamate degradation	0	0.462867	0	0.909326	0.289292	1.83161	0	0.63601	0	2.16062
42CD_k127_1176774_3	2-hydroxy-6-ketonona-2,4-dienedioic acid hydrolase [EC:3.7.1.14] [RN:R06789]	Trans-cinnamate degradation	0	1.45718	0	0.381265	0.285888	6.99246	0	0	0	3.4146
15BD_k127_5288881_1	4-carboxymuconolactone decarboxylase [EC:4.1.1.44]	PCA Orthocleavage	0	0	0	0	0	0	0	0	0	0
34CD_k127_925566_3	badH; 2-hydroxycyclohexanecarboxyl-CoA dehydrogenase [EC:1.1.1.-] [RN:R05582]	Benzoate degradation	3.13358	5.85641	12.1178	1.73072	0.856102	1.77717	0.401639	0	0	0.663934
15CS_k127_47139_3	catechol 2,3-dioxygenase [EC:1.13.11.2] [RN:R00816 R05295]	Catechol Metacleavage	0	1.45698	1.29109	1.12081	0	1.60355	0	0.946291	0	1.79521
7CS_k127_2605629_5	salicylate 5-hydroxylase [EC:1.14.13.172] [RN:R07709 R07710]	Salicylate degradation	0	0.229376	0	0	0	0	0	0	0	0.604795
7CD_k127_2727505_4	badH; 2-hydroxycyclohexanecarboxyl-CoA dehydrogenase [EC:1.1.1.-] [RN:R05582]	Benzoate degradation	0	0	0	0	0	0.274182	0	0	0	0.73556
21BD_k127_728490_40	3-phenylpropionate/cinnamic acid dioxygenase [EC:1.14.12.19] [RN:R06783]	Trans-cinnamate degradation	0	0	1.67945	0	0	0	0	0	0	0
21BD_k127_1718976_12	acetyl-CoA acyltransferase [EC:2.3.1.16]	bKa pathway	0.157706	2.40215	1.54642	0.870251	0.429211	0	0	1.73199	0	0
27CD_k127_7430215_2	4-carboxymuconolactone decarboxylase [EC:4.1.1.44]	PCA Orthocleavage	0.195775	0.809859	0	0.708451	0	1.80376	0.282394	0.293662	0	0
18BD_k127_2818747_1	muconate cycloisomerase [EC:5.5.1.1] [RN:R06989]	Catechol Orthocleavage	0	0	0	0	0	0	0	0	0.274359	0
21CD_k127_7101531_3	acetaldehyde dehydrogenase [EC:1.2.1.10]	Catechol Metacleavage	0	0	0	1.06583	0.898459	0	0	0	0	0
27CS_k127_471709_13	4-oxalomesaconate hydratase [EC:4.2.1.83]	PCA Metacleavage	0	0	0.279191	3.11252	0	0	0	0	0	0
21CD_k127_61481_7	mhpA; 3-(3-hydroxy-phenyl)propionate hydroxylase [EC:1.14.13.127] [RN:R06787]	Trans-cinnamate degradation	0	0.173333	0	0	0	0.173333	0	0	0	0.173333
18BD_k127_4949534_4	3-phenylpropionate/cinnamic acid dioxygenase [EC:1.14.12.19] [RN:R06783]	Trans-cinnamate degradation	0	0	0	0	0.147119	0	1.62037	0	0	0
21BD_k127_1956839_4	pcaB; 3-carboxy-cis,cis-muconate cycloisomerase [EC:5.5.1.2]	PCA Orthocleavage	0.194079	0.253289	0.131579	0.207785	0.400219	1.18476	0	0	0	0
4BD_k127_755660_3	5-carboxymethyl-2-hydroxymuconate isomerase [EC:5.3.3.10][RN:R04379]	Homoprotocatechuate degradation	0	0	0.201087	0	0	0	0.445652	0	3.52989	0
34BD_k127_2936969_1	2-hydroxy-6-ketonona-2,4-dienedioic acid hydrolase [EC:3.7.1.14] [RN:R06789]	Trans-cinnamate degradation	0	0	0	0	0.130042	0	0	0	0	0
18CD_k127_649812_30	pcaB; 3-carboxy-cis,cis-muconate cycloisomerase [EC:5.5.1.2]	PCA Orthocleavage	0	0	0	0	0	0	0	1.30099	0	0
7BS_k127_4476442_4	acetyl-CoA acyltransferase [EC:2.3.1.16]	bKa pathway	0	0	0	0	0	0	0	0	0.615919	0
24BD_k127_5098395_3	trans-o-hydroxybenzylidenepyruvate hydratase-aldolase [EC:4.1.2.45] [RN:R05136]	Naphthalene/Polyaromatics	0	0	0.483311	0	0.324763	0	0.608593	0	0	0
12CS_k127_4460526_2	4-carboxymuconolactone decarboxylase [EC:4.1.1.44]	PCA Orthocleavage	0	1.46396	0	0	0	0	0	0	0	0
18BD_k127_1292544_5	5-carboxymethyl-2-hydroxymuconic-semialdehyde dehydrogenase [EC:1.2.1.60] [RN:R04418]	Homoprotocatechuate degradation	0	0	0	0	0	0	0	0	0	0
42CS_k127_113398_2	3-oxoadipate enol-lactonase [EC:3.1.1.24]	bKa pathway	0	0.367734	0	0.314057	0	0.141756	0	0	0	0
28BS_k127_468287_3	3-phenylpropionate/cinnamic acid dioxygenase [EC:1.14.12.19] [RN:R06783]	Trans-cinnamate degradation	0	0	0	0	0.867517	0	0	0	0	0
7CS_k127_141044_5	3-phenylpropionate/cinnamic acid dioxygenase [EC:1.14.12.19] [RN:R06783]	Trans-cinnamate degradation	0	0	0	0	0.637871	0	0	0	0	0.183595
24BD_k127_2799362_2	3-oxoadipate enol-lactonase [EC:3.1.1.24] [RN:R02991]	Catechol Orthocleavage	0	0.592873	0.407969	0.172278	0	0	0	0	0	0.184343
33BS_k127_323219_6	ligI; 2-pyrone-4,6-dicarboxylate lactonase [EC:3.1.1.57]	PCA Metacleavage	0	0	1.3545	0	0.338624	0	0	0.253968	0	0
4CS_k127_66863_1	ligY; OH-DDVA meta-cleavage compound hydrolase	lignin subunit degradation	0.209343	0	0	0	0	0	0	0	0	0.681949
15BD_k127_2861681_5	4-carboxymuconolactone decarboxylase [EC:4.1.1.44]	PCA Orthocleavage	0	0	0	0	0	0	0	0	0.33727	0
7BS_k127_1879537_4	badH; 2-hydroxycyclohexanecarboxyl-CoA dehydrogenase [EC:1.1.1.-] [RN:R05582]	Benzoate degradation	0.358156	0	0	0	0.480496	0	0.324468	0	0.556147	0
7CD_k127_3187685_13	3-phenylpropionate/cinnamic acid dioxygenase [EC:1.14.12.19] [RN:R06783]	Trans-cinnamate degradation	0	0	0	0	0	0	0	0.197368	0	0.401316
7BS_k127_5250646_2	2-hydroxy-6-ketonona-2,4-dienedioic acid hydrolase [EC:3.7.1.14] [RN:R06789]	Trans-cinnamate degradation	0	0	0	0	0	0	1.08103	0	1.2299	0
12BS_k127_1682125_2	4,5-dihydroxyphthalate decarboxylase [EC:4.1.1.55] [RN:R01635]	Phthalate degradation	2.10405	0.196773	0.450144	0	1.07539	0	0.554913	0	2.43979	0
42BS_k127_3245340_2	3-oxoadipate enol-lactonase [EC:3.1.1.24]	bKa pathway	0.334535	0	0	0	0	0	0	0	0	0
15CD_k127_4397167_1	ligX; 5,5'-dehydrodivanillate O-demethylase	lignin subunit degradation	0	1.1622	0	0	0.274129	2.73548	0	0	0	0.963584
1CS_k127_2276668_2	acetaldehyde dehydrogenase [EC:1.2.1.10]	Catechol Metacleavage	0	0	0	0	0.276515	0	0	0	0	1.37626
7CS_k127_2579914_16	4-carboxymuconolactone decarboxylase [EC:4.1.1.44]	PCA Orthocleavage	0	0.146724	0	0.19943	0	0.163818	0	0	0	2.17949
27BD_k127_2610914_5	badH; 2-hydroxycyclohexanecarboxyl-CoA dehydrogenase [EC:1.1.1.-] [RN:R05582]	Benzoate degradation	0	0	0	0	0	0	0	0	0	0
18BD_k127_3723446_4	3-oxoadipate enol-lactonase [EC:3.1.1.24] [RN:R02991]	Catechol Orthocleavage	0	0	0	0	0.653107	0	0.800424	0	0	0
45BS_k127_1353036_8	benzoate/toluate 1,2-dioxygenase [EC:1.14.12.10 1.14.12.-] [RN:R05621 R05290 R05428 R05665]	Benzoate degradation	0.651111	0	0	0	0	0	0	0	0	0
27CD_k127_5552445_3	3-oxoadipate enol-lactonase [EC:3.1.1.24]	bKa pathway	0	0	0	1.60174	0	0	0	0	0	0
42CD_k127_5426020_2	4,5-dihydroxyphthalate decarboxylase [EC:4.1.1.55] [RN:R01635]	Phthalate degradation	0	0.26773	0.492243	0	0	0.156915	0	0	0	0
28CD_k127_4946614_2	badH; 2-hydroxycyclohexanecarboxyl-CoA dehydrogenase [EC:1.1.1.-] [RN:R05582]	Benzoate degradation	0	0	0	0.260563	0	1.40728	0	0	0	0
12CS_k127_2714285_2	Long-chain alkane monooxygenase	C15-C36 Alkane	0	0.839302	0	0	0	1.12399	0	0	0	0
18BS_k127_1291908_5	4-carboxymuconolactone decarboxylase [EC:4.1.1.44]	PCA Orthocleavage	0	0	0	0	0	0	0	0	0	0
4CS_k127_1024702_5	badH; 2-hydroxycyclohexanecarboxyl-CoA dehydrogenase [EC:1.1.1.-] [RN:R05582]	Benzoate degradation	0.136986	0.553653	0.138128	0.366438	0.509703	1.03196	0	0	0.393836	1.93436
7CS_k127_4439610_1	catechol 2,3-dioxygenase [EC:1.13.11.2] [RN:R00816 R05295]	Catechol Metacleavage	0	0.315394	0	0.490162	0	0	0.198785	0	0	0
21BD_k127_1510619_25	acetyl-CoA acyltransferase [EC:2.3.1.16]	bKa pathway	0	0	1.50129	0	0	0	0	0	0	0
27BS_k127_2082809_5	3-oxoadipate enol-lactonase [EC:3.1.1.24]	bKa pathway	0.81647	0	1.34176	0	0	0	0	0	0	0
12BS_k127_3565124_1	4-oxalocrotonate tautomerase [EC:5.3.2.6]	Catechol Metacleavage	1.70548	0	0.554033	0	0.350837	0.440639	0	0	0	0
28BD_k127_3457758_4	4-carboxymuconolactone decarboxylase [EC:4.1.1.44]	PCA Orthocleavage	0.309129	1.82988	0	3.3361	0.444675	0.662517	0	0.334025	0	1.15422
27BD_k127_3760907_3	5-carboxymethyl-2-hydroxymuconate isomerase [EC:5.3.3.10][RN:R04379]	Homoprotocatechuate degradation	0.287559	0	0	0.143192	0	0	0	0	0	0.33216
21CD_k127_839341_6	ligK; 4-hydroxy-4-methyl-2-oxoglutarate aldolase [EC:4.1.3.17]	PCA Metacleavage	0	0	0	2.71321	0	1.1952	0	1.42342	0	0
33BS_k127_881159_4	acetyl-CoA acyltransferase [EC:2.3.1.16]	bKa pathway	0.482446	0	0.294715	0	0.956208	0	0	0	0	0
18BD_k127_7458642_22	2-hydroxy-4-carboxymuconate semialdehyde hemiacetal dehydrogenase [EC:1.1.1.312]	PCA Metacleavage	0.897734	0	0.376451	0	1.21587	0.201493	2.65381	0	1.62769	0.834439
24CS_k127_187898_2	4-oxalocrotonate tautomerase [EC:5.3.2.6]	Catechol Metacleavage	0.289147	2.45349	0	8.47907	0.573643	6.32481	0	1.07791	0	2.67442
15BD_k127_3265033_3	aliA; cyclohexanecarboxylate-CoA ligase [EC:6.2.1.-] [RN:R05620]	Benzoate degradation	0	0	0	0	0.275441	0	2.19712	0	0.361378	0
12CS_k127_41468_1	cmtC; 2,3-dihydroxy-p-cumate-3,4-dioxygenase [EC:1.13.11.-] [RN:R05248]	Cumate degradation	0	0	0.278139	0.537338	0	0	0	0.280844	0	0
21CD_k127_6833076_1	badI; 2-ketocyclohexanecarboxyl-CoA hydrolase [EC:3.1.2.-] [RN:R05592]	Benzoate degradation	0	0	0	0	0	0	0	0	0	0
15CD_k127_5938279_5	5-carboxymethyl-2-hydroxymuconate isomerase [EC:5.3.3.10][RN:R04379]	Homoprotocatechuate degradation	0	0.3379	0	0.844749	0	0.666667	0	0	0	0
24CD_k127_2517955_2	catechol 2,3-dioxygenase [EC:1.13.11.2] [RN:R00816 R05295]	Catechol Metacleavage	1.01608	1.11844	1.31083	1.86281	0.288853	1.01233	0.563505	0.911576	0.212219	0.536977
24BS_k127_3229178_10	badH; 2-hydroxycyclohexanecarboxyl-CoA dehydrogenase [EC:1.1.1.-] [RN:R05582]	Benzoate degradation	0	0.142342	0	0	0	0	0	0	0	0
33CD_k127_3973137_4	phthalate 4,5-dioxygenase [EC:1.14.12.7] [RN:R03630]	Phthalate degradation	1.92644	2.86351	0.965878	1.79424	1.31876	2.59705	0	2.01157	2.5156	2.99863
21CD_k127_715283_5	ligW; 5-carboxyvanillate decarboxylase	lignin subunit degradation	0	0	0	0	0	0	0	0	0	0
27CD_k127_1025569_3	aliA; cyclohexanecarboxylate-CoA ligase [EC:6.2.1.-] [RN:R05620]	Benzoate degradation	0	0.23326	0	0	0.191548	0	0	0	0	0
27CD_k127_736666_8	cmtA; p-cumate 2,3-dioxygenase [EC:1.14.12.25] [RN:R05247]	Cumate degradation	0	0.357292	0.167708	2.36302	2.46198	7.94687	0	0.989062	0	3.63906
42CD_k127_2267887_1	3-phenylpropionate/cinnamic acid dioxygenase [EC:1.14.12.19] [RN:R06783]	Trans-cinnamate degradation	1.20846	1.60117	2.50408	3.11264	1.49924	0.560652	0	1.96407	0.192915	0
34CS_k127_2778328_2	AlkB-type alkane hydroxylase	C5-C13 Alkane	0.312984	0	0.35217	0.812984	0	0.341742	0	0.308779	0	0.833838
34CD_k127_5708464_4	anthranilate 1,2-dioxygenase [EC:1.14.12.1]	Anthranilate deg	0	0	0	1.66153	0	0.867009	0	0	0	0
7BS_k127_3990611_1	badH; 2-hydroxycyclohexanecarboxyl-CoA dehydrogenase [EC:1.1.1.-] [RN:R05582]	Benzoate degradation	0	0	0	0	0	0	0	0	0.166667	0
18BS_k127_2161148_2	muconate cycloisomerase [EC:5.5.1.1] [RN:R06989]	Catechol Orthocleavage	0	0	0	0	0	0	2.49279	0	0	0
18BD_k127_2673050_1	phthalate 4,5-dioxygenase [EC:1.14.12.7] [RN:R03630]	Phthalate degradation	0	0	0	0.145716	0	0.23546	0.48546	0	0	0
28BD_k127_361410_2	3-oxoadipate CoA-transferase, alpha subunit [EC:2.8.3.6]	bKa pathway	0	0	0	0	0.706432	0	0	0	0	0.42047
18BS_k127_1415374_2	acetyl-CoA acyltransferase [EC:2.3.1.16]	bKa pathway	0	0	0	0	0	0	2.02845	0	0.43941	0
21CS_k127_3958074_6	ligI; 2-pyrone-4,6-dicarboxylate lactonase [EC:3.1.1.57]	PCA Metacleavage	0.934192	2.47031	0.912017	1.16881	0.792918	0.526466	0	1.12339	0	0.517167
33BD_k127_1058095_1	2-hydroxy-6-ketonona-2,4-dienedioic acid hydrolase [EC:3.7.1.14] [RN:R06789]	Trans-cinnamate degradation	0	0	0.373932	0	0.605413	0	0	0	0	0
7BS_k127_4594856_34	acetyl-CoA acyltransferase [EC:2.3.1.16]	bKa pathway	0	0	1.3337	0	0.908614	0	2.41015	0	3.77	0
4CD_k127_328572_2	acetyl-CoA acyltransferase [EC:2.3.1.16]	bKa pathway	0	0.309762	0	0.429473	0.206941	9.00297	0	0	0	4.45973
12BD_k127_3571553_1	catechol 2,3-dioxygenase [EC:1.13.11.2] [RN:R00816 R05295]	Catechol Metacleavage	0.358757	0	0.408663	0	0	0	0	0	0.257062	0
15BD_k127_4239734_5	3-oxoadipate enol-lactonase [EC:3.1.1.24]	bKa pathway	0	0	0	0	0	0	1.33319	0	0	0
34BD_k127_2473420_4	4,5-dihydroxyphthalate decarboxylase [EC:4.1.1.55] [RN:R01635]	Phthalate degradation	0	0	0	0	0.346137	0	0	0	0	0
34CS_k127_1570215_1	3-phenylpropionate/cinnamic acid dioxygenase [EC:1.14.12.19] [RN:R06783]	Trans-cinnamate degradation	0.17	0	0	0	0	0.766667	0	0	0	0.17
24CD_k127_587065_1	4-oxalocrotonate tautomerase [EC:5.3.2.6]	Catechol Metacleavage	0	0	0	0.686387	0	0.398537	0	0	0	0
1BD_k127_580695_4	cmtC; 2,3-dihydroxy-p-cumate-3,4-dioxygenase [EC:1.13.11.-] [RN:R05248]	Cumate degradation	0	0	1.17063	0	0	0	0	0	2.09878	0.287639
7CS_k127_4702633_2	3-phenylpropionate/cinnamic acid dioxygenase [EC:1.14.12.19] [RN:R06783]	Trans-cinnamate degradation	0	0.456835	0.744604	0	0.167866	0	0	0	0	0.976019
12BD_k127_475140_13	3-phenylpropionate/cinnamic acid dioxygenase [EC:1.14.12.19] [RN:R06783]	Trans-cinnamate degradation	0.521253	0.363535	0	0.14877	0	0.268456	0	0.196309	0	0
34CS_k127_2583131_2	muconate cycloisomerase [EC:5.5.1.1] [RN:R06989]	Catechol Orthocleavage	0	0	0.206659	0.447159	0	0.920738	0	0	0.314513	1.38672
4CD_k127_322047_6	catechol 2,3-dioxygenase [EC:1.13.11.2] [RN:R00816 R05295]	Catechol Metacleavage	0	0.627389	1.1173	0.803609	0	1.09501	0	0.299363	0	1.96391
42BD_k127_783588_2	cyclohexa-1,5-dienecarbonyl-CoA hydratase [EC:4.2.1.100] [RN:R05597]	Benzoyl-CoA degradation	0.433798	0	0	0	0	0	0	0	0	0
27CS_k127_595773_4	3-phenylpropionate/cinnamic acid dioxygenase [EC:1.14.12.19] [RN:R06783]	Trans-cinnamate degradation	0	0	0	0.245803	0	0.995204	0	0	0	0
24BS_k127_4870595_3	4-carboxymuconolactone decarboxylase [EC:4.1.1.44]	PCA Orthocleavage	1.62269	0.168981	0.168981	0	0.465278	0	0	1.01389	0	0.337963
12CD_k127_6002085_10	cmtA; p-cumate 2,3-dioxygenase [EC:1.14.12.25] [RN:R05247]	Cumate degradation	0.397054	0.561479	0	1.63353	0	0.540346	0	1.12488	0	0.795229
27CS_k127_5338108_2	ligI; 2-pyrone-4,6-dicarboxylate lactonase [EC:3.1.1.57]	PCA Metacleavage	1.01656	3.434	0.853721	2.24337	0.497961	0.215596	0	0.260703	0	1.37538
42BS_k127_1932390_4	phthalate 4,5-cis-dihydrodiol dehydrogenase [EC:1.3.1.64] [RN:R05275]	Phthalate degradation	1.20982	0.795617	1.45906	0	5.22562	0	0.502548	0	5.93952	0
12CD_k127_3586485_8	3-oxoadipate enol-lactonase [EC:3.1.1.24] [RN:R02991]	Catechol Orthocleavage	0.166667	0	0	0.179012	0	0	0	0.247685	0.167438	0
24CD_k127_1253592_4	aliA; cyclohexanecarboxylate-CoA ligase [EC:6.2.1.-] [RN:R05620]	Benzoate degradation	0	0	0	0.447281	0	1.02742	0	0	0	0.265721
28CD_k127_2849535_7	4-carboxymuconolactone decarboxylase [EC:4.1.1.44]	PCA Orthocleavage	0	0	0	0	0	0.288515	0	0	0	0
34BS_k127_3627414_8	acetyl-CoA acyltransferase [EC:2.3.1.16]	bKa pathway	0	0	0.43785	0	0.841036	0	0	0	0	0
42BD_k127_2172640_3	acetyl-CoA acyltransferase [EC:2.3.1.16]	bKa pathway	0.82841	1.69402	0	0.366338	0	0.662655	0	0	0	0
28CS_k127_1748543_6	desB, galA; gallate dioxygenase [EC:1.13.11.57]	Aerobic gallate deg	0	1.30038	0	1.23829	0.669935	1.39978	0	0.479575	0	2.96569
24CD_k127_868359_3	1,6-dihydroxycyclohexa-2,4-diene-1-carboxylate dehydrogenase [EC:1.3.1.25] [RN:R00813 R05292 R05314 R05309]	Benzoate degradation	0	0.694836	0	1.27465	0.847124	0.768779	0	0	0	0.661385
4CD_k127_475175_1	mhpA; 3-(3-hydroxy-phenyl)propionate hydroxylase [EC:1.14.13.127] [RN:R06787]	Trans-cinnamate degradation	0	0	0	0	0	0	0	0	0	1.24197
21CD_k127_8262675_5	4,5-dihydroxyphthalate decarboxylase [EC:4.1.1.55] [RN:R01635]	Phthalate degradation	0	0	0	0.227053	0.238252	0.359025	0	0	0	0
42CS_k127_902268_1	3-oxoadipate enol-lactonase [EC:3.1.1.24]	bKa pathway	0	0.657581	0	0	0	0	0	0	0	0
24BD_k127_1944327_1	catechol 2,3-dioxygenase [EC:1.13.11.2] [RN:R00816 R05295]	Catechol Metacleavage	0.370748	0.77551	1.21259	0	0.297619	0.168367	0	0.484694	0.506803	0.493197
15BS_k127_2879976_3	3-oxoadipate enol-lactonase [EC:3.1.1.24] [RN:R02991]	Catechol Orthocleavage	0	0	0	0	0	0	1.68908	0	0.214559	0
27BS_k127_525419_14	4-carboxymuconolactone decarboxylase [EC:4.1.1.44]	PCA Orthocleavage	0	0	1.03144	0	0	0	0	0	0	0
27CD_k127_6071454_4	3-oxoadipate CoA-transferase, alpha subunit [EC:2.8.3.6]	bKa pathway	0	0	0	0	0	0	0	0	0	0
34BD_k127_4717677_2	ligZ; OH-DDVA oxygenase	lignin subunit degradation	0	0	0	0	0	0	0	0	0	0
7BD_k127_1324077_2	anthranilate 1,2-dioxygenase [EC:1.14.12.1]	Anthranilate deg	0	0.270771	0	0	4.26677	0	0	0	5.81131	0
27BS_k127_2224015_521	acetyl-CoA acyltransferase [EC:2.3.1.16]	bKa pathway	0	0.488398	2.13738	0	0	0	0	0	0	0
12CD_k127_1536839_7	ligW; 5-carboxyvanillate decarboxylase	lignin subunit degradation	0	0.527879	0	0	0	0	0	0	0	0
12BS_k127_3176376_2	phthalate 4,5-dioxygenase [EC:1.14.12.7] [RN:R03630]	Phthalate degradation	0.908416	0	0	0	0	0	0	0	0	0
34CD_k127_3287863_2	2-hydroxymuconate-6-semialdehyde dehydrogenase [EC:1.2.1.85] [RN:R02762 R05353]	Catechol Metacleavage	0.608362	0.38397	0	0.351997	2.67101	2.95804	0	1.55447	0	4.74841
4CS_k127_1422269_6	3-phenylpropionate/cinnamic acid dioxygenase [EC:1.14.12.19] [RN:R06783]	Trans-cinnamate degradation	0	0	0	0	0	0	0	0	0	0
18BS_k127_1490098_10	3-oxoadipate enol-lactonase [EC:3.1.1.24]	bKa pathway	0	0	0	0	0	0	2.57838	0	0	0
15BS_k127_95937_3	AlkB-type alkane hydroxylase	C5-C13 Alkane	0	0	0	0	0	0	5.85033	0	0.235957	0
42CD_k127_4006049_10	badH; 2-hydroxycyclohexanecarboxyl-CoA dehydrogenase [EC:1.1.1.-] [RN:R05582]	Benzoate degradation	0	0.677716	0	0	0	0	0	0	0	0
28CS_k127_1967922_4	aliA; cyclohexanecarboxylate-CoA ligase [EC:6.2.1.-] [RN:R05620]	Benzoate degradation	0	0	0	0	0	0.375616	0	0	0	0
18BS_k127_1426787_2	3-phenylpropionate/cinnamic acid dioxygenase [EC:1.14.12.19] [RN:R06783]	Trans-cinnamate degradation	0	0	0	0	0	0	0.96466	0	0	0
21CS_k127_2404124_1	3-phenylpropionate/cinnamic acid dioxygenase [EC:1.14.12.19] [RN:R06783]	Trans-cinnamate degradation	0	0.475119	0.201261	0.584015	0	0	0	0	0	1.34969
34BD_k127_608134_63	acetyl-CoA acyltransferase [EC:2.3.1.16]	bKa pathway	0	0	0	0	4.65101	0	0.35442	0	0	0
27BD_k127_821261_4	3-phenylpropionate/cinnamic acid dioxygenase [EC:1.14.12.19] [RN:R06783]	Trans-cinnamate degradation	0	0	0	0	0	0	0	0	0	0
34BS_k127_1341852_1	phthalate 4,5-dioxygenase [EC:1.14.12.7] [RN:R03630]	Phthalate degradation	0	0	1.29417	0	4.02692	0	0	0	0	0
24BD_k127_4941185_4	2-hydroxy-6-ketonona-2,4-dienedioic acid hydrolase [EC:3.7.1.14] [RN:R06789]	Trans-cinnamate degradation	0	0	0.773441	0	0	0	0.287187	0.660162	0.484782	0
34BD_k127_3791869_8	benzylsuccinate CoA-transferase subunit [EC:2.8.3.15] [RN:R05588]	Toluene degradation	0.222807	0.237719	0	0	0.34386	0	0.511842	0	0	0
27BS_k127_732351_7	badI; 2-ketocyclohexanecarboxyl-CoA hydrolase [EC:3.1.2.-] [RN:R05592]	Benzoate degradation	0.780278	1.07056	1.88167	1.31944	0.662778	0	0	1.37542	0	0
21CD_k127_8230780_1	4-oxalocrotonate decarboxylase [EC:4.1.1.77] [RN:R02602 R05374]	Catechol Metacleavage	0	0	0	0.174242	0.174242	0.69697	0	0	0	0.590909
18BS_k127_1096824_14	catechol 2,3-dioxygenase [EC:1.13.11.2] [RN:R00816 R05295]	Catechol Metacleavage	0	0	0	0	3.3302	0	7.11842	0	1.04511	0
12CD_k127_4272741_5	acetyl-CoA acyltransferase [EC:2.3.1.16]	bKa pathway	0.207879	1.08642	0	0.842956	0	0.875635	0	0	0	0.233115
21CD_k127_5493719_2	2-keto-4-pentenoate hydratase [EC:4.2.1.80]	Catechol Metacleavage	0	0	0	0.276541	0	0.232021	0	0	0	0
18CD_k127_674380_3	badH; 2-hydroxycyclohexanecarboxyl-CoA dehydrogenase [EC:1.1.1.-] [RN:R05582]	Benzoate degradation	0	0	0	0	0	0	0	1.12247	0	0
1BD_k127_1646066_1	ligI; 2-pyrone-4,6-dicarboxylate lactonase [EC:3.1.1.57]	PCA Metacleavage	0	0	0	0	0	0	0	0	0	0
7BS_k127_1126429_3	5-carboxymethyl-2-hydroxymuconate isomerase [EC:5.3.3.10][RN:R04379]	Homoprotocatechuate degradation	0.334184	0	0	0	0	0	0	0	0.167517	0
28CS_k127_555104_2	aliA; cyclohexanecarboxylate-CoA ligase [EC:6.2.1.-] [RN:R05620]	Benzoate degradation	0	0	0	0	0	0.574199	0	0	0	0
21CS_k127_4748533_4	1,6-dihydroxycyclohexa-2,4-diene-1-carboxylate dehydrogenase [EC:1.3.1.25] [RN:R00813 R05292 R05314 R05309]	Benzoate degradation	0	0	0	0.281989	0.160554	0	0	0.26467	0	0.155257
24BD_k127_4312660_5	3-phenylpropionate/cinnamic acid dioxygenase [EC:1.14.12.19] [RN:R06783]	Trans-cinnamate degradation	0.835317	0	0.855159	0	0.141865	0	4.13244	0	0	0
12BS_k127_3050031_5	pcaH; protocatechuate 3,4-dioxygenase, beta subunit [EC:1.13.11.3]	PCA Orthocleavage	1.17628	0.608974	0.168269	0.168269	0.602564	0	0.838942	1.64663	0.293269	0.317308
18BD_k127_7314872_4	acetyl-CoA acyltransferase [EC:2.3.1.16]	bKa pathway	0	0	0	0	0.244638	0	1.6952	0	0	0
7BS_k127_3898963_2	3-phenylpropionate/cinnamic acid dioxygenase [EC:1.14.12.19] [RN:R06783]	Trans-cinnamate degradation	0	0	0	0	0.153244	0	0.20302	0	0.475391	0
34CS_k127_4710187_18	badH; 2-hydroxycyclohexanecarboxyl-CoA dehydrogenase [EC:1.1.1.-] [RN:R05582]	Benzoate degradation	0	0	0	1.63485	0	0.682918	0	0.525415	0	0
15BS_k127_3753770_12	3-phenylpropionate/cinnamic acid dioxygenase [EC:1.14.12.19] [RN:R06783]	Trans-cinnamate degradation	0	0	0	0	0	0	0.635593	0.201977	0	0.134652
7BS_k127_5007329_19	3-oxoadipate enol-lactonase [EC:3.1.1.24]	bKa pathway	0	0	0	0	0	0	0	0	0.674204	0
4CD_k127_2057275_7	4-carboxymuconolactone decarboxylase [EC:4.1.1.44]	PCA Orthocleavage	0	0	0	0	0	0	0	0	0	1.24429
34BD_k127_1064363_2	2-keto-4-pentenoate hydratase [EC:4.2.1.80]	Catechol Metacleavage	0	0	0	0	0.503558	0	0	0	0	0
18BS_k127_624756_5	3-oxoadipate enol-lactonase [EC:3.1.1.24]	bKa pathway	0	0	0	0	0.380682	0	1.09416	0	1.6599	0
18BS_k127_1962296_6	acetyl-CoA acyltransferase [EC:2.3.1.16]	bKa pathway	0	0	0	0	0	0	1.08787	0	0	0
15CD_k127_4155973_2	4-oxalocrotonate decarboxylase [EC:4.1.1.77] [RN:R02602 R05374]	Catechol Metacleavage	0	0	0	0	0	0	0	1.07297	0	0
4CS_k127_900458_1	cmtA; p-cumate 2,3-dioxygenase [EC:1.14.12.25] [RN:R05247]	Cumate degradation	0	0	0.483894	0	0	0.278011	0	0	0	0
45CS_k127_2874377_1	catechol 1,2-dioxygenase [EC:1.13.11.1] [RN:R00817]	Catechol Orthocleavage	0	0	0	0	0	0	0	0	0	0
12CD_k127_5696471_4	3-phenylpropionate/cinnamic acid dioxygenase [EC:1.14.12.19] [RN:R06783]	Trans-cinnamate degradation	0	0	0	0	0	0	0	0	0	0
34BD_k127_615972_2	ligI; 2-pyrone-4,6-dicarboxylate lactonase [EC:3.1.1.57]	PCA Metacleavage	0	0	0	0	0.781592	0	0.489179	0	1.53557	0
24BS_k127_5592845_127	3-oxoadipate enol-lactonase [EC:3.1.1.24]	bKa pathway	0	0	1.78199	0	0	0	0	0.460859	0.348485	0
42BS_k127_1527312_3	catechol 2,3-dioxygenase [EC:1.13.11.2] [RN:R00816 R05295]	Catechol Metacleavage	0.342762	0	0	0	0	0	0	1.04205	0	0
7BS_k127_1117933_1	4,5-dihydroxyphthalate decarboxylase [EC:4.1.1.55] [RN:R01635]	Phthalate degradation	0	0	0	0	0	0	0	0.41755	0.384547	0
34CD_k127_112428_3	3-phenylpropionate/cinnamic acid dioxygenase [EC:1.14.12.19] [RN:R06783]	Trans-cinnamate degradation	0	0	0	0.343709	0	1.19131	0	0	0	0
18BD_k127_5837114_2	4-carboxymuconolactone decarboxylase [EC:4.1.1.44]	PCA Orthocleavage	0	0	0.217731	0	0	0	1.70496	0	0	0
45BD_k127_597559_5	3-phenylpropionate/cinnamic acid dioxygenase [EC:1.14.12.19] [RN:R06783]	Trans-cinnamate degradation	1.02297	0	0	0	0	0	0	0	0	0
18CD_k127_5468985_2	3-phenylpropionate/cinnamic acid dioxygenase [EC:1.14.12.19] [RN:R06783]	Trans-cinnamate degradation	0	0	0	0	0	0	0	0.533179	0	0
42BD_k127_2814407_3	mhpA; 3-(3-hydroxy-phenyl)propionate hydroxylase [EC:1.14.13.127] [RN:R06787]	Trans-cinnamate degradation	0.408989	0	0	0	0	0	0	0	0	0
12CD_k127_701075_2	acetyl-CoA acyltransferase [EC:2.3.1.16]	bKa pathway	0	0.359754	0.251719	0	0	0	0	0.754615	0	0
42BD_k127_238921_4	aliA; cyclohexanecarboxylate-CoA ligase [EC:6.2.1.-] [RN:R05620]	Benzoate degradation	0.523848	0	0	0	0	0	0	0	0	0
15BD_k127_4729426_3	4-carboxymuconolactone decarboxylase [EC:4.1.1.44]	PCA Orthocleavage	0.211538	0.253561	0	0	0	0	0.284188	0	0.167379	0
42CS_k127_409549_22	3-oxoadipate enol-lactonase [EC:3.1.1.24]	bKa pathway	0	1.10282	0	0	0	0	0	0	0	0
24CS_k127_1003498_7	3-phenylpropionate/cinnamic acid dioxygenase [EC:1.14.12.19] [RN:R06783]	Trans-cinnamate degradation	0	0	0	0.18434	0	0.167649	0	0	0	0
28BD_k127_889255_14	mhpA; 3-(3-hydroxy-phenyl)propionate hydroxylase [EC:1.14.13.127] [RN:R06787]	Trans-cinnamate degradation	0	0.22626	0.266642	0	0.744126	0	0	0	0	0
42CD_k127_2831550_2	cmtC; 2,3-dihydroxy-p-cumate-3,4-dioxygenase [EC:1.13.11.-] [RN:R05248]	Cumate degradation	0	1.33567	1.87494	0.793812	0.200988	1.29511	0	0.547192	0.154186	1.0013
4BD_k127_1738863_2	2-keto-4-pentenoate hydratase [EC:4.2.1.80]	Catechol Metacleavage	0	0	0.41609	0	0	0	0.851211	0	1.61217	0
21BS_k127_1616158_13	3-oxoadipate enol-lactonase [EC:3.1.1.24]	bKa pathway	0	0	2.59784	0	0.276934	0	0	0	0	0
42BD_k127_3781757_9	Propane 2-monoxygenase	Propane	3.07	1.09556	1.62136	0	0	0	0	0.482222	0	0
42BD_k127_693770_6	2-hydroxy-6-ketonona-2,4-dienedioic acid hydrolase [EC:3.7.1.14] [RN:R06789]	Trans-cinnamate degradation	0	0	0	0	0	0	0	0	0	0
42CD_k127_574753_4	3-phenylpropionate/cinnamic acid dioxygenase [EC:1.14.12.19] [RN:R06783]	Trans-cinnamate degradation	0	0.28927	0.429532	2.07568	0	0.225193	0	0.377144	0	0.336361
21CD_k127_8051688_18	cmtC; 2,3-dihydroxy-p-cumate-3,4-dioxygenase [EC:1.13.11.-] [RN:R05248]	Cumate degradation	0.89881	1.30512	0	2.93478	0.508799	2.10818	0	1.83463	0	0.706522
24CD_k127_162832_13	4-carboxymuconolactone decarboxylase [EC:4.1.1.44]	PCA Orthocleavage	0	0	0	0	0	0	0	0	0	0
12BS_k127_3098316_5	4-carboxymuconolactone decarboxylase [EC:4.1.1.44]	PCA Orthocleavage	1.61142	0	1.0758	0	0	0	0	0	0.209589	0
28BD_k127_2259391_2	4-oxalocrotonate tautomerase [EC:5.3.2.6]	Catechol Metacleavage	0	0	0	0	0.328933	0	0	0	0	0.270627
28CS_k127_3764464_2	pcaC; 4-carboxymuconolactone decarboxylase [EC:4.1.1.44]	PCA Orthocleavage	0.477188	0	0	1.06797	0	1.5433	0	0	0	0
18BD_k127_4418585_16	acetyl-CoA acyltransferase [EC:2.3.1.16]	bKa pathway	0	0	0	0	0	0	4.33896	0	0	0.242051
24CD_k127_803302_5	4-oxalocrotonate tautomerase [EC:5.3.2.6]	Catechol Metacleavage	0.456761	0	0	1.1305	0	0	0	0	0	0
28BD_k127_5163295_4	mhpA; 3-(3-hydroxy-phenyl)propionate hydroxylase [EC:1.14.13.127] [RN:R06787]	Trans-cinnamate degradation	0	0	0	0	0.643333	0.400667	0	0	0	0.33
21CD_k127_6154842_3	badI; 2-ketocyclohexanecarboxyl-CoA hydrolase [EC:3.1.2.-] [RN:R05592]	Benzoate degradation	0.457537	0	0	1.20886	0	0.173832	0	0	0	0.484607
15CD_k127_6214510_5	3-phenylpropionate/cinnamic acid dioxygenase [EC:1.14.12.19] [RN:R06783]	Trans-cinnamate degradation	0	0	0	0	0	0.201312	0	2.22931	0	0
7BD_k127_1785010_2	mhpA; 3-(3-hydroxy-phenyl)propionate hydroxylase [EC:1.14.13.127] [RN:R06787]	Trans-cinnamate degradation	0	0	0	0	0	0	0.45614	0	0.312357	0
34CD_k127_876968_14	muconolactone D-isomerase [EC:5.3.3.4]	Catechol Orthocleavage	0	0	0	0.518235	0.494894	1.01459	0	0.357768	0	0
15CD_k127_547747_1	3-phenylpropionate/cinnamic acid dioxygenase [EC:1.14.12.19] [RN:R06783]	Trans-cinnamate degradation	0	0.274278	0.32021	0	0	0	0	1.04331	0	0
24BD_k127_2886364_1	3-oxoadipate enol-lactonase [EC:3.1.1.24] [RN:R02991]	Catechol Orthocleavage	0	0	2.10263	0	0	0	0.473747	0	0.349642	0
24BD_k127_2101913_7	badH; 2-hydroxycyclohexanecarboxyl-CoA dehydrogenase [EC:1.1.1.-] [RN:R05582]	Benzoate degradation	0	0	1.19318	0	0.170455	0	0	0.767045	0	0
15BD_k127_2606761_2	3-phenylpropionate/cinnamic acid dioxygenase [EC:1.14.12.19] [RN:R06783]	Trans-cinnamate degradation	0.309677	0.506452	0	0.377419	0.283871	0	3.50806	0.808064	0.882796	0.248387
18BD_k127_1877056_2	badH; 2-hydroxycyclohexanecarboxyl-CoA dehydrogenase [EC:1.1.1.-] [RN:R05582]	Benzoate degradation	0	0	0	0	0	0	0	0	0	0
27CD_k127_3120858_3	3-oxoadipate enol-lactonase [EC:3.1.1.24] [RN:R02991]	Catechol Orthocleavage	0	0	0	0.456072	0	0	0	0	0	0
7BD_k127_2790525_4	5-carboxymethyl-2-hydroxymuconic-semialdehyde dehydrogenase [EC:1.2.1.60] [RN:R04418]	Homoprotocatechuate degradation	0	0.370246	0	0	0	0	0.456376	0.318792	0.364653	0.499441
15CS_k127_4326160_3	3-oxoadipate enol-lactonase [EC:3.1.1.24]	bKa pathway	0.4232	0.888267	0	1.4232	0.429867	1.22933	0	1.802	0	0.659733
34CD_k127_3223485_4	phthalate 4,5-dioxygenase [EC:1.14.12.7] [RN:R03630]	Phthalate degradation	0.303763	0	0	0	1.1061	0.581752	0	0.433586	0.72217	1.55392
12BS_k127_22002_2	4-carboxymuconolactone decarboxylase [EC:4.1.1.44]	PCA Orthocleavage	0.314043	0	0.268519	0	0.911265	0	0	0	0.402006	0
34BD_k127_3121453_4	3-phenylpropionate/cinnamic acid dioxygenase [EC:1.14.12.19] [RN:R06783]	Trans-cinnamate degradation	0	0	0	0	0.616255	0	0.220679	0	0	0
27BS_k127_571827_2	AlkB-type alkane hydroxylase	C5-C13 Alkane	0	0	0.794245	0.384003	0.972132	0	0	0.612378	0	0
33BS_k127_4485106_5	2,3-dihydroxyphenylpropionate 1,2-dioxygenase [EC:1.13.11.16] [RN:R06788]	Trans-cinnamate degradation	0.327987	0	0	0	0.354021	0	0.74198	0	0.216411	0
34BD_k127_1302046_6	3-phenylpropionate/cinnamic acid dioxygenase [EC:1.14.12.19] [RN:R06783]	Trans-cinnamate degradation	0	0	0	0	0.665441	0	0	0	0.215686	0
27BS_k127_1537965_10	4-carboxymuconolactone decarboxylase [EC:4.1.1.44]	PCA Orthocleavage	1.56513	0.836207	2.83429	0.510536	0.412835	0	1.02874	1.93822	0	0.467433
18CS_k127_3512941_16	mhpA; 3-(3-hydroxy-phenyl)propionate hydroxylase [EC:1.14.13.127] [RN:R06787]	Trans-cinnamate degradation	0	0	0	0	0	0	0	3.216	0	0
33CD_k127_452596_6	4-carboxymuconolactone decarboxylase [EC:4.1.1.44]	PCA Orthocleavage	0	0	0	0.803867	0	1.57366	0	2.21685	0	3.93738
27CD_k127_8636893_4	cmtB; 2,3-dihydroxy-2,3-dihydro-p-cumate dehydrogenase [EC:1.3.1.58] [RN:R05240]	Cumate degradation	0	0	0	1.3476	0.503058	0.320082	0	1.33104	0	0
34BD_k127_2782087_3	3-oxoadipate enol-lactonase [EC:3.1.1.24] [RN:R02991]	Catechol Orthocleavage	0.372119	0	0.199269	0	0.443789	0	0	0	0	0
15BD_k127_5383274_4	3-oxoadipate enol-lactonase [EC:3.1.1.24] [RN:R02991]	Catechol Orthocleavage	0	0	0	0	0	0	0.720856	0	0.226169	0
24BS_k127_5075034_6	2-hydroxy-6-ketonona-2,4-dienedioic acid hydrolase [EC:3.7.1.14] [RN:R06789]	Trans-cinnamate degradation	0.21659	0	0.331285	0	0	0	0	0	0	0
33BS_k127_4731186_1	2-hydroxy-6-ketonona-2,4-dienedioic acid hydrolase [EC:3.7.1.14] [RN:R06789]	Trans-cinnamate degradation	0	0	0	0	0	0	0	0	0	0
18BD_k127_909918_29	acetyl-CoA acyltransferase [EC:2.3.1.16]	bKa pathway	0	0	0	0	0	0	5.2828	0	1.28961	0
21BS_k127_690445_3	catechol 2,3-dioxygenase [EC:1.13.11.2] [RN:R00816 R05295]	Catechol Metacleavage	0	0	3.41123	0	0	0	0	0	0.237319	0
12BS_k127_2749240_4	mhpA; 3-(3-hydroxy-phenyl)propionate hydroxylase [EC:1.14.13.127] [RN:R06787]	Trans-cinnamate degradation	2.17756	0	1.69078	0	0	0	1.32181	0	2.38585	0
34BS_k127_1537348_3	4-carboxymuconolactone decarboxylase [EC:4.1.1.44]	PCA Orthocleavage	0	0	0	0	0	0	0	0	0.231943	0
34BS_k127_1501913_6	3-oxoadipate enol-lactonase [EC:3.1.1.24] [RN:R02991]	Catechol Orthocleavage	0	0	0	0	0.417514	0	0	0	0	0
24BS_k127_48949_8	AlkB-type alkane hydroxylase	C5-C13 Alkane	0.462405	0	0.477997	0	0.177755	0	0	0	0	0
4CD_k127_951336_6	ligI; 2-pyrone-4,6-dicarboxylate lactonase [EC:3.1.1.57]	PCA Metacleavage	0	0	0	0.507305	0.146916	0	0	0	0	0.89908
33BS_k127_1669180_5	phthalate 4,5-dioxygenase [EC:1.14.12.7] [RN:R03630]	Phthalate degradation	0.253671	0	0	0	1.15235	0	0.48293	0	0	0
7CS_k127_1218476_2	acetaldehyde dehydrogenase [EC:1.2.1.10]	Catechol Metacleavage	0	0	0	0	0	0	0	0	0	0.567466
7BS_k127_5405244_9	badH; 2-hydroxycyclohexanecarboxyl-CoA dehydrogenase [EC:1.1.1.-] [RN:R05582]	Benzoate degradation	0.933819	2.86308	2.16302	9.67304	2.22829	8.06891	0	3.00774	18.7863	3.1606
24BS_k127_292878_12	3-oxoadipate enol-lactonase [EC:3.1.1.24]	bKa pathway	1.62782	0.368241	0.607087	0	0	0	0.72874	0.360236	0	0.477953
27CD_k127_2428741_20	3-phenylpropionate/cinnamic acid dioxygenase [EC:1.14.12.19] [RN:R06783]	Trans-cinnamate degradation	0	0	0	0.164042	0	0	0	0	0	0
18BD_k127_550596_2	4-hydroxy-4-methyl-2-oxoglutarate aldolase [EC:4.1.3.17]	PCA Metacleavage	0	0	0	0	0	0	1.17369	0	1.30288	0
7CD_k127_3566778_1	2,3-dihydroxyphenylpropionate 1,2-dioxygenase [EC:1.13.11.16] [RN:R06788]	Trans-cinnamate degradation	0	0	0	0	0	0.64335	0	0.387165	0	0.556367
28CD_k127_814837_5	badH; 2-hydroxycyclohexanecarboxyl-CoA dehydrogenase [EC:1.1.1.-] [RN:R05582]	Benzoate degradation	0.946409	1.72447	2.90516	1.18042	0	1.68434	0	0.916667	0.459315	0.939675
7BD_k127_3693008_3	4-carboxymuconolactone decarboxylase [EC:4.1.1.44]	PCA Orthocleavage	0.48895	0	0.549724	0	0.565377	0	0	0	0.475138	0
7BS_k127_1792925_4	acetyl-CoA acyltransferase [EC:2.3.1.16]	bKa pathway	0.425414	0	0	0	2.90939	0	2.9674	0	4.26317	0
28BS_k127_12088_3	3-phenylpropionate/cinnamic acid dioxygenase [EC:1.14.12.19] [RN:R06783]	Trans-cinnamate degradation	0.329768	0.765597	0	0.348485	0.91533	0.836007	0	0	0	2.00624
18BD_k127_7328325_21	acetyl-CoA acyltransferase [EC:2.3.1.16]	bKa pathway	0.287694	0	0	0	0.857169	0	2.23725	0.661585	2.26959	0
24CS_k127_597886_6	catechol 2,3-dioxygenase [EC:1.13.11.2] [RN:R00816 R05295]	Catechol Metacleavage	0.305419	1.45074	0.376847	3.36125	0.345649	1.04844	0	0.705665	0	0.424466
42CS_k127_966631_4	2,3-dihydroxyphenylpropionate 1,2-dioxygenase [EC:1.13.11.16] [RN:R06788]	Trans-cinnamate degradation	0	0.332557	0	0.3794	0	0.177536	0	0	0	0.30383
42CS_k127_2203382_1	pcaC; 4-carboxymuconolactone decarboxylase [EC:4.1.1.44]	PCA Orthocleavage	0	0.772727	0.165224	0.387446	0.27417	0.47114	0	0	0	1.19769
24BD_k127_3747290_4	3-phenylpropionate/cinnamic acid dioxygenase [EC:1.14.12.19] [RN:R06783]	Trans-cinnamate degradation	0	0	0	0	0	0	0	0	0	0
12BD_k127_4500014_3	catechol 2,3-dioxygenase [EC:1.13.11.2] [RN:R00816 R05295]	Catechol Metacleavage	1.55978	0	0	0	0.230525	0	0	0	0	0
7BS_k127_3166759_2	cmtB; 2,3-dihydroxy-2,3-dihydro-p-cumate dehydrogenase [EC:1.3.1.58] [RN:R05240]	Cumate degradation	0	0	0	0	0	0	0	0	0.940519	0
21BD_k127_195117_1	phthalate 4,5-dioxygenase [EC:1.14.12.7] [RN:R03630]	Phthalate degradation	0	0	0.145833	0.168561	0	0	0	0	0	0
21BD_k127_4543202_4	pcaC; 4-carboxymuconolactone decarboxylase [EC:4.1.1.44]	PCA Orthocleavage	0	0.202772	2.00474	0	0	0.431802	0	0	0	0
7BD_k127_593583_1	3-phenylpropionate/cinnamic acid dioxygenase [EC:1.14.12.19] [RN:R06783]	Trans-cinnamate degradation	0.443277	0	0	0	0.174136	0	0	0	0.928105	0
28CD_k127_1585206_1	2'-aminobiphenyl-2,3-diol 1,2-dioxygenase [EC:1.13.11.-] [RN:R05415]	Carbazole degradation	0	0	0	0.168478	0	0.311594	0	0	0	0.336957
33CD_k127_4899371_3	muconate cycloisomerase [EC:5.5.1.1] [RN:R06989]	Catechol Orthocleavage	0	0	0	0	0	1.37075	0	0.211385	0	0.622081
24BD_k127_1927445_15	mhpA; 3-(3-hydroxy-phenyl)propionate hydroxylase [EC:1.14.13.127] [RN:R06787]	Trans-cinnamate degradation	0	0.195833	0.355833	0.684167	0.641667	1.02833	0	0.25125	0	0.786667
27CD_k127_5003424_3	3-phenylpropionate/cinnamic acid dioxygenase [EC:1.14.12.19] [RN:R06783]	Trans-cinnamate degradation	0	2.39086	0	0.747491	0	0	0	0.989516	0	0
28CS_k127_757883_4	3-oxoadipate enol-lactonase [EC:3.1.1.24] [RN:R02991]	Catechol Orthocleavage	0	0	0	0	0	1.99076	0	0	0	0
7BS_k127_2555026_2	cmtA; p-cumate 2,3-dioxygenase [EC:1.14.12.25] [RN:R05247]	Cumate degradation	0	0	0	0	0	0	0	0	0.218536	0
15BD_k127_5754892_2	4,5-dihydroxyphthalate decarboxylase [EC:4.1.1.55] [RN:R01635]	Phthalate degradation	0	0	0	0	0	0	5.63307	0	1.08718	0
33CD_k127_3746031_2	aliA; cyclohexanecarboxylate-CoA ligase [EC:6.2.1.-] [RN:R05620]	Benzoate degradation	0	0	0	0	0	7.81325	0	0	0	1.49119
1BD_k127_934173_7	cmtB; 2,3-dihydroxy-2,3-dihydro-p-cumate dehydrogenase [EC:1.3.1.58] [RN:R05240]	Cumate degradation	0.491291	0.537237	0.713814	0	0.2003	0	0	0	2.2961	0.333934
34CS_k127_4375590_35	4-carboxymuconolactone decarboxylase [EC:4.1.1.44]	PCA Orthocleavage	0	1.00856	0	0	0	0.65415	0	0	0	0
18CS_k127_2492206_2	pcaC; 4-carboxymuconolactone decarboxylase [EC:4.1.1.44]	PCA Orthocleavage	0.232312	3.56528	2.28483	3.186	1.17031	2.98869	0	6.3337	0.720277	1.92159
15CD_k127_7152526_2	3-phenylpropionate/cinnamic acid dioxygenase [EC:1.14.12.19] [RN:R06783]	Trans-cinnamate degradation	0	0.612724	0	0.563441	0	0	0	0.95672	0	0
28BD_k127_3052020_5	catechol 2,3-dioxygenase [EC:1.13.11.2] [RN:R00816 R05295]	Catechol Metacleavage	0	0.391641	0	0.519092	0	0.236842	0	0	0	0.301858
27BD_k127_995564_3	acetyl-CoA acyltransferase [EC:2.3.1.16]	bKa pathway	0	0	0	0	0	0	0	0	0	0
12CD_k127_2206919_4	4-oxalocrotonate tautomerase [EC:5.3.2.6]	Catechol Metacleavage	0	0.203704	0	0	0	0	0	0	0	0
7BS_k127_4364771_4	3-oxoadipate enol-lactonase [EC:3.1.1.24] [RN:R02991]	Catechol Orthocleavage	0	0	0	0	0.23079	0	0	0	0.204004	0
28CS_k127_4483496_3	3-phenylpropionate/cinnamic acid dioxygenase [EC:1.14.12.19] [RN:R06783]	Trans-cinnamate degradation	0.170455	0.511364	0.170455	0.511364	0	1.19318	0	0.255682	0.340909	0.852273
12CD_k127_3966233_15	3-phenylpropionate/cinnamic acid dioxygenase [EC:1.14.12.19] [RN:R06783]	Trans-cinnamate degradation	1.19513	0.308112	0	0	0	0	0	0.438906	0	0.672631
4CD_k127_555656_8	ligI; 2-pyrone-4,6-dicarboxylate lactonase [EC:3.1.1.57]	PCA Metacleavage	0.632605	0.320073	0	1.28445	0	0	0	0	0	1.33983
7CD_k127_1757811_14	3-oxoadipate enol-lactonase [EC:3.1.1.24]	bKa pathway	0	0.447746	0	0.218673	0	0.852155	0	0.254086	0	2.08445
7BD_k127_2476396_22	badI; 2-ketocyclohexanecarboxyl-CoA hydrolase [EC:3.1.2.-] [RN:R05592]	Benzoate degradation	0	0.923121	0.950086	2.87952	0	2.46357	0	1.19406	18.1205	1.0654
34CD_k127_351442_1	ligB; protocatechuate 4,5-dioxygenase, beta chain [EC:1.13.11.8]	PCA Metacleavage	0	0	0	0	0	0	0	0	0	0
7BS_k127_2594272_2	4-carboxymuconolactone decarboxylase [EC:4.1.1.44]	PCA Orthocleavage	0	0	0	0	0	0	0	0	1.09091	0
28CD_k127_5705526_2	aliA; cyclohexanecarboxylate-CoA ligase [EC:6.2.1.-] [RN:R05620]	Benzoate degradation	0	0	0	0	0	0.270787	0	0	0	0
24CD_k127_3277515_4	3-phenylpropionate/cinnamic acid dioxygenase [EC:1.14.12.19] [RN:R06783]	Trans-cinnamate degradation	0	0	0.167979	0.161417	0	0	0	0	0.220472	0.33727
12BD_k127_3203351_1	4,5-dihydroxyphthalate decarboxylase [EC:4.1.1.55] [RN:R01635]	Phthalate degradation	1.20471	0	0	0	1.04431	0	0	0	0	0
18BD_k127_4461249_4	3-oxoadipate enol-lactonase [EC:3.1.1.24] [RN:R02991]	Catechol Orthocleavage	0	0.920881	0	0.484231	0.145188	0	0.3854	0.801794	0	0
28CS_k127_898212_2	3-oxoadipate enol-lactonase [EC:3.1.1.24] [RN:R02991]	Catechol Orthocleavage	0	0	0	0	0	3.17256	0.440236	0	0	0
33BS_k127_1235552_17	3-oxoadipate enol-lactonase [EC:3.1.1.24] [RN:R02991]	Catechol Orthocleavage	0	0	0	0	0.973753	0	1.69094	0	4.95505	0
21BS_k127_1613622_4	4,5-dihydroxyphthalate decarboxylase [EC:4.1.1.55] [RN:R01635]	Phthalate degradation	0	0	0.665954	0	0	0	1.98789	0	0.29226	0
28CS_k127_2624247_13	3-phenylpropionate/cinnamic acid dioxygenase [EC:1.14.12.19] [RN:R06783]	Trans-cinnamate degradation	0	0	0	0	0	0.882975	0	0	0	0
28BS_k127_433893_21	4-hydroxy 2-oxovalerate aldolase [EC:4.1.3.39]	Catechol Metacleavage	0	0	0	0	0.631137	0	0	0	0	0
15CD_k127_6906378_1	catechol 2,3-dioxygenase [EC:1.13.11.2] [RN:R00816 R05295]	Catechol Metacleavage	0	0	0	0	0	0	0	0	0	0
15CD_k127_1913005_2	mhpA; 3-(3-hydroxy-phenyl)propionate hydroxylase [EC:1.14.13.127] [RN:R06787]	Trans-cinnamate degradation	0	1.50084	0.847082	0	0	0	0	1.04577	0	0
34BS_k127_2730795_7	acetyl-CoA acyltransferase [EC:2.3.1.16]	bKa pathway	0	0	0	0	0.341512	0	0	0	0	0
7CD_k127_2627790_7	ligI; 2-pyrone-4,6-dicarboxylate lactonase [EC:3.1.1.57]	PCA Metacleavage	0	0	0	0	0	0	0	0.547491	0	0.409199
1BS_k127_787429_5	catechol 2,3-dioxygenase [EC:1.13.11.2] [RN:R00816 R05295]	Catechol Metacleavage	0	0	0	0	0	0	0	0	1.78563	0
18BS_k127_3719578_1	2-hydroxymuconate-6-semialdehyde dehydrogenase [EC:1.2.1.85] [RN:R02762 R05353]	Catechol Metacleavage	0	0	0	0	0	0	2.60727	0	0.267951	0
7CD_k127_1254847_1	badI; 2-ketocyclohexanecarboxyl-CoA hydrolase [EC:3.1.2.-] [RN:R05592]	Benzoate degradation	0.742182	0.448769	0	0.598802	1.50333	1.36228	0	2.30938	0	4.01031
15BS_k127_330466_5	3-phenylpropionate/cinnamic acid dioxygenase [EC:1.14.12.19] [RN:R06783]	Trans-cinnamate degradation	0	0	0	0	0	0	0	0	0.342487	0
7BS_k127_1983995_1	4,5-dihydroxyphthalate decarboxylase [EC:4.1.1.55] [RN:R01635]	Phthalate degradation	0	0	0	0	0	0	0	0	0.461059	0
7CD_k127_2379104_1	catechol 2,3-dioxygenase [EC:1.13.11.2] [RN:R00816 R05295]	Catechol Metacleavage	0.174242	0.348485	0	0	0	0	0	0.261364	0	0.522727
45BD_k127_4264220_2	benzoyl-CoA reductase [EC:1.3.7.8] [RN:R02451]	Benzoyl-CoA degradation	0.907452	0	0	0	0	0	0	0	0	0
45BS_k127_1504372_1	4-carboxymuconolactone decarboxylase [EC:4.1.1.44]	PCA Orthocleavage	0.596639	0.471289	0.132353	0	0	0	0	0.955882	0.2507	0
33CD_k127_3334644_10	4-oxalocrotonate tautomerase [EC:5.3.2.6]	Catechol Metacleavage	0	0	0	0.171053	0	0.342105	0	0	0	0
15BS_k127_4229025_1	catechol 1,2-dioxygenase [EC:1.13.11.1] [RN:R00817]	Catechol Orthocleavage	0	0	0	0	0	0	1.24194	0	1.13813	0
12BS_k127_1945475_4	3-oxoadipate enol-lactonase [EC:3.1.1.24] [RN:R02991]	Catechol Orthocleavage	1.15865	0	1.40879	0	0	0.254561	0	0	0	0
15CS_k127_3901812_1	catechol 2,3-dioxygenase [EC:1.13.11.2] [RN:R00816 R05295]	Catechol Metacleavage	0	0	0	0	0	0	0	0	0	0
27CD_k127_9773720_2	4-carboxymuconolactone decarboxylase [EC:4.1.1.44]	PCA Orthocleavage	1.2591	1.43767	2.07213	0.918067	1.38655	1.72829	1.29517	3.03992	0.402661	0.313725
18BD_k127_7608627_6	mhpA; 3-(3-hydroxy-phenyl)propionate hydroxylase [EC:1.14.13.127] [RN:R06787]	Trans-cinnamate degradation	0	0	0	0	0	0	0.605494	0	0	0
15CS_k127_4604286_3	3-phenylpropionate/cinnamic acid dioxygenase [EC:1.14.12.19] [RN:R06783]	Trans-cinnamate degradation	0	0	0	0	0	0	0	1.61824	0	0
28BD_k127_4097191_9	4-carboxymuconolactone decarboxylase [EC:4.1.1.44]	PCA Orthocleavage	0.170264	0	0.160671	0.635492	0.164269	0.983213	0.23741	0.935252	0	0.947242
28BD_k127_3358611_1	cmtC; 2,3-dihydroxy-p-cumate-3,4-dioxygenase [EC:1.13.11.-] [RN:R05248]	Cumate degradation	0.142857	0	0	0.345238	0	0	0	0	0	0
15CD_k127_4597560_1	3-phenylpropionate/cinnamic acid dioxygenase [EC:1.14.12.19] [RN:R06783]	Trans-cinnamate degradation	0	0.173333	0	0.346667	0	0	0.26	0.78	0.173333	0
15BD_k127_2674785_5	pcaB; 3-carboxy-cis,cis-muconate cycloisomerase [EC:5.5.1.2]	PCA Orthocleavage	0	0	0	0	0	0	1.39251	0	0	0
27CS_k127_1318980_3	mhpA; 3-(3-hydroxy-phenyl)propionate hydroxylase [EC:1.14.13.127] [RN:R06787]	Trans-cinnamate degradation	0	0	0	0.806525	0	0.245953	0	0	0	0
12CD_k127_6940618_3	3-phenylpropionate/cinnamic acid dioxygenase [EC:1.14.12.19] [RN:R06783]	Trans-cinnamate degradation	0	0.210593	0	0	0	0	0	0	0	0
45CD_k127_22573_9	benzoate/toluate 1,2-dioxygenase [EC:1.14.12.10 1.14.12.-] [RN:R05621 R05290 R05428 R05665]	Benzoate degradation	0.242694	2.0036	0.959551	0	0	0	0	0	1.223	0
12CD_k127_2997610_3	3-oxoadipate enol-lactonase [EC:3.1.1.24]	bKa pathway	0	0.410973	0.136905	0	0	0	0	0	0	0
24BS_k127_2685450_1	toluene monooxygenase system [EC:1.14.13.-] [RN:R02550]	Toluene degradation	0	0	0.229833	0	0.283105	0	0	0	0	0
18CD_k127_819484_3	badH; 2-hydroxycyclohexanecarboxyl-CoA dehydrogenase [EC:1.1.1.-] [RN:R05582]	Benzoate degradation	0	0	0	0	0.333028	0	0	1.01694	0	0.203907
24CD_k127_2352595_3	anthranilate 1,2-dioxygenase [EC:1.14.12.1]	Anthranilate deg	0.51	0.17	0	0.17	0	0.51	0	0	0	0
18BD_k127_1551037_4	acetyl-CoA acyltransferase [EC:2.3.1.16]	bKa pathway	0	0	0	0	0.707576	0	1.49343	0	0	0
28BS_k127_1847624_1	4-carboxymuconolactone decarboxylase [EC:4.1.1.44]	PCA Orthocleavage	0	0	0	0.289954	0.21347	0	0	0	0	0
33BS_k127_245275_2	3-phenylpropionate/cinnamic acid dioxygenase [EC:1.14.12.19] [RN:R06783]	Trans-cinnamate degradation	0	0	0.929656	0.237303	1.5359	0	0	0.33056	0	0
33CD_k127_3488181_2	4-oxalocrotonate tautomerase [EC:5.3.2.6]	Catechol Metacleavage	0	0	0	0	0	0.508772	0	0	0	0.182957
15BS_k127_1075925_1	mhpA; 3-(3-hydroxy-phenyl)propionate hydroxylase [EC:1.14.13.127] [RN:R06787]	Trans-cinnamate degradation	0	0	0	0	0	0	1.0375	0	0.48624	0
28CD_k127_5703246_4	benzoate/toluate 1,2-dioxygenase [EC:1.14.12.10 1.14.12.-] [RN:R05621 R05290 R05428 R05665]	Benzoate degradation	0	0	0	0	0	0	0	0	0	0
21CD_k127_5105866_1	ligX; 5,5'-dehydrodivanillate O-demethylase	lignin subunit degradation	0	0	0.175439	0.350877	0	0.175439	0	0	0.350877	0
12BD_k127_3843195_5	aliA; cyclohexanecarboxylate-CoA ligase [EC:6.2.1.-] [RN:R05620]	Benzoate degradation	0.26959	0	0	0	0	0	0	0	0	0
34BS_k127_714909_1	aliA; cyclohexanecarboxylate-CoA ligase [EC:6.2.1.-] [RN:R05620]	Benzoate degradation	0	0	0.168809	0	0.172665	0	0.784704	0	0.15617	0
21CD_k127_4453482_4	acetyl-CoA acyltransferase [EC:2.3.1.16]	bKa pathway	0	0.223214	0	1.19958	0	0.610994	0	0.473739	0	0.272059
34BD_k127_4580114_23	4-carboxymuconolactone decarboxylase [EC:4.1.1.44]	PCA Orthocleavage	0	0	0	0	5.17963	0	0	0	0	0
21CD_k127_2670664_2	ligY; OH-DDVA meta-cleavage compound hydrolase	lignin subunit degradation	0	0.240576	0	0.576451	0.43562	0	0	0	0	1.23168
27BS_k127_606449_7	Propane 2-monoxygenase	Propane	3.33111	0	1.40808	0	0.315542	0	0	0.368792	0	0
27CD_k127_9200127_3	4-oxalocrotonate tautomerase [EC:5.3.2.6]	Catechol Metacleavage	1.14575	1.1525	0	3.66464	0.415655	0.898111	0.226721	3.64271	0	2.89136
28BD_k127_5005259_3	phthalate 4,5-dioxygenase [EC:1.14.12.7] [RN:R03630]	Phthalate degradation	0	0	0	0	0.465371	0.226318	0	0.401139	0	0
34CS_k127_1958831_6	L-glyceraldehyde reductase [EC:1.1.1.372] [RN:R10563]	D-Galacturonate degradation	0	0	0	0	0	1.875	0	0	0	0
42CS_k127_3938875_1	mhpA; 3-(3-hydroxy-phenyl)propionate hydroxylase [EC:1.14.13.127] [RN:R06787]	Trans-cinnamate degradation	0	2.17485	0.839631	2.64106	0	0.160369	0	0	0.279177	1.05059
18CD_k127_4051312_1	3-oxoadipate enol-lactonase [EC:3.1.1.24] [RN:R02991]	Catechol Orthocleavage	0	0.318182	0.502165	0.277778	0.134921	0	0	0.729437	0	0
34CS_k127_653141_2	5-carboxymethyl-2-hydroxymuconate isomerase [EC:5.3.3.10][RN:R04379]	Homoprotocatechuate degradation	0	0	0	0.236615	0	0.398964	0	0	0	0
34BD_k127_4668228_4	3-phenylpropionate/cinnamic acid dioxygenase [EC:1.14.12.19] [RN:R06783]	Trans-cinnamate degradation	0	0	0	0	0.166667	0	0.5	0	0	0
24CD_k127_2694133_6	badH; 2-hydroxycyclohexanecarboxyl-CoA dehydrogenase [EC:1.1.1.-] [RN:R05582]	Benzoate degradation	0	0.178046	0	0.763387	0.289157	1.15295	0	0	0	0.48929
33CD_k127_3398499_3	3-oxoadipate CoA-transferase, beta subunit [EC:2.8.3.6]	bKa pathway	0	0.62481	0.329528	0	0	0.528539	0	0	0	0
15CD_k127_2858982_1	pcaG; protocatechuate 3,4-dioxygenase, alpha subunit [EC:1.13.11.3]	PCA Orthocleavage	0.506897	0	0.150575	0	0	0.188506	0	0.201724	0	0
12CS_k127_784921_16	bbsH; E-phenylitaconyl-CoA hydratase [EC:4.2.1.-] [RN:R05599]	Toluene degradation	1.07784	1.06351	1.56638	2.07641	2.48329	0.968004	0	1.26289	0	0.219198
12CD_k127_7266356_6	badH; 2-hydroxycyclohexanecarboxyl-CoA dehydrogenase [EC:1.1.1.-] [RN:R05582]	Benzoate degradation	0	1.40077	0.279605	0.507675	0	0.243969	0	0	0	0
34BS_k127_2761240_1	2-hydroxy-6-ketonona-2,4-dienedioic acid hydrolase [EC:3.7.1.14] [RN:R06789]	Trans-cinnamate degradation	0.149799	0	0	0	0.495984	0	0	0	0	0
45CS_k127_3979070_4	3-phenylpropionate/cinnamic acid dioxygenase [EC:1.14.12.19] [RN:R06783]	Trans-cinnamate degradation	0	1.10041	0.145963	0	0	0	0	0	0	0.137681
34BS_k127_348629_2	catechol 2,3-dioxygenase [EC:1.13.11.2] [RN:R00816 R05295]	Catechol Metacleavage	0	0	0.426734	0	1.10403	0	0	0	0	0
21CD_k127_808390_2	badH; 2-hydroxycyclohexanecarboxyl-CoA dehydrogenase [EC:1.1.1.-] [RN:R05582]	Benzoate degradation	0	0.388819	0	1.05696	0	0.716898	0	0	0	0
42BD_k127_4873761_4	3-oxoadipate enol-lactonase [EC:3.1.1.24]	bKa pathway	5.33131	0.359041	0	0	0	0.177643	0	0	0	0
34CS_k127_6072087_1	3-phenylpropionate/cinnamic acid dioxygenase [EC:1.14.12.19] [RN:R06783]	Trans-cinnamate degradation	0	0	0.417293	1.51754	0.629073	1.65288	0	0	0.397243	3.60777
42CD_k127_3591214_3	catechol 2,3-dioxygenase [EC:1.13.11.2] [RN:R00816 R05295]	Catechol Metacleavage	0.33811	2.89225	0.565287	1.60456	1.00637	0.211783	0.201433	2.33997	0.414544	1.90234
27BD_k127_599105_1	3-oxoadipate enol-lactonase [EC:3.1.1.24]	bKa pathway	0	0	0	0	0	0	0	0	0	0
7CS_k127_771727_12	3-phenylpropionate/cinnamic acid dioxygenase [EC:1.14.12.19] [RN:R06783]	Trans-cinnamate degradation	0	0	0	0.341998	0	0	0	0	0	0.957526
42BS_k127_1079494_1	mhpA; 3-(3-hydroxy-phenyl)propionate hydroxylase [EC:1.14.13.127] [RN:R06787]	Trans-cinnamate degradation	0.737129	0	0.770627	0.183498	0.346205	0	0	0.297277	0	0.807426
42CD_k127_5120630_5	4-carboxymuconolactone decarboxylase [EC:4.1.1.44]	PCA Orthocleavage	0	1.23577	0.132791	2.5664	0.168022	0.914634	0	0	0	0.353659
33CD_k127_428971_1	badH; 2-hydroxycyclohexanecarboxyl-CoA dehydrogenase [EC:1.1.1.-] [RN:R05582]	Benzoate degradation	0	0	0	0	0	1.21712	0	0	0	0
15BS_k127_4064881_4	pcaB; 3-carboxy-cis,cis-muconate cycloisomerase [EC:5.5.1.2]	PCA Orthocleavage	0	0	0	0	0.800692	0	0.793774	0	1.34198	0
18BD_k127_4996679_6	2-hydroxy-4-carboxymuconate semialdehyde hemiacetal dehydrogenase [EC:1.1.1.312]	PCA Metacleavage	0.232921	0	0.379642	0	0.215497	0	1.81568	0	1.32898	0.431912
33CD_k127_4463741_5	pcaB; 3-carboxy-cis,cis-muconate cycloisomerase [EC:5.5.1.2]	PCA Orthocleavage	0	0	0	0	0	0.850629	0	0	0	0
15BD_k127_4652973_1	aliA; cyclohexanecarboxylate-CoA ligase [EC:6.2.1.-] [RN:R05620]	Benzoate degradation	0	0	0.98469	0	0	0	0	0.698852	0.644398	0
18BS_k127_2221475_3	acetyl-CoA acyltransferase [EC:2.3.1.16]	bKa pathway	0	0	0	0	0	0	1.27633	0	1.17427	0
18CD_k127_4577897_1	4-oxalocrotonate tautomerase [EC:5.3.2.6]	Catechol Metacleavage	0	0	0	0	0.212329	0	0	2.38128	0	0.929985
7BS_k127_1246706_17	ligK; 4-hydroxy-4-methyl-2-oxoglutarate aldolase [EC:4.1.3.17]	PCA Metacleavage	0.168981	0	0	0	0.218585	0	0	0	0.823413	0
24CD_k127_2932436_2	acetyl-CoA acyltransferase [EC:2.3.1.16]	bKa pathway	0	0	0	0.976882	0	0	0	0	0	0
7CS_k127_3529959_2	3-oxoadipate enol-lactonase [EC:3.1.1.24]	bKa pathway	0	0.202765	0	0.504096	0.15489	1.83129	0	1.97811	0	3.68561
21CS_k127_3451631_5	4-carboxymuconolactone decarboxylase [EC:4.1.1.44]	PCA Orthocleavage	0.767884	2.33562	0.840944	2.37595	0.486301	2.1347	0	0.818493	0	2.22451
27CS_k127_1126950_4	aliA; cyclohexanecarboxylate-CoA ligase [EC:6.2.1.-] [RN:R05620]	Benzoate degradation	0	0	0	0.329594	0	0	0	0	0	0
33CD_k127_3345522_15	anthranilate 1,2-dioxygenase [EC:1.14.12.1]	Anthranilate deg	0	0.34	0	0.17	0	0.34	0	0	0	0
27BD_k127_2957033_1	badH; 2-hydroxycyclohexanecarboxyl-CoA dehydrogenase [EC:1.1.1.-] [RN:R05582]	Benzoate degradation	0	0	0	0	0	0	0	0	0	0
33CD_k127_4155016_1	salicylate 5-hydroxylase [EC:1.14.13.172] [RN:R07709 R07710]	Salicylate degradation	0	0	0.222222	0.612573	0	0.168129	0	0	0	0
34BD_k127_4434530_1	3-phenylpropionate/cinnamic acid dioxygenase [EC:1.14.12.19] [RN:R06783]	Trans-cinnamate degradation	0	0	0	0	0	0	0	0	0.9921	0
12CD_k127_7938711_2	4-oxalocrotonate tautomerase [EC:5.3.2.6]	Catechol Metacleavage	0.20912	0.275943	0	1.49371	0.691824	1.8522	0	0.627359	0	0.544811
24CD_k127_2826477_9	5-carboxymethyl-2-hydroxymuconate isomerase [EC:5.3.3.10][RN:R04379]	Homoprotocatechuate degradation	0	0	0	0.342342	0	0	0	0	0	0
45CS_k127_715888_2	3-phenylpropionate/cinnamic acid dioxygenase [EC:1.14.12.19] [RN:R06783]	Trans-cinnamate degradation	0	1.50397	0	0.138889	0.277778	0.505952	0	2.52381	0	1.12599
7CD_k127_2152807_2	3-oxoadipate enol-lactonase [EC:3.1.1.24]	bKa pathway	0	0	0	0	0	0	0	0	0	0.673701
33BS_k127_633619_3	acetyl-CoA acyltransferase [EC:2.3.1.16]	bKa pathway	0	0	0	0	1.3983	0	0	0.625679	0.28194	0
34BD_k127_465521_83	4-carboxymuconolactone decarboxylase [EC:4.1.1.44]	PCA Orthocleavage	0	0	0.147119	0	1.01235	0	0	0	0	0
28CS_k127_4132362_4	5-carboxymethyl-2-hydroxymuconic-semialdehyde dehydrogenase [EC:1.2.1.60] [RN:R04418]	Homoprotocatechuate degradation	0	0.647487	0	0.719974	0	2.29749	0	0.305159	0	0.509921
34BD_k127_3744307_2	3-oxoadipate enol-lactonase [EC:3.1.1.24] [RN:R02991]	Catechol Orthocleavage	0	0	0	0	1.46901	0	0	0	0	0
28BS_k127_3087052_6	acetyl-CoA acyltransferase [EC:2.3.1.16]	bKa pathway	0	0	0	0	1.47505	0	0	0	0	0
34CS_k127_655578_2	4-carboxymuconolactone decarboxylase [EC:4.1.1.44]	PCA Orthocleavage	0	0.345299	0	0.904701	0	1.19744	0	0.51859	0	1.05385
12CD_k127_2225225_1	ligB; protocatechuate 4,5-dioxygenase, beta chain [EC:1.13.11.8]	PCA Metacleavage	0	0	0	0.378216	0	0	0	0.382184	0	0
7CD_k127_1736518_2	acetyl-CoA acyltransferase [EC:2.3.1.16]	bKa pathway	0	0	0	0	0.650794	0	0	1.15909	0	1.20527
34CS_k127_2912987_4	5-carboxymethyl-2-hydroxymuconic-semialdehyde dehydrogenase [EC:1.2.1.60] [RN:R04418]	Homoprotocatechuate degradation	1.6226	1.42655	1.30452	2.49887	0.557627	2.81695	0	0.811017	1.22599	1.68249
28BS_k127_985878_2	badH; 2-hydroxycyclohexanecarboxyl-CoA dehydrogenase [EC:1.1.1.-] [RN:R05582]	Benzoate degradation	0	0	0	0	0.815399	0.383117	0	0	0	0
27CD_k127_2116818_4	4-oxalocrotonate tautomerase [EC:5.3.2.6]	Catechol Metacleavage	0.304825	0.218202	0.627741	1.8909	0	0.282346	0	1.73931	0	0.157346
21BD_k127_1277627_1	5-oxopent-3-ene-1,2,5-tricarboxylate decarboxylase / 2-hydroxyhepta-2,4-diene-1,7-dioate isomerase [EC:4.1.1.68 5.3.3.-] [RN:R04380 R04134]	Homoprotocatechuate degradation	0	0	0.423868	0	0	0	0	0	0	0
21CD_k127_5911632_6	ligJ; 4-oxalmesaconate hydratase [EC:4.2.1.83]	PCA Metacleavage	0	0.779744	0.137168	0.351524	0	0	0	0.196903	0	0.205998
18BD_k127_2618325_3	badH; 2-hydroxycyclohexanecarboxyl-CoA dehydrogenase [EC:1.1.1.-] [RN:R05582]	Benzoate degradation	0	0	0	0	1.9515	0	3.51657	0	0	0
18BD_k127_1750565_8	3-oxoadipate enol-lactonase [EC:3.1.1.24]	bKa pathway	0	0	0	0	0	0	1.37443	0	0	0
33CD_k127_1851600_13	3-phenylpropionate/cinnamic acid dioxygenase [EC:1.14.12.19] [RN:R06783]	Trans-cinnamate degradation	0	0	0	0	0	0.799383	0	0	0	0
21CD_k127_5062870_2	3-phenylpropionate/cinnamic acid dioxygenase [EC:1.14.12.19] [RN:R06783]	Trans-cinnamate degradation	0	0	0	0	0	0.865591	0	0	0	0
34CD_k127_3715822_4	ligI; 2-pyrone-4,6-dicarboxylate lactonase [EC:3.1.1.57]	PCA Metacleavage	0	0	0	0.502816	0	1.42166	0	0	0	0
28CD_k127_5629152_4	badH; 2-hydroxycyclohexanecarboxyl-CoA dehydrogenase [EC:1.1.1.-] [RN:R05582]	Benzoate degradation	0.897252	4.59648	1.47999	5.78315	1.57945	3.80884	0	3.11514	0	1.7503
27BS_k127_3529478_3	toluene monooxygenase system [EC:1.14.13.-] [RN:R02550]	Toluene degradation	1.31363	0	0.579639	0	0.45977	0	0	0	0.139573	0
27CS_k127_1569049_5	4,5-dihydroxyphthalate decarboxylase [EC:4.1.1.55] [RN:R01635]	Phthalate degradation	0.476512	0.905547	0	1.99	0.187656	0.611444	0	0.944153	0	0.532734
34BD_k127_1216513_1	4-hydroxy 2-oxovalerate aldolase [EC:4.1.3.39]	Catechol Metacleavage	0	0	0.207939	0	0.826342	0	2.34303	0	2.57848	0
42CS_k127_118592_1	4,5-dihydroxyphthalate decarboxylase [EC:4.1.1.55] [RN:R01635]	Phthalate degradation	1.85093	1.68426	1.52901	0.398765	0.804012	0.444444	0.574074	0.349074	0	1.12469
18BD_k127_4521485_11	acetyl-CoA acyltransferase [EC:2.3.1.16]	bKa pathway	0	0	0	0	0.61326	0	1.01243	0	0	0
7BS_k127_5392474_3	3-phenylpropionate/cinnamic acid dioxygenase [EC:1.14.12.19] [RN:R06783]	Trans-cinnamate degradation	0	0	0	0	0	0	0	0	0.408257	0
18BD_k127_6741107_2	toluene monooxygenase system [EC:1.14.13.-] [RN:R02550]	Toluene degradation	0	0	0.158958	0	0.256042	0	0.487812	0	0	0
45CS_k127_3408298_1	4-oxalocrotonate tautomerase [EC:5.3.2.6]	Catechol Metacleavage	0	0.926551	0	0	0	0	0	0	0	0
21BD_k127_5395666_1	ligK; 4-hydroxy-4-methyl-2-oxoglutarate aldolase [EC:4.1.3.17]	PCA Metacleavage	0	0	0.17	0	0	0	0	0	0	0
28BD_k127_2067318_2	catechol 1,2-dioxygenase [EC:1.13.11.1] [RN:R00817]	Catechol Orthocleavage	0	0.168699	0.158537	0.78252	0.29878	0.770325	0	0.253049	0	3.11179
12BD_k127_317851_1	catechol 2,3-dioxygenase [EC:1.13.11.2] [RN:R00816 R05295]	Catechol Metacleavage	0	0	0	0	0	0	0	0	0	0
34BS_k127_1052900_4	badH; 2-hydroxycyclohexanecarboxyl-CoA dehydrogenase [EC:1.1.1.-] [RN:R05582]	Benzoate degradation	0	0	0.298151	0	2.91532	0	0	0	0	0
15BD_k127_4946464_1	3-phenylpropionate/cinnamic acid dioxygenase [EC:1.14.12.19] [RN:R06783]	Trans-cinnamate degradation	0.168129	0	0	0	0	0	0.252193	0	0	0
27CD_k127_4805475_4	acetyl-CoA acyltransferase [EC:2.3.1.16]	bKa pathway	0	0	0	0.262929	0	0	0	0	0	0
4CD_k127_644731_3	anthranilate 1,2-dioxygenase [EC:1.14.12.1]	Anthranilate deg	0	0	0	0	0	0	0	0	0	0.447436
12CD_k127_786587_1	cmtC; 2,3-dihydroxy-p-cumate-3,4-dioxygenase [EC:1.13.11.-] [RN:R05248]	Cumate degradation	0	0.2207	0	0.199391	0	0	0	0	0	0
42BS_k127_2645006_1	benzylsuccinate CoA-transferase subunit [EC:2.8.3.15] [RN:R05588]	Toluene degradation	0.935065	0	0	0	0	0	0	0	0	0
34BS_k127_3496785_6	3-phenylpropionate/cinnamic acid dioxygenase [EC:1.14.12.19] [RN:R06783]	Trans-cinnamate degradation	0	0	0.285547	0	2.41935	0	0	0	0	0
7CD_k127_3300279_3	5-carboxymethyl-2-hydroxymuconic-semialdehyde dehydrogenase [EC:1.2.1.60] [RN:R04418]	Homoprotocatechuate degradation	0	0	0	0	0	0	0	0	0	0.309684
24BD_k127_1332645_4	2-hydroxy-6-ketonona-2,4-dienedioic acid hydrolase [EC:3.7.1.14] [RN:R06789]	Trans-cinnamate degradation	0	0	1.04829	0	0	0	0	0	0.91679	0
18BS_k127_1734501_3	badH; 2-hydroxycyclohexanecarboxyl-CoA dehydrogenase [EC:1.1.1.-] [RN:R05582]	Benzoate degradation	0	0	0	0	0	0	0.377976	0	0	0
21CD_k127_7836079_4	3-oxoadipate enol-lactonase [EC:3.1.1.24] [RN:R02991]	Catechol Orthocleavage	0	0	0.214735	1.25472	0.521114	0.514825	0	0.346361	0	0.197215
33BS_k127_4181887_1	2-hydroxy-6-ketonona-2,4-dienedioic acid hydrolase [EC:3.7.1.14] [RN:R06789]	Trans-cinnamate degradation	0	0	1.02241	0	0.220588	0	0	0	0.231793	0.90056
27CS_k127_852843_2	4-carboxymuconolactone decarboxylase [EC:4.1.1.44]	PCA Orthocleavage	0	0	0	0.549145	0	0.153846	0	0	0	0.190171
21BD_k127_770796_2	acetyl-CoA acyltransferase [EC:2.3.1.16]	bKa pathway	0	0	0.491422	0	0	0	0	0	0	0
15BS_k127_3672578_13	aliA; cyclohexanecarboxylate-CoA ligase [EC:6.2.1.-] [RN:R05620]	Benzoate degradation	0	0	0	0	0	0	1.6964	0	0	0
24BS_k127_4630005_4	4,5-dihydroxyphthalate decarboxylase [EC:4.1.1.55] [RN:R01635]	Phthalate degradation	0	0	0.386913	0	0.286561	0	0	0	0	0
7BD_k127_4469780_4	3-phenylpropionate/cinnamic acid dioxygenase [EC:1.14.12.19] [RN:R06783]	Trans-cinnamate degradation	0	0	0	0	0	0	0	0	0.943844	0
1BS_k127_2128958_4	pcaB; 3-carboxy-cis,cis-muconate cycloisomerase [EC:5.5.1.2]	PCA Orthocleavage	0	0	0	0	0	0	0.413636	0	0.245455	0.228283
42CS_k127_2843841_2	3-oxoadipate enol-lactonase [EC:3.1.1.24]	bKa pathway	0.34036	0.77937	0	0.227937	0	0	0	0	0	0.581788
4BS_k127_954710_2	3-phenylpropionate/cinnamic acid dioxygenase [EC:1.14.12.19] [RN:R06783]	Trans-cinnamate degradation	0	0	0.775362	0	0.144928	0	0.791925	0	2.71946	0
34BD_k127_3692156_1	phthalate 4,5-cis-dihydrodiol dehydrogenase [EC:1.3.1.64] [RN:R05275]	Phthalate degradation	0.369444	0	0	0	1.39722	0	0	0	0	0
42BD_k127_2040312_2	3-phenylpropionate/cinnamic acid dioxygenase [EC:1.14.12.19] [RN:R06783]	Trans-cinnamate degradation	0.496224	0.208548	0	0	0	0	0	0	0	0
24BS_k127_1215014_1	4-oxalocrotonate tautomerase [EC:5.3.2.6]	Catechol Metacleavage	0	0.860215	0.688172	1.03226	0.172043	0.688172	0	2.83871	0.516129	0.516129
12BD_k127_864042_6	cmtB; 2,3-dihydroxy-2,3-dihydro-p-cumate dehydrogenase [EC:1.3.1.58] [RN:R05240]	Cumate degradation	0	0.475645	0.312798	0	0	0	0	0	0	0
33CS_k127_640378_1	2-hydroxymuconate-semialdehyde hydrolase [EC:3.7.1.9] [RN:R02604 R05865]	Catechol Metacleavage	0	0.137795	0	0.220472	0	1.99738	0	0	0	0.524934
45CS_k127_578920_9	acetyl-CoA acyltransferase [EC:2.3.1.16]	bKa pathway	0	0.925945	0	0	0	0	0	0	0	0
33CD_k127_4081226_2	4-carboxymuconolactone decarboxylase [EC:4.1.1.44]	PCA Orthocleavage	0	0	0	1.651	0	0.883936	0	0	0	1.3739
27BD_k127_1469171_2	2,3-dihydroxyphenylpropionate 1,2-dioxygenase [EC:1.13.11.16] [RN:R06788]	Trans-cinnamate degradation	1.70983	0	4.26187	0	1.13165	0	0	0	0	0
28CD_k127_107703_14	4-carboxymuconolactone decarboxylase [EC:4.1.1.44]	PCA Orthocleavage	0.298799	0	0	0.263514	0.758258	0.761261	0	0.421171	0	0.16967
18BS_k127_278268_5	4-oxalocrotonate tautomerase [EC:5.3.2.6]	Catechol Metacleavage	0	0	0	0	0	0	1.03653	0	0	0
18BD_k127_4967469_2	4-carboxymuconolactone decarboxylase [EC:4.1.1.44]	PCA Orthocleavage	0	0	0	0	0.584034	0	3.85294	0.292017	0.173669	0.189776
28BD_k127_1969678_1	mhpA; 3-(3-hydroxy-phenyl)propionate hydroxylase [EC:1.14.13.127] [RN:R06787]	Trans-cinnamate degradation	0.211414	0.187419	0	0	0.627108	0	0	0	0	0
7BS_k127_3320482_2	acetyl-CoA acyltransferase [EC:2.3.1.16]	bKa pathway	0	0	0	0	0	0	1.73031	0	1.87509	0
42CS_k127_379513_4	acetyl-CoA acyltransferase [EC:2.3.1.16]	bKa pathway	0	0.256314	0	0	0	0	0	0	0	0
21CD_k127_967871_3	catechol 2,3-dioxygenase [EC:1.13.11.2] [RN:R00816 R05295]	Catechol Metacleavage	0	0.524947	0	1.37049	0.183121	3.23938	0.197452	1.02787	0	2.0069
34BD_k127_689240_2	ligX; 5,5'-dehydrodivanillate O-demethylase	lignin subunit degradation	0	0	0	0	0.438172	0	0	0	0.295161	0
21CD_k127_5293701_4	toluene monooxygenase system [EC:1.14.13.-] [RN:R02550]	Toluene degradation	0.88242	1.96461	0.623288	1.91324	1.61758	4.35959	0.246575	1.00685	0.494292	1.51027
34CS_k127_3982156_3	ligJ; 4-oxalmesaconate hydratase [EC:4.2.1.83]	PCA Metacleavage	0	0	0	0.164533	2.44836	3.73709	0	0	0	0.804311
42BD_k127_1934497_4	3,4-dihydroxyphenylacetate 2,3-dioxygenase [EC:1.13.11.15] [RN:R03303]	Homoprotocatechuate degradation	0	0.410714	0	0	0	0	0	0	0	0
27CD_k127_2086065_1	pcaB; 3-carboxy-cis,cis-muconate cycloisomerase [EC:5.5.1.2]	PCA Orthocleavage	0	0.808303	0.690476	0.137973	0.225275	0.652015	0	0	0.51221	0.30525
42BD_k127_2460705_3	toluene monooxygenase system [EC:1.14.13.-] [RN:R02550]	Toluene degradation	0.169444	0	0	0	0.677778	0	0	0	0.508333	0
[truncated: 328,335+ more rows]

## Sheet: SheetC
Gene ID	Annotation	Function	Average geTMM 60s burn scar	Average geTMM 60s regen forest	Average geTMM 70s burn scar	Average geTMM 70s regen forest	Average geTMM 80s burn scar	Average geTMM 80s regen forest	Average geTMM 90s burn scar	Average geTMM 90s regen forest	Average geTMM 2000s burn scar	Average geTMM 2000s regen forest
18BD_k127_999266_1	cobY; adenosylcobinamide-phosphate guanylyltransferase [EC:2.7.7.62]	Cobalamin biosynthesis, cobinamide => cobalamin	0	0	0	0	0	0	2.27559	0	0.282871	0
24BD_k127_286977_2	cobR; cob(II)yrinic acid a,c-diamide reductase [EC:1.16.8.1]	Cobalamin biosynthesis, precorrin2 => cobinamide	0	0	0.977492	0	0	0	0.200161	0	0	0
21CD_k127_4281010_1	cobC1, cobC; cobalamin biosynthetic protein	Cobalamin biosynthesis, cobinamide => cobalamin	0	0	0	0	0	0	0	0	0	0
45BD_k127_5173881_1	E2.1.1.131, cobJ, cbiH; precorrin-3B C17-methyltransferase [EC:2.1.1.131]	Cobalamin biosynthesis, precorrin2 => cobinamide	0	0	0.157922	0	0.240741	0.248457	0	0.238426	0	0
28CD_k127_1455840_3	cobS; cobaltochelatase CobS [EC:6.6.1.2]	Cobalamin biosynthesis, precorrin2 => cobinamide	0.290799	0	0	0	0	0.868273	0	0	0	0.462674
7BS_k127_4092708_7	cbiGH-cobJ; cobalt-precorrin 5A hydrolase / precorrin-3B C17-methyltransferase [EC:3.7.1.12 2.1.1.131]	Cobalamin biosynthesis, precorrin2 => cobinamide	0	0	0.450466	0	0	0	0	0	1.39446	0
34BD_k127_144048_2	cbiD; cobalt-precorrin-5B (C1)-methyltransferase [EC:2.1.1.195]	Cobalamin biosynthesis, precorrin2 => cobinamide	0	0	0	0	0.41803	0	0	0	0	0
45CS_k127_54313_2	cbiT; cobalt-precorrin-6B (C15)-methyltransferase [EC:2.1.1.196]	Cobalamin biosynthesis, precorrin2 => cobinamide	0	0	0	0	0	0	0	0	0	0
12BD_k127_1569130_2	cbiH60; cobalt-factor III methyltransferase [EC:2.1.1.272]	Cobalamin biosynthesis, precorrin2 => cobinamide	1.13178	0	0.163221	0	0.347545	0	4.49677	0	0	0
34CS_k127_2578909_2	cobA, btuR; cob(I)alamin adenosyltransferase [EC:2.5.1.17]	Cobalamin biosynthesis, cobinamide => cobalamin	0	0.158253	0	0.340545	0	1.01763	0	0.445312	0	0.301282
21CD_k127_2932939_4	cobR; cob(II)yrinic acid a,c-diamide reductase [EC:1.16.8.1]	Cobalamin biosynthesis, precorrin2 => cobinamide	1.16712	0	0	0.52968	0	0.921005	0	0.223288	0	0.889041
24BD_k127_1898569_4	cobQ, cbiP; adenosylcobyric acid synthase [EC:6.3.5.10]	Cobalamin biosynthesis, cobinamide => cobalamin	0	0.283007	1.53044	0.382572	0	0.218857	0	0.338537	0.207518	0
21BD_k127_4028737_2	cbiB, cobD; adenosylcobinamide-phosphate synthase [EC:6.3.1.10]	Cobalamin biosynthesis, cobinamide => cobalamin	0	0.707391	0.629462	0	0.516591	0.442182	0	0.963801	0	0
24BD_k127_4107944_2	MMAB, pduO; cob(I)alamin adenosyltransferase [EC:2.5.1.17]	Cobalamin biosynthesis, cobinamide => cobalamin	0	0	0.394168	0	0	0	0	0	0	0
7CS_k127_5537477_1	cobB-cbiA; cobyrinic acid a,c-diamide synthase [EC:6.3.5.9 6.3.5.11]	Cobalamin biosynthesis, precorrin2 => cobinamide	0	0	0	0	0	0	0	0	0	0.38675
42BD_k127_1315485_2	cobF; precorrin-6A synthase [EC:2.1.1.152]	Cobalamin biosynthesis, precorrin2 => cobinamide	0.541667	0	0	0	0	0	0	0	0	0
24CD_k127_1108818_3	cobN; cobaltochelatase CobN [EC:6.6.1.2]	Cobalamin biosynthesis, precorrin2 => cobinamide	0	0	0	0.37446	0	0	0	0	0	0.35903
28BD_k127_4216343_2	cobI-cbiL; precorrin-2/cobalt-factor-2 C20-methyltransferase [EC:2.1.1.130 2.1.1.151]	Cobalamin biosynthesis, precorrin2 => cobinamide	1.28831	0	1.2464	0	1.06817	0	0.567073	1.17308	0	0
1BS_k127_1474573_11	cobK-cbiJ; precorrin-6A/cobalt-precorrin-6A reductase [EC:1.3.1.54 1.3.1.106]	Cobalamin biosynthesis, precorrin2 => cobinamide	0	0	0	0	0	0	0	0	2.15664	0
33BS_k127_1553154_3	E2.1.1.131, cobJ, cbiH; precorrin-3B C17-methyltransferase [EC:2.1.1.131]	Cobalamin biosynthesis, precorrin2 => cobinamide	0.206306	0	0	0	0.249249	0	0	0	0	0
33BS_k127_916446_11	cobM, cbiF; precorrin-4/cobalt-precorrin-4 C11-methyltransferase [EC:2.1.1.133 2.1.1.271]	Cobalamin biosynthesis, precorrin2 => cobinamide	0	0	0	0	0.314653	0	0	0	0	0
24CD_k127_2383886_9	cobH-cbiC; precorrin-8X/cobalt-precorrin-8 methylmutase [EC:5.4.99.61 5.4.99.60]	Cobalamin biosynthesis, precorrin2 => cobinamide	0	2.18354	0	1.94726	0	3.00844	0	0.253165	0	1.85443
33CS_k127_375107_3	cobS; cobaltochelatase CobS [EC:6.6.1.2]	Cobalamin biosynthesis, precorrin2 => cobinamide	0	0	0	3.27734	0.287364	4.38214	0	0	0	1.85163
33BD_k127_565643_4	cobIJ; precorrin-2 C20-methyltransferase / precorrin-3B C17-methyltransferase [EC:2.1.1.130 2.1.1.131]	Cobalamin biosynthesis, precorrin2 => cobinamide	1.42667	1.46921	1.02519	1.79261	1.03023	0.483487	0	1.43892	0	0
7CS_k127_2440459_3	cbiD; cobalt-precorrin-5B (C1)-methyltransferase [EC:2.1.1.195]	Cobalamin biosynthesis, precorrin2 => cobinamide	0.179157	0	0.3226	0	0	0	0	0.845433	0	1.03845
28CS_k127_4640492_1	cbiT; cobalt-precorrin-6B (C15)-methyltransferase [EC:2.1.1.196]	Cobalamin biosynthesis, precorrin2 => cobinamide	0	0	0	0	0	0.412326	0	0	0	0.493056
7CD_k127_378605_8	cbiE; cobalt-precorrin-7 (C5)-methyltransferase [EC:2.1.1.289]	Cobalamin biosynthesis, precorrin2 => cobinamide	0	0	0	0	0	0	0	0	0	0.941509
4CD_k127_395121_6	cbiB, cobD; adenosylcobinamide-phosphate synthase [EC:6.3.1.10]	Cobalamin biosynthesis, cobinamide => cobalamin	0	0	0	0	0.171171	0	0	0	0	0
27CD_k127_11858101_5	cobP, cobU; adenosylcobinamide kinase / adenosylcobinamide-phosphate guanylyltransferase [EC:2.7.1.156 2.7.7.62]	Cobalamin biosynthesis, cobinamide => cobalamin	0	1.81206	0.366667	0.754255	0	1.20177	0	2.0516	0	0.895745
12BD_k127_1642746_8	E2.7.8.26, cobS, cobV; adenosylcobinamide-GDP ribazoletransferase [EC:2.7.8.26]	Cobalamin biosynthesis, cobinamide => cobalamin	1.44544	0	0	0	0	0	0	0	0	0
12BS_k127_3738786_21	cobA, btuR; cob(I)alamin adenosyltransferase [EC:2.5.1.17]	Cobalamin biosynthesis, cobinamide => cobalamin	0.499204	0	0	0	0	0	0	0.318019	0	0
15CD_k127_4200529_4	cobF; precorrin-6A synthase [EC:2.1.1.152]	Cobalamin biosynthesis, precorrin2 => cobinamide	0.395176	0.320656	0	0.204082	0.821274	0	0	0	0	0
34BS_k127_1973100_7	cobG; precorrin-3B synthase [EC:1.14.13.83]	Cobalamin biosynthesis, precorrin2 => cobinamide	0	0	0	0	0.901738	0	0	0	0	0
1CD_k127_281705_2	cobN; cobaltochelatase CobN [EC:6.6.1.2]	Cobalamin biosynthesis, precorrin2 => cobinamide	0.931716	2.18924	1.8529	3.86945	5.21755	1.60393	0	5.33014	0	13.8769
21CD_k127_8715147_7	cobM, cbiF; precorrin-4/cobalt-precorrin-4 C11-methyltransferase [EC:2.1.1.133 2.1.1.271]	Cobalamin biosynthesis, precorrin2 => cobinamide	0.278999	0.279915	0	0.656288	0	0.228938	0	0	0	0
27CS_k127_2768402_7	cobT; cobaltochelatase CobT [EC:6.6.1.2]	Cobalamin biosynthesis, precorrin2 => cobinamide	0.522434	0	0	2.84995	0.332698	0	0	0	0	0
12BS_k127_1906765_3	cbiX; sirohydrochlorin cobaltochelatase [EC:4.99.1.3]	Cobalamin biosynthesis, precorrin2 => cobinamide	1.17432	0	0.138605	0	0	0	0	0.257653	0.235544	0
42CD_k127_3407247_1	MMAB, pduO; cob(I)alamin adenosyltransferase [EC:2.5.1.17]	Cobalamin biosynthesis, cobinamide => cobalamin	0	0	0	0	0	0	0	0	0	0
34BD_k127_1142481_2	cobP, cobU; adenosylcobinamide kinase / adenosylcobinamide-phosphate guanylyltransferase [EC:2.7.1.156 2.7.7.62]	Cobalamin biosynthesis, cobinamide => cobalamin	0	0	0	0	0.891347	0	0.605457	0	0	0
4CS_k127_1946995_8	E2.7.8.26, cobS, cobV; adenosylcobinamide-GDP ribazoletransferase [EC:2.7.8.26]	Cobalamin biosynthesis, cobinamide => cobalamin	0	0	0	0	0.767621	0.132893	0	0	0	1.83076
18BD_k127_5734085_5	cobL; precorrin-6Y C5,15-methyltransferase (decarboxylating) [EC:2.1.1.132]	Cobalamin biosynthesis, precorrin2 => cobinamide	0	0	0	0	0	0	0.666754	0	0.36178	0
24BD_k127_2316288_4	MMAB, pduO; cob(I)alamin adenosyltransferase [EC:2.5.1.17]	Cobalamin biosynthesis, cobinamide => cobalamin	0	0	0.29386	0	0	0	0	0	0	0
18BD_k127_4483352_5	cobN; cobaltochelatase CobN [EC:6.6.1.2]	Cobalamin biosynthesis, precorrin2 => cobinamide	0	0	0	0	0	0	0	0	0	0
27CS_k127_3270740_1	MMAB, pduO; cob(I)alamin adenosyltransferase [EC:2.5.1.17]	Cobalamin biosynthesis, cobinamide => cobalamin	0	0.255274	0	0.405063	0	0	0	0	0	0.151899
1BD_k127_433268_3	MMAB, pduO; cob(I)alamin adenosyltransferase [EC:2.5.1.17]	Cobalamin biosynthesis, cobinamide => cobalamin	0	0	0.270499	0	0.219697	0.721925	0	0	1.29234	0.220588
33BS_k127_575872_3	cobR; cob(II)yrinic acid a,c-diamide reductase [EC:1.16.8.1]	Cobalamin biosynthesis, precorrin2 => cobinamide	0	0	0	0	1.08883	0	0	0	0	0
28CD_k127_4877536_3	E2.7.8.26, cobS, cobV; adenosylcobinamide-GDP ribazoletransferase [EC:2.7.8.26]	Cobalamin biosynthesis, cobinamide => cobalamin	0	0	0	0.424517	0	0.556159	0	0	0	0.331522
27CD_k127_5179686_1	cobP, cobU; adenosylcobinamide kinase / adenosylcobinamide-phosphate guanylyltransferase [EC:2.7.1.156 2.7.7.62]	Cobalamin biosynthesis, cobinamide => cobalamin	0	0	0	0	0	0	0	0	0	0
42CD_k127_215725_3	cobC1, cobC; cobalamin biosynthetic protein	Cobalamin biosynthesis, cobinamide => cobalamin	0	0.232983	0.309309	0	0.431932	0	0.347973	0.839715	0	0
28BS_k127_1159088_11	cobG; precorrin-3B synthase [EC:1.14.13.83]	Cobalamin biosynthesis, precorrin2 => cobinamide	0	0	0	0	0.727184	0	0	0	0	0
42BD_k127_3213252_1	cobN; cobaltochelatase CobN [EC:6.6.1.2]	Cobalamin biosynthesis, precorrin2 => cobinamide	0.393183	0	0	0	0	0	0	0	0	0
18BS_k127_2508852_3	cobS; cobaltochelatase CobS [EC:6.6.1.2]	Cobalamin biosynthesis, precorrin2 => cobinamide	0	0	0	0	0	0	0.351695	0	0.391525	0
33CD_k127_4367180_4	cobT; cobaltochelatase CobT [EC:6.6.1.2]	Cobalamin biosynthesis, precorrin2 => cobinamide	0.171296	0.366512	0.189043	0	0	0.359568	0	0.481482	0.176698	0.537037
21BD_k127_2234017_3	cbiGH-cobJ; cobalt-precorrin 5A hydrolase / precorrin-3B C17-methyltransferase [EC:3.7.1.12 2.1.1.131]	Cobalamin biosynthesis, precorrin2 => cobinamide	0	0	1.90344	0	0	0	0	0	0	0
21BD_k127_5363804_2	cbiD; cobalt-precorrin-5B (C1)-methyltransferase [EC:2.1.1.195]	Cobalamin biosynthesis, precorrin2 => cobinamide	0	0	1.75924	0	0	0	0	0	0.801778	0
42CS_k127_1254524_2	cbiG; cobalt-precorrin 5A hydrolase [EC:3.7.1.12]	Cobalamin biosynthesis, precorrin2 => cobinamide	0	0.671111	0	0.146667	0	0	0	0	0	0.297037
33CD_k127_4725271_4	cbiT; cobalt-precorrin-6B (C15)-methyltransferase [EC:2.1.1.196]	Cobalamin biosynthesis, precorrin2 => cobinamide	0	0	0	0	0	0.316166	0	0	0	0.187411
7CS_k127_6491871_6	cobP, cobU; adenosylcobinamide kinase / adenosylcobinamide-phosphate guanylyltransferase [EC:2.7.1.156 2.7.7.62]	Cobalamin biosynthesis, cobinamide => cobalamin	0	0	0.145576	0	0	0	0	0	0	0.708848
33BS_k127_425551_6	cobA, btuR; cob(I)alamin adenosyltransferase [EC:2.5.1.17]	Cobalamin biosynthesis, cobinamide => cobalamin	0.416866	0	0.319411	0	3.41766	0	1.9994	0.935561	3.92482	0.317025
27BS_k127_550342_4	cobL; precorrin-6Y C5,15-methyltransferase (decarboxylating) [EC:2.1.1.132]	Cobalamin biosynthesis, precorrin2 => cobinamide	1.07565	0	0.319901	0	0.186285	0	0	0	0.141923	0
4BS_k127_225843_2	cobB-cbiA; cobyrinic acid a,c-diamide synthase [EC:6.3.5.9 6.3.5.11]	Cobalamin biosynthesis, precorrin2 => cobinamide	0.657237	0	0	0	0	0	0.230012	0	4.13489	0
21CS_k127_812504_4	cobF; precorrin-6A synthase [EC:2.1.1.152]	Cobalamin biosynthesis, precorrin2 => cobinamide	0	0.586051	1.25453	0.54378	0.367754	0.343599	0	0	0	0.477355
21CD_k127_1110512_9	cobG; precorrin-3B synthase [EC:1.14.13.83]	Cobalamin biosynthesis, precorrin2 => cobinamide	0	0	0	1.02037	0	0.233165	0	0	0	0
33BS_k127_4385770_1	cobN; cobaltochelatase CobN [EC:6.6.1.2]	Cobalamin biosynthesis, precorrin2 => cobinamide	0.452381	0	0.336735	0	0.396259	0.168367	0	0.484694	0	0.136054
1BD_k127_2036832_1	cobK-cbiJ; precorrin-6A/cobalt-precorrin-6A reductase [EC:1.3.1.54 1.3.1.106]	Cobalamin biosynthesis, precorrin2 => cobinamide	0	0.683816	0.815648	0	1.1104	0.138264	0.631029	1.03215	1.06592	0
7CD_k127_2560913_10	cobH-cbiC; precorrin-8X/cobalt-precorrin-8 methylmutase [EC:5.4.99.61 5.4.99.60]	Cobalamin biosynthesis, precorrin2 => cobinamide	0	1.83786	0	7.0087	7.16841	10.5745	0	1.41127	0	24.7109
24BD_k127_4785906_5	cobT; cobaltochelatase CobT [EC:6.6.1.2]	Cobalamin biosynthesis, precorrin2 => cobinamide	0.31862	0	0.621512	0.202562	0	0	0	0	0	0
18BS_k127_3545238_10	cbiX; sirohydrochlorin cobaltochelatase [EC:4.99.1.3]	Cobalamin biosynthesis, precorrin2 => cobinamide	0	0	0	0	0.222837	0	1.68668	0	0	0
4CS_k127_284299_2	MMAB, pduO; cob(I)alamin adenosyltransferase [EC:2.5.1.17]	Cobalamin biosynthesis, cobinamide => cobalamin	0.172544	0	0	0.515533	0.609152	0.916457	0	0	0	3.04198
7CS_k127_4980359_2	cobP, cobU; adenosylcobinamide kinase / adenosylcobinamide-phosphate guanylyltransferase [EC:2.7.1.156 2.7.7.62]	Cobalamin biosynthesis, cobinamide => cobalamin	0	0	0	0	0	0	0	0	0	0
42BD_k127_214629_4	cobQ, cbiP; adenosylcobyric acid synthase [EC:6.3.5.10]	Cobalamin biosynthesis, cobinamide => cobalamin	0.772132	0.38201	0	1.10732	0	0	0	0	0	0
24BD_k127_1029431_2	E2.7.8.26, cobS, cobV; adenosylcobinamide-GDP ribazoletransferase [EC:2.7.8.26]	Cobalamin biosynthesis, cobinamide => cobalamin	0	0	0.58463	0.209468	0.698444	0	0	0	0	0
21CD_k127_7518114_2	cobA, btuR; cob(I)alamin adenosyltransferase [EC:2.5.1.17]	Cobalamin biosynthesis, cobinamide => cobalamin	0	0.750716	0	1.1638	0.827125	1.4255	0	0	0	1.02245
12BD_k127_1439845_1	cobN; cobaltochelatase CobN [EC:6.6.1.2]	Cobalamin biosynthesis, precorrin2 => cobinamide	0	0	0	0	0	0	0	0	0	0
7CS_k127_221427_7	cobH-cbiC; precorrin-8X/cobalt-precorrin-8 methylmutase [EC:5.4.99.61 5.4.99.60]	Cobalamin biosynthesis, precorrin2 => cobinamide	0	0	0	0	0	0	0	0	0	0.380686
28BS_k127_1146876_2	MMAB, pduO; cob(I)alamin adenosyltransferase [EC:2.5.1.17]	Cobalamin biosynthesis, cobinamide => cobalamin	0	0	0	0	1.41132	0	0	0	0	0.47861
12CS_k127_3353859_30	MMAB, pduO; cob(I)alamin adenosyltransferase [EC:2.5.1.17]	Cobalamin biosynthesis, cobinamide => cobalamin	0	0.747851	0	0.260267	0	0	0	0	0	0
34CS_k127_5755531_2	cobA, btuR; cob(I)alamin adenosyltransferase [EC:2.5.1.17]	Cobalamin biosynthesis, cobinamide => cobalamin	0	0	0	0.319014	0	0.312649	0	0	0	0.300716
24BD_k127_4879306_4	cobR; cob(II)yrinic acid a,c-diamide reductase [EC:1.16.8.1]	Cobalamin biosynthesis, precorrin2 => cobinamide	0	0.161481	0	0	0	0	0	0	0	0.201481
27BD_k127_151126_4	E2.7.8.26, cobS, cobV; adenosylcobinamide-GDP ribazoletransferase [EC:2.7.8.26]	Cobalamin biosynthesis, cobinamide => cobalamin	0.640829	1.56161	1.23311	0.826235	0	0	1.25468	2.6529	0.461953	0.681147
27BD_k127_1276434_1	cobQ, cbiP; adenosylcobyric acid synthase [EC:6.3.5.10]	Cobalamin biosynthesis, cobinamide => cobalamin	2.11066	1.9095	1.55136	0.68624	0.84593	0	0	1.54273	0	0
7BD_k127_3821531_1	cobP, cobU; adenosylcobinamide kinase / adenosylcobinamide-phosphate guanylyltransferase [EC:2.7.1.156 2.7.7.62]	Cobalamin biosynthesis, cobinamide => cobalamin	0	0	0	0	0	0	0	0	0.39604	0
24BS_k127_2128777_17	cbiB, cobD; adenosylcobinamide-phosphate synthase [EC:6.3.1.10]	Cobalamin biosynthesis, cobinamide => cobalamin	1.6624	0.854643	0.463885	0.414311	0	0.613055	0.398385	1.67463	0.352176	0.689547
24BS_k127_4725014_2	MMAB, pduO; cob(I)alamin adenosyltransferase [EC:2.5.1.17]	Cobalamin biosynthesis, cobinamide => cobalamin	0	0	0.397707	0	0	0	0	0	0	0
24BS_k127_5317025_9	cobG; precorrin-3B synthase [EC:1.14.13.83]	Cobalamin biosynthesis, precorrin2 => cobinamide	0	0	0.684051	0	0	0.208617	0	0.704649	0	0.756992
12BD_k127_951063_4	cobN; cobaltochelatase CobN [EC:6.6.1.2]	Cobalamin biosynthesis, precorrin2 => cobinamide	1.45896	0	0	0.16604	0	0	0	0	0	0
42BD_k127_4681103_4	cobI-cbiL; precorrin-2/cobalt-factor-2 C20-methyltransferase [EC:2.1.1.130 2.1.1.151]	Cobalamin biosynthesis, precorrin2 => cobinamide	1.05449	0.42468	0.31891	0.660897	0.464103	0	0	3.29904	0	0.997436
45BS_k127_4436843_7	cobK-cbiJ; precorrin-6A/cobalt-precorrin-6A reductase [EC:1.3.1.54 1.3.1.106]	Cobalamin biosynthesis, precorrin2 => cobinamide	0.750474	0	0	0	0	0	0	2.73055	0	0
12BD_k127_514429_3	cobM, cbiF; precorrin-4/cobalt-precorrin-4 C11-methyltransferase [EC:2.1.1.133 2.1.1.271]	Cobalamin biosynthesis, precorrin2 => cobinamide	0.405449	0	0.242628	0	0	0	0	0	0	0
34BD_k127_1877187_3	cobS; cobaltochelatase CobS [EC:6.6.1.2]	Cobalamin biosynthesis, precorrin2 => cobinamide	0	0	0.313687	0	0.768653	0	0	0	0.210596	0
28BD_k127_2019195_11	cobT; cobaltochelatase CobT [EC:6.6.1.2]	Cobalamin biosynthesis, precorrin2 => cobinamide	0	0	0	0.278175	0.780423	0	0	0	0	0.448545
12BD_k127_2317217_2	cobIJ; precorrin-2 C20-methyltransferase / precorrin-3B C17-methyltransferase [EC:2.1.1.130 2.1.1.131]	Cobalamin biosynthesis, precorrin2 => cobinamide	0.752946	0	1.34105	0	0	0	0	0	0	0
7BS_k127_3041851_1	cbiGH-cobJ; cobalt-precorrin 5A hydrolase / precorrin-3B C17-methyltransferase [EC:3.7.1.12 2.1.1.131]	Cobalamin biosynthesis, precorrin2 => cobinamide	0	0	0	0	0	0	0	0	0.168056	0
1BS_k127_830335_5	cbiD; cobalt-precorrin-5B (C1)-methyltransferase [EC:2.1.1.195]	Cobalamin biosynthesis, precorrin2 => cobinamide	0	0	0	0	0	0	0.202899	0	0.507246	0
4CD_k127_1174365_20	cbiG; cobalt-precorrin 5A hydrolase [EC:3.7.1.12]	Cobalamin biosynthesis, precorrin2 => cobinamide	0.539308	7.5	5.1022	7.25079	1.50629	4.33491	0.5	2.66627	2.40094	4.1423
24BD_k127_2174402_2	cbiT; cobalt-precorrin-6B (C15)-methyltransferase [EC:2.1.1.196]	Cobalamin biosynthesis, precorrin2 => cobinamide	0	0	0.537015	0	0	0	0	0	0	0
33CD_k127_3911154_3	cbiE; cobalt-precorrin-7 (C5)-methyltransferase [EC:2.1.1.289]	Cobalamin biosynthesis, precorrin2 => cobinamide	0	0	0	0.144086	0	0.267742	0	0	0	0
12CS_k127_149909_4	cbiX; sirohydrochlorin cobaltochelatase [EC:4.99.1.3]	Cobalamin biosynthesis, precorrin2 => cobinamide	0	0.835294	0	0	0	0	0	0	0	0
24CD_k127_957346_2	cbiH60; cobalt-factor III methyltransferase [EC:2.1.1.272]	Cobalamin biosynthesis, precorrin2 => cobinamide	0	0	0	0.579732	0	0	0	0	0	0
21CD_k127_7268497_1	MMAB, pduO; cob(I)alamin adenosyltransferase [EC:2.5.1.17]	Cobalamin biosynthesis, cobinamide => cobalamin	0.161417	0.492563	0.265092	2.77734	0.169729	0.911636	0	1.14042	0	0
18BS_k127_632922_9	cobP, cobU; adenosylcobinamide kinase / adenosylcobinamide-phosphate guanylyltransferase [EC:2.7.1.156 2.7.7.62]	Cobalamin biosynthesis, cobinamide => cobalamin	0	0	0	0	0	0	0	0	0	0
45BS_k127_3857838_2	E2.7.8.26, cobS, cobV; adenosylcobinamide-GDP ribazoletransferase [EC:2.7.8.26]	Cobalamin biosynthesis, cobinamide => cobalamin	0.390991	1.35315	0.132733	0.273273	0	0.182883	0	0.793694	0	0.757057
42BD_k127_4836916_25	cobA, btuR; cob(I)alamin adenosyltransferase [EC:2.5.1.17]	Cobalamin biosynthesis, cobinamide => cobalamin	0.851997	0.228299	0	0	0	0	0	0	0	0
7BS_k127_4158683_19	cobB-cbiA; cobyrinic acid a,c-diamide synthase [EC:6.3.5.9 6.3.5.11]	Cobalamin biosynthesis, precorrin2 => cobinamide	0	0	0	0	0.594577	0	0.438756	0	1.86619	0
24CD_k127_3621074_3	cobG; precorrin-3B synthase [EC:1.14.13.83]	Cobalamin biosynthesis, precorrin2 => cobinamide	0	0.208089	0	2.33235	0	0	0	0	0	0
12CS_k127_929221_2	cobN; cobaltochelatase CobN [EC:6.6.1.2]	Cobalamin biosynthesis, precorrin2 => cobinamide	0.583827	0.980948	0.309342	0	0	0	0	0.69729	0	0
42CD_k127_2983892_2	cobM, cbiF; precorrin-4/cobalt-precorrin-4 C11-methyltransferase [EC:2.1.1.133 2.1.1.271]	Cobalamin biosynthesis, precorrin2 => cobinamide	0	0.552853	0	0	0	0	0	0	0	0
12CS_k127_585852_1	cobH-cbiC; precorrin-8X/cobalt-precorrin-8 methylmutase [EC:5.4.99.61 5.4.99.60]	Cobalamin biosynthesis, precorrin2 => cobinamide	0	0.508333	0	0.677778	0	0	0	0.254167	0	0
7BS_k127_4451478_1	cobT; cobaltochelatase CobT [EC:6.6.1.2]	Cobalamin biosynthesis, precorrin2 => cobinamide	0	0	0	0	0	0	0	0	0	0
12CS_k127_4207890_3	cobIJ; precorrin-2 C20-methyltransferase / precorrin-3B C17-methyltransferase [EC:2.1.1.130 2.1.1.131]	Cobalamin biosynthesis, precorrin2 => cobinamide	3.26471	0.812535	0.970713	0.498444	0	0	0	0.714559	0	0.347057
24BD_k127_1886981_2	cbiX; sirohydrochlorin cobaltochelatase [EC:4.99.1.3]	Cobalamin biosynthesis, precorrin2 => cobinamide	0	0	0.578249	0	0.245763	0	0	0	0	0
24CD_k127_2081353_3	cobQ, cbiP; adenosylcobyric acid synthase [EC:6.3.5.10]	Cobalamin biosynthesis, cobinamide => cobalamin	0	0.403271	0	0.541754	0	0.442241	0	0	0	0
18BS_k127_1713195_4	cobA, btuR; cob(I)alamin adenosyltransferase [EC:2.5.1.17]	Cobalamin biosynthesis, cobinamide => cobalamin	0	0	0	0	0	0	0.780128	0	0	0
34CD_k127_5847592_1	cobB-cbiA; cobyrinic acid a,c-diamide synthase [EC:6.3.5.9 6.3.5.11]	Cobalamin biosynthesis, precorrin2 => cobinamide	0	0	0	0.166667	0	0.333333	0	0	0	0
28BD_k127_151703_3	cobM, cbiF; precorrin-4/cobalt-precorrin-4 C11-methyltransferase [EC:2.1.1.133 2.1.1.271]	Cobalamin biosynthesis, precorrin2 => cobinamide	0	0	0	0.512312	0.665766	0.236937	0	0	0.373874	0.203303
34BD_k127_255056_3	cobH-cbiC; precorrin-8X/cobalt-precorrin-8 methylmutase [EC:5.4.99.61 5.4.99.60]	Cobalamin biosynthesis, precorrin2 => cobinamide	0	0	0	0	0.376257	0	0	0	0	0
42BS_k127_1970400_1	cobN; cobaltochelatase CobN [EC:6.6.1.2]	Cobalamin biosynthesis, precorrin2 => cobinamide	0.995215	0.828752	0	0	0	0	0	0	0	0
28CD_k127_5580668_7	MMAB, pduO; cob(I)alamin adenosyltransferase [EC:2.5.1.17]	Cobalamin biosynthesis, cobinamide => cobalamin	0	0.304714	0	0.554714	0	0.788721	0	0.438763	0	0.301768
33BS_k127_3389952_3	MMAB, pduO; cob(I)alamin adenosyltransferase [EC:2.5.1.17]	Cobalamin biosynthesis, cobinamide => cobalamin	0	0	0	0	0.976128	0	0.28776	0	0	0
28BS_k127_2907888_4	MMAB, pduO; cob(I)alamin adenosyltransferase [EC:2.5.1.17]	Cobalamin biosynthesis, cobinamide => cobalamin	0	0	0	0	0.995579	0	0	0	0.30725	0
7BS_k127_2536366_7	cobA, btuR; cob(I)alamin adenosyltransferase [EC:2.5.1.17]	Cobalamin biosynthesis, cobinamide => cobalamin	0	0	0	0	0	0	0	0	0.527451	0
24BD_k127_1008786_3	cobR; cob(II)yrinic acid a,c-diamide reductase [EC:1.16.8.1]	Cobalamin biosynthesis, precorrin2 => cobinamide	0.535575	0.712963	1.76852	0.47807	0.33577	0.458577	0	0.703216	0.591131	0.23538
1BD_k127_1990879_4	E2.7.8.26, cobS, cobV; adenosylcobinamide-GDP ribazoletransferase [EC:2.7.8.26]	Cobalamin biosynthesis, cobinamide => cobalamin	0	0	1.28422	0	0	0	0	0	4.08042	0
21CD_k127_2203813_5	cbiB, cobD; adenosylcobinamide-phosphate synthase [EC:6.3.1.10]	Cobalamin biosynthesis, cobinamide => cobalamin	0.134652	0.236347	0	0	0	0	0	0	0	0.269303
42BD_k127_1784676_5	MMAB, pduO; cob(I)alamin adenosyltransferase [EC:2.5.1.17]	Cobalamin biosynthesis, cobinamide => cobalamin	0.40013	0	0	0	0	0	0	0	0	0
15CS_k127_2015759_9	cobL; precorrin-6Y C5,15-methyltransferase (decarboxylating) [EC:2.1.1.132]	Cobalamin biosynthesis, precorrin2 => cobinamide	0.570838	1.46386	0	1.089	0	0	0	1.94364	0	0.350953
15CS_k127_1142156_2	cobN; cobaltochelatase CobN [EC:6.6.1.2]	Cobalamin biosynthesis, precorrin2 => cobinamide	0	0	0	0.373946	0	0.726437	0	0	0	0.658238
34CS_k127_1700568_4	cobI-cbiL; precorrin-2/cobalt-factor-2 C20-methyltransferase [EC:2.1.1.130 2.1.1.151]	Cobalamin biosynthesis, precorrin2 => cobinamide	0	3.03333	0.646018	21.0643	3.18466	30.4796	0	8.79071	0	4.05693
24BS_k127_57912_4	cobH-cbiC; precorrin-8X/cobalt-precorrin-8 methylmutase [EC:5.4.99.61 5.4.99.60]	Cobalamin biosynthesis, precorrin2 => cobinamide	0.481961	0	0.374902	0	1.11569	0	3.13176	0.240588	0.834118	0
42CS_k127_4474279_2	cobS; cobaltochelatase CobS [EC:6.6.1.2]	Cobalamin biosynthesis, precorrin2 => cobinamide	0	1.97982	0	0	0	0	0	0	0	0
42BD_k127_4031932_9	cobT; cobaltochelatase CobT [EC:6.6.1.2]	Cobalamin biosynthesis, precorrin2 => cobinamide	3.46905	0	0.28834	0.543937	0	0.677968	0	0	0	0
33CD_k127_421848_6	cobIJ; precorrin-2 C20-methyltransferase / precorrin-3B C17-methyltransferase [EC:2.1.1.130 2.1.1.131]	Cobalamin biosynthesis, precorrin2 => cobinamide	0	0	0	0.534362	0	7.60525	0	0	0	4.70427
7CS_k127_3796248_1	cbiD; cobalt-precorrin-5B (C1)-methyltransferase [EC:2.1.1.195]	Cobalamin biosynthesis, precorrin2 => cobinamide	0	0	0	0	0	0.170732	0	0	0	0.682927
18BS_k127_147034_1	cbiT; cobalt-precorrin-6B (C15)-methyltransferase [EC:2.1.1.196]	Cobalamin biosynthesis, precorrin2 => cobinamide	0	0	0	0	0	0	0	0	0.348485	0
12BS_k127_2311013_2	cbiE; cobalt-precorrin-7 (C5)-methyltransferase [EC:2.1.1.289]	Cobalamin biosynthesis, precorrin2 => cobinamide	1.7915	0	0	0	0	0	0	0	0	0
12BS_k127_1956244_11	cbiH60; cobalt-factor III methyltransferase [EC:2.1.1.272]	Cobalamin biosynthesis, precorrin2 => cobinamide	0.479751	0	0.168224	0	0	0	1.16355	0	0	0
27CS_k127_4355001_1	MMAB, pduO; cob(I)alamin adenosyltransferase [EC:2.5.1.17]	Cobalamin biosynthesis, cobinamide => cobalamin	0	0.405653	0	0.507342	0	0	0	0.219163	0	0
34CS_k127_2206391_8	cbiB, cobD; adenosylcobinamide-phosphate synthase [EC:6.3.1.10]	Cobalamin biosynthesis, cobinamide => cobalamin	0	0	0	0	0	0.351232	0	0	0	0
21CD_k127_5960796_2	cobQ, cbiP; adenosylcobyric acid synthase [EC:6.3.5.10]	Cobalamin biosynthesis, cobinamide => cobalamin	0	0	0	0.307805	0	0.354634	0	0	0	0
15BD_k127_1636495_2	E2.7.8.26, cobS, cobV; adenosylcobinamide-GDP ribazoletransferase [EC:2.7.8.26]	Cobalamin biosynthesis, cobinamide => cobalamin	0	0	0	0	0	0	1.70048	0	3.39012	0
15BS_k127_4456103_1	cobL; precorrin-6Y C5,15-methyltransferase (decarboxylating) [EC:2.1.1.132]	Cobalamin biosynthesis, precorrin2 => cobinamide	0	0	0	0	0	0	0.565972	0	0	0
18BD_k127_4702751_6	cobB-cbiA; cobyrinic acid a,c-diamide synthase [EC:6.3.5.9 6.3.5.11]	Cobalamin biosynthesis, precorrin2 => cobinamide	0	0	0	0	0	0.395445	0.274845	0.204969	0	0.216356
28CS_k127_1307714_2	cobI-cbiL; precorrin-2/cobalt-factor-2 C20-methyltransferase [EC:2.1.1.130 2.1.1.151]	Cobalamin biosynthesis, precorrin2 => cobinamide	0	0.942628	0	0	0	1.99904	0	0	0	0.503205
45CS_k127_377345_5	cobK-cbiJ; precorrin-6A/cobalt-precorrin-6A reductase [EC:1.3.1.54 1.3.1.106]	Cobalamin biosynthesis, precorrin2 => cobinamide	2.20293	1.93416	0	0.398219	0.160623	0.365776	0	0.712309	0	0
4CD_k127_10484_3	cobH-cbiC; precorrin-8X/cobalt-precorrin-8 methylmutase [EC:5.4.99.61 5.4.99.60]	Cobalamin biosynthesis, precorrin2 => cobinamide	0	0.398299	0	0.815932	0.21307	1.43465	0	0	0	2.18523
42BD_k127_5045741_1	cobT; cobaltochelatase CobT [EC:6.6.1.2]	Cobalamin biosynthesis, precorrin2 => cobinamide	4.76324	1.61565	0.330997	0.887461	0.484813	1.38162	0	0	0.235981	0.191978
34CD_k127_1393565_4	MMAB, pduO; cob(I)alamin adenosyltransferase [EC:2.5.1.17]	Cobalamin biosynthesis, cobinamide => cobalamin	0	0	0	0	0.230971	0.535433	0	0	0	0
15CD_k127_6145030_4	cbiB, cobD; adenosylcobinamide-phosphate synthase [EC:6.3.1.10]	Cobalamin biosynthesis, cobinamide => cobalamin	0	1.39424	0.872422	0	0	0	0.43741	0.947482	0.582734	0
18CD_k127_728842_5	cobA, btuR; cob(I)alamin adenosyltransferase [EC:2.5.1.17]	Cobalamin biosynthesis, cobinamide => cobalamin	0	0.213755	0	0	0.328377	0	1.14126	2.17658	0.901487	0
33BS_k127_2921609_1	cobL; precorrin-6Y C5,15-methyltransferase (decarboxylating) [EC:2.1.1.132]	Cobalamin biosynthesis, precorrin2 => cobinamide	0	0	0.51	0	0.17	0	0	0.255	0	0
33BS_k127_1906645_291	MMAB, pduO; cob(I)alamin adenosyltransferase [EC:2.5.1.17]	Cobalamin biosynthesis, cobinamide => cobalamin	0	0	0	0	1.70822	0	0.333103	0	0	0
15CS_k127_5665923_4	MMAB, pduO; cob(I)alamin adenosyltransferase [EC:2.5.1.17]	Cobalamin biosynthesis, cobinamide => cobalamin	0.138021	1.57344	0	2.16042	0	0.147396	0	0.502344	0	0
27CS_k127_8639_6	MMAB, pduO; cob(I)alamin adenosyltransferase [EC:2.5.1.17]	Cobalamin biosynthesis, cobinamide => cobalamin	0	1.63196	0	1.43014	0	0.752968	0	0.400685	0	2.25434
42BD_k127_4909060_4	cobR; cob(II)yrinic acid a,c-diamide reductase [EC:1.16.8.1]	Cobalamin biosynthesis, precorrin2 => cobinamide	1.65068	1.0516	1.2242	1.40548	0.310502	1.22785	0	0.439041	0	0.225571
42BD_k127_4063830_6	E2.7.8.26, cobS, cobV; adenosylcobinamide-GDP ribazoletransferase [EC:2.7.8.26]	Cobalamin biosynthesis, cobinamide => cobalamin	0.80462	0	0.747855	0	0	0	0	0	0	0
21BD_k127_3572229_1	cobP, cobU; adenosylcobinamide kinase / adenosylcobinamide-phosphate guanylyltransferase [EC:2.7.1.156 2.7.7.62]	Cobalamin biosynthesis, cobinamide => cobalamin	0.13786	1.95988	1.01337	0	0.141461	0.520576	0	0	0	1.08591
27BS_k127_20611_1	cbiB, cobD; adenosylcobinamide-phosphate synthase [EC:6.3.1.10]	Cobalamin biosynthesis, cobinamide => cobalamin	0	0	1.3892	0	0	0	0	0	0	0
24CS_k127_2361490_8	cobL; precorrin-6Y C5,15-methyltransferase (decarboxylating) [EC:2.1.1.132]	Cobalamin biosynthesis, precorrin2 => cobinamide	0	0.167892	0	0.598039	0	0	0	0	0.313725	0.295343
4BD_k127_1806593_4	cobB-cbiA; cobyrinic acid a,c-diamide synthase [EC:6.3.5.9 6.3.5.11]	Cobalamin biosynthesis, precorrin2 => cobinamide	0	0	0	0	0	0	0.412091	0	1.01852	0
24CD_k127_1490256_2	cobF; precorrin-6A synthase [EC:2.1.1.152]	Cobalamin biosynthesis, precorrin2 => cobinamide	0	0.860656	0.273528	0.487553	0.22374	0.514572	0	0.304189	0	0
15CS_k127_2478972_3	cobN; cobaltochelatase CobN [EC:6.6.1.2]	Cobalamin biosynthesis, precorrin2 => cobinamide	0	0	0	1.38082	0	0	0	2.64838	0	0.464879
12CS_k127_2415642_3	cobK-cbiJ; precorrin-6A/cobalt-precorrin-6A reductase [EC:1.3.1.54 1.3.1.106]	Cobalamin biosynthesis, precorrin2 => cobinamide	0	0.542254	0	0	0	0	0	0	0	0
42CD_k127_1153284_5	E2.1.1.131, cobJ, cbiH; precorrin-3B C17-methyltransferase [EC:2.1.1.131]	Cobalamin biosynthesis, precorrin2 => cobinamide	0	0.595195	0.341742	0.383183	0.225526	0.504805	0	0	0	0
34CS_k127_2665614_4	cobH-cbiC; precorrin-8X/cobalt-precorrin-8 methylmutase [EC:5.4.99.61 5.4.99.60]	Cobalamin biosynthesis, precorrin2 => cobinamide	0	1.97873	0	0.148492	0	0.909899	0	0	0	0
21CS_k127_655922_10	cobIJ; precorrin-2 C20-methyltransferase / precorrin-3B C17-methyltransferase [EC:2.1.1.130 2.1.1.131]	Cobalamin biosynthesis, precorrin2 => cobinamide	0	0	0	0.283626	0	0	0	0	0	0
27CD_k127_90130_1	cbiGH-cobJ; cobalt-precorrin 5A hydrolase / precorrin-3B C17-methyltransferase [EC:3.7.1.12 2.1.1.131]	Cobalamin biosynthesis, precorrin2 => cobinamide	0.404596	0.45056	0	0	0.400927	0	0	0.600811	0	0.37022
42CD_k127_1888601_5	cbiD; cobalt-precorrin-5B (C1)-methyltransferase [EC:2.1.1.195]	Cobalamin biosynthesis, precorrin2 => cobinamide	0.239018	0.813092	0.280362	0.615418	0	0	0	1.58979	0	0
7BS_k127_3296447_4	cbiT; cobalt-precorrin-6B (C15)-methyltransferase [EC:2.1.1.196]	Cobalamin biosynthesis, precorrin2 => cobinamide	0.240893	0	0.625086	0	0	0	0	1.15155	0.656701	0.239519
42BS_k127_2102564_3	cbiE; cobalt-precorrin-7 (C5)-methyltransferase [EC:2.1.1.289]	Cobalamin biosynthesis, precorrin2 => cobinamide	1.23578	0	0	0	0	0.130622	0	0	0	0
15CD_k127_1338841_1	cbiH60; cobalt-factor III methyltransferase [EC:2.1.1.272]	Cobalamin biosynthesis, precorrin2 => cobinamide	0	0	0	0	0	0	0	1.36708	0	0.44777
7BD_k127_794121_3	MMAB, pduO; cob(I)alamin adenosyltransferase [EC:2.5.1.17]	Cobalamin biosynthesis, cobinamide => cobalamin	0.404313	0	0	0	0	0	0	0.316712	4.42004	0
7BD_k127_615527_2	cobP, cobU; adenosylcobinamide kinase / adenosylcobinamide-phosphate guanylyltransferase [EC:2.7.1.156 2.7.7.62]	Cobalamin biosynthesis, cobinamide => cobalamin	0	0	0	0	0	0	0	0	0	0
24BD_k127_4287153_5	cobQ, cbiP; adenosylcobyric acid synthase [EC:6.3.5.10]	Cobalamin biosynthesis, cobinamide => cobalamin	0	0.192515	0.682485	0.144676	0	0	0	0	0	0
34BD_k127_1688187_4	cobA, btuR; cob(I)alamin adenosyltransferase [EC:2.5.1.17]	Cobalamin biosynthesis, cobinamide => cobalamin	0	0.261734	1.69212	1.10143	4.20843	1.32776	0	1.25477	0	0.536197
34BD_k127_144048_1	cobL; precorrin-6Y C5,15-methyltransferase (decarboxylating) [EC:2.1.1.132]	Cobalamin biosynthesis, precorrin2 => cobinamide	0.153153	0	0	0	0.623123	0	0	0	0	0
7BS_k127_643573_5	cobG; precorrin-3B synthase [EC:1.14.13.83]	Cobalamin biosynthesis, precorrin2 => cobinamide	0	0	0	0	0.607684	0	2.91396	0	0	0
34CD_k127_1998029_4	cobN; cobaltochelatase CobN [EC:6.6.1.2]	Cobalamin biosynthesis, precorrin2 => cobinamide	0	0	0	0	0	0.277107	0	0	0	0.398476
27BD_k127_4544061_8	cobK-cbiJ; precorrin-6A/cobalt-precorrin-6A reductase [EC:1.3.1.54 1.3.1.106]	Cobalamin biosynthesis, precorrin2 => cobinamide	0	0	0.13109	1.98686	1.22212	8.65417	0	1.54519	0	2.87532
21CS_k127_5308659_1	cobT; cobaltochelatase CobT [EC:6.6.1.2]	Cobalamin biosynthesis, precorrin2 => cobinamide	0	0	0	0	0	0.273303	0	0.461409	0	0.131245
33CD_k127_4548761_4	cbiX; sirohydrochlorin cobaltochelatase [EC:4.99.1.3]	Cobalamin biosynthesis, precorrin2 => cobinamide	0	0	0	0	0	0	0	0	0	0
7BS_k127_5591951_1	cobQ, cbiP; adenosylcobyric acid synthase [EC:6.3.5.10]	Cobalamin biosynthesis, cobinamide => cobalamin	0	0	0	0	0	0	1.12247	0	1.10993	0
27BS_k127_538091_4	cobA, btuR; cob(I)alamin adenosyltransferase [EC:2.5.1.17]	Cobalamin biosynthesis, cobinamide => cobalamin	0.283612	0.289976	0.77685	0.756165	0.204455	0	0	1.0722	0	1.24105
27BS_k127_2412976_4	cobN; cobaltochelatase CobN [EC:6.6.1.2]	Cobalamin biosynthesis, precorrin2 => cobinamide	0.300359	0	0	0	0	0	0.749841	0	1.25772	0
27CD_k127_788784_1	cobH-cbiC; precorrin-8X/cobalt-precorrin-8 methylmutase [EC:5.4.99.61 5.4.99.60]	Cobalamin biosynthesis, precorrin2 => cobinamide	0	0	0.317664	0.367521	0	0.168091	0	0.818376	0	0
12BS_k127_651717_4	MMAB, pduO; cob(I)alamin adenosyltransferase [EC:2.5.1.17]	Cobalamin biosynthesis, cobinamide => cobalamin	3.67227	0	1.30879	0.207149	0	0	0	0	0	0.33764
18CD_k127_6315281_2	MMAB, pduO; cob(I)alamin adenosyltransferase [EC:2.5.1.17]	Cobalamin biosynthesis, cobinamide => cobalamin	0.305479	0	0	0	0.158447	0	0	2.05959	0	0
45CS_k127_1960541_1	MMAB, pduO; cob(I)alamin adenosyltransferase [EC:2.5.1.17]	Cobalamin biosynthesis, cobinamide => cobalamin	0	0.251225	0	0.319853	0	0.321078	0	0	0	0
28CS_k127_3636777_6	cobA, btuR; cob(I)alamin adenosyltransferase [EC:2.5.1.17]	Cobalamin biosynthesis, cobinamide => cobalamin	0.663407	0.627547	0.820293	0.211084	0	2.18215	0	0	0.310106	1.55379
42BD_k127_3043708_3	cobQ, cbiP; adenosylcobyric acid synthase [EC:6.3.5.10]	Cobalamin biosynthesis, cobinamide => cobalamin	0.336182	0	0	0.156695	0.156695	0	0.504274	0	0	0
33CD_k127_1568724_3	MMAB, pduO; cob(I)alamin adenosyltransferase [EC:2.5.1.17]	Cobalamin biosynthesis, cobinamide => cobalamin	0	0	0	0	0	0.642602	0	0	0	0
45CS_k127_377345_8	cobL; precorrin-6Y C5,15-methyltransferase (decarboxylating) [EC:2.1.1.132]	Cobalamin biosynthesis, precorrin2 => cobinamide	1.04267	0	0.238	0.158	0	0	0	0	0	0.146667
21BD_k127_196142_1	cobB-cbiA; cobyrinic acid a,c-diamide synthase [EC:6.3.5.9 6.3.5.11]	Cobalamin biosynthesis, precorrin2 => cobinamide	0	0.471838	1.0023	0	0	0	0	0	0	0
33CD_k127_2609407_6	cobG; precorrin-3B synthase [EC:1.14.13.83]	Cobalamin biosynthesis, precorrin2 => cobinamide	0	0	0	4.71611	0	1.07594	0	0	0	0
42BD_k127_4772720_3	cobI-cbiL; precorrin-2/cobalt-factor-2 C20-methyltransferase [EC:2.1.1.130 2.1.1.151]	Cobalamin biosynthesis, precorrin2 => cobinamide	0.532125	0	0	0	0	0	0	0	0	0
34CS_k127_3892821_1	cobK-cbiJ; precorrin-6A/cobalt-precorrin-6A reductase [EC:1.3.1.54 1.3.1.106]	Cobalamin biosynthesis, precorrin2 => cobinamide	0.257078	0.587215	0	0.848402	0.788585	1.74703	0	0.212329	0	1.46895
28CS_k127_2899047_4	E2.1.1.131, cobJ, cbiH; precorrin-3B C17-methyltransferase [EC:2.1.1.131]	Cobalamin biosynthesis, precorrin2 => cobinamide	0	0	0	0	0	0.8687	0	0	0	0
42BS_k127_2022121_3	cobM, cbiF; precorrin-4/cobalt-precorrin-4 C11-methyltransferase [EC:2.1.1.133 2.1.1.271]	Cobalamin biosynthesis, precorrin2 => cobinamide	0.821292	0	0	0	0	0	0	0	0	0
24BD_k127_4597518_3	cobH-cbiC; precorrin-8X/cobalt-precorrin-8 methylmutase [EC:5.4.99.61 5.4.99.60]	Cobalamin biosynthesis, precorrin2 => cobinamide	1.59095	0	1.24239	0.250401	0	0	0	0.715144	0	0.222756
7BS_k127_2110909_2	cobS; cobaltochelatase CobS [EC:6.6.1.2]	Cobalamin biosynthesis, precorrin2 => cobinamide	2.00306	0.234033	2.6601	0.163605	0.860674	0.283027	1.97605	0.370735	3.24869	0
15BS_k127_1276544_2	cobT; cobaltochelatase CobT [EC:6.6.1.2]	Cobalamin biosynthesis, precorrin2 => cobinamide	0	0	0	0	0	0	1.41	0	1.255	0
7BS_k127_4158683_14	cbiGH-cobJ; cobalt-precorrin 5A hydrolase / precorrin-3B C17-methyltransferase [EC:3.7.1.12 2.1.1.131]	Cobalamin biosynthesis, precorrin2 => cobinamide	0	0	0	0	0.560448	0	0	0	0.666791	0
33BS_k127_2825750_4	cbiD; cobalt-precorrin-5B (C1)-methyltransferase [EC:2.1.1.195]	Cobalamin biosynthesis, precorrin2 => cobinamide	0	0	0.57642	0	0.612294	0	0.327074	0	0	0
18BD_k127_6638319_10	cbiT; cobalt-precorrin-6B (C15)-methyltransferase [EC:2.1.1.196]	Cobalamin biosynthesis, precorrin2 => cobinamide	0	0	0	0	0	0	2.39268	0	1.05598	0
4CD_k127_2061849_4	cbiE; cobalt-precorrin-7 (C5)-methyltransferase [EC:2.1.1.289]	Cobalamin biosynthesis, precorrin2 => cobinamide	0	0	0	0.251515	0.494276	0.579798	0	0	0	2.45758
24CD_k127_158452_1	cbiH60; cobalt-factor III methyltransferase [EC:2.1.1.272]	Cobalamin biosynthesis, precorrin2 => cobinamide	0	0	0	0.473118	0	0	0	0	0	0
28CS_k127_3150327_11	MMAB, pduO; cob(I)alamin adenosyltransferase [EC:2.5.1.17]	Cobalamin biosynthesis, cobinamide => cobalamin	0	0.843666	0	0.656783	0	0.371518	0	3.27291	0	0.369722
12CD_k127_3171834_5	cobP, cobU; adenosylcobinamide kinase / adenosylcobinamide-phosphate guanylyltransferase [EC:2.7.1.156 2.7.7.62]	Cobalamin biosynthesis, cobinamide => cobalamin	0	1.97994	0.135626	9.00621	8.51385	12.9661	0	2.4341	0	26.1437
15CD_k127_6952144_4	E2.7.8.26, cobS, cobV; adenosylcobinamide-GDP ribazoletransferase [EC:2.7.8.26]	Cobalamin biosynthesis, cobinamide => cobalamin	0	0	0	0	0	0	0	0	0	0
27CD_k127_4621632_8	cobB-cbiA; cobyrinic acid a,c-diamide synthase [EC:6.3.5.9 6.3.5.11]	Cobalamin biosynthesis, precorrin2 => cobinamide	0	0.336741	0	0.609975	0	0.476766	0	0	0	0
33BS_k127_2181584_1	cobN; cobaltochelatase CobN [EC:6.6.1.2]	Cobalamin biosynthesis, precorrin2 => cobinamide	1.42077	0	0.932799	0.351961	0.97246	0	0	0	0	0
18BS_k127_472919_4	cobI-cbiL; precorrin-2/cobalt-factor-2 C20-methyltransferase [EC:2.1.1.130 2.1.1.151]	Cobalamin biosynthesis, precorrin2 => cobinamide	0	0	0	0	0	0	1.46557	0	0	0
33CD_k127_1640071_4	cobK-cbiJ; precorrin-6A/cobalt-precorrin-6A reductase [EC:1.3.1.54 1.3.1.106]	Cobalamin biosynthesis, precorrin2 => cobinamide	0.598834	1.17894	0.639656	3.62891	0.480049	1.88367	0	0	0.564764	1.14211
18BD_k127_5595198_13	cobH-cbiC; precorrin-8X/cobalt-precorrin-8 methylmutase [EC:5.4.99.61 5.4.99.60]	Cobalamin biosynthesis, precorrin2 => cobinamide	4.1713	0	1.11844	0	0	0	0.800347	0	0	0
15CS_k127_527225_1	cobT; cobaltochelatase CobT [EC:6.6.1.2]	Cobalamin biosynthesis, precorrin2 => cobinamide	2.0657	1.33323	3.9944	2.04573	0.990389	0.541719	3.28834	2.10551	5.09294	1.09231
18BD_k127_1105963_1	MMAB, pduO; cob(I)alamin adenosyltransferase [EC:2.5.1.17]	Cobalamin biosynthesis, cobinamide => cobalamin	0	0	0	0	0	0	0	0	0	0
18BS_k127_949508_16	cbiB, cobD; adenosylcobinamide-phosphate synthase [EC:6.3.1.10]	Cobalamin biosynthesis, cobinamide => cobalamin	0	0	0	0	0	0	2.28248	0	0	0
12BD_k127_1571629_2	cobQ, cbiP; adenosylcobyric acid synthase [EC:6.3.5.10]	Cobalamin biosynthesis, cobinamide => cobalamin	0.594776	0	0	0	0	0	0	0	0	0
33CD_k127_3387453_10	E2.7.8.26, cobS, cobV; adenosylcobinamide-GDP ribazoletransferase [EC:2.7.8.26]	Cobalamin biosynthesis, cobinamide => cobalamin	0	0.771474	0	0	0	1.12885	0	0.201442	0	0
15CS_k127_2442024_1	cobB-cbiA; cobyrinic acid a,c-diamide synthase [EC:6.3.5.9 6.3.5.11]	Cobalamin biosynthesis, precorrin2 => cobinamide	0	0	0	0	0	0.470033	0	1.00308	0	0
28BS_k127_3323633_4	MMAB, pduO; cob(I)alamin adenosyltransferase [EC:2.5.1.17]	Cobalamin biosynthesis, cobinamide => cobalamin	0	0	0	0	0.866048	0.18435	0	0	0	0
45BS_k127_3983788_1	cobN; cobaltochelatase CobN [EC:6.6.1.2]	Cobalamin biosynthesis, precorrin2 => cobinamide	0.631234	0	0	0	0	0	0	0.769685	0	0
15CS_k127_976967_8	MMAB, pduO; cob(I)alamin adenosyltransferase [EC:2.5.1.17]	Cobalamin biosynthesis, cobinamide => cobalamin	0	0	0	0.279487	0	0	0	1.40962	0	0
18BS_k127_3458527_1	MMAB, pduO; cob(I)alamin adenosyltransferase [EC:2.5.1.17]	Cobalamin biosynthesis, cobinamide => cobalamin	0	0	0	0	0	0	0	0	0	0
18BD_k127_3173975_11	E2.7.8.26, cobS, cobV; adenosylcobinamide-GDP ribazoletransferase [EC:2.7.8.26]	Cobalamin biosynthesis, cobinamide => cobalamin	0	0	0	0	0.130725	0	4.56393	0	0	0
28CD_k127_4030019_4	cobQ, cbiP; adenosylcobyric acid synthase [EC:6.3.5.10]	Cobalamin biosynthesis, cobinamide => cobalamin	0	0	0	0	0	0	0	0	0	0
15CD_k127_2641386_1	cobP, cobU; adenosylcobinamide kinase / adenosylcobinamide-phosphate guanylyltransferase [EC:2.7.1.156 2.7.7.62]	Cobalamin biosynthesis, cobinamide => cobalamin	0	0.281313	0	0	0	0	0	0.981061	0	0
24BS_k127_1716765_1	cbiB, cobD; adenosylcobinamide-phosphate synthase [EC:6.3.1.10]	Cobalamin biosynthesis, cobinamide => cobalamin	0	0	0	0	0	0	0	0	0	0
24CS_k127_846895_1	cobC1, cobC; cobalamin biosynthetic protein	Cobalamin biosynthesis, cobinamide => cobalamin	0	0.264862	0	0	0	0	0	0.201433	0	0.951699
42CS_k127_691187_126	MMAB, pduO; cob(I)alamin adenosyltransferase [EC:2.5.1.17]	Cobalamin biosynthesis, cobinamide => cobalamin	0	4.32665	0	1.1256	0	0.413085	0	0	0.356256	0.216332
34BS_k127_469353_2	cobL; precorrin-6Y C5,15-methyltransferase (decarboxylating) [EC:2.1.1.132]	Cobalamin biosynthesis, precorrin2 => cobinamide	0	0	0	0	0.439189	0	0	0	2.03378	0
34BD_k127_1627817_2	cobB-cbiA; cobyrinic acid a,c-diamide synthase [EC:6.3.5.9 6.3.5.11]	Cobalamin biosynthesis, precorrin2 => cobinamide	0	0	0.271779	0	1.09241	0	0	0	0	0
24BS_k127_4356645_1	cobG; precorrin-3B synthase [EC:1.14.13.83]	Cobalamin biosynthesis, precorrin2 => cobinamide	0	0	0.329159	0	0	0	0	0	0	0
12CD_k127_6559308_2	cobN; cobaltochelatase CobN [EC:6.6.1.2]	Cobalamin biosynthesis, precorrin2 => cobinamide	0	0.396414	0	0	0	0	0	0	0	0.736952
34BS_k127_1696905_1	cobI-cbiL; precorrin-2/cobalt-factor-2 C20-methyltransferase [EC:2.1.1.130 2.1.1.151]	Cobalamin biosynthesis, precorrin2 => cobinamide	0.608907	0	2.15275	0	0.504871	0	0	0	0	0
12CD_k127_7549862_10	cobK-cbiJ; precorrin-6A/cobalt-precorrin-6A reductase [EC:1.3.1.54 1.3.1.106]	Cobalamin biosynthesis, precorrin2 => cobinamide	0	1.20592	0	0	0.163043	0	0	0	0	0
15CD_k127_5826139_1	cobM, cbiF; precorrin-4/cobalt-precorrin-4 C11-methyltransferase [EC:2.1.1.133 2.1.1.271]	Cobalamin biosynthesis, precorrin2 => cobinamide	0	0	0.149171	0	0	0	0	0.38674	0	0.25046
42CD_k127_614851_8	cobS; cobaltochelatase CobS [EC:6.6.1.2]	Cobalamin biosynthesis, precorrin2 => cobinamide	0	0.666667	0	0.136986	0.13242	0	0	0	0	0
7BD_k127_4763115_4	cobT; cobaltochelatase CobT [EC:6.6.1.2]	Cobalamin biosynthesis, precorrin2 => cobinamide	0	0	0.370441	0.2905	0	0.628499	0	0	4.17992	0
12BS_k127_228851_1	cobIJ; precorrin-2 C20-methyltransferase / precorrin-3B C17-methyltransferase [EC:2.1.1.130 2.1.1.131]	Cobalamin biosynthesis, precorrin2 => cobinamide	0.207153	0.212963	0	0.350763	0	0	0	0	0	2.46133
18BS_k127_537488_1	cbiE; cobalt-precorrin-7 (C5)-methyltransferase [EC:2.1.1.289]	Cobalamin biosynthesis, precorrin2 => cobinamide	0	0	0	0	0	0	2.03994	0	0	0
34BS_k127_3411440_1	cbiX; sirohydrochlorin cobaltochelatase [EC:4.99.1.3]	Cobalamin biosynthesis, precorrin2 => cobinamide	0	0	0	0	0.473639	0	0	0	0	0
12BS_k127_2311013_8	cbiH60; cobalt-factor III methyltransferase [EC:2.1.1.272]	Cobalamin biosynthesis, precorrin2 => cobinamide	1.72674	0	0	0	0	0	0	0	0	0
18CS_k127_1943297_1	MMAB, pduO; cob(I)alamin adenosyltransferase [EC:2.5.1.17]	Cobalamin biosynthesis, cobinamide => cobalamin	0	0	0	0	0	0	0	0.509259	0	0
15CS_k127_4854899_4	cobP, cobU; adenosylcobinamide kinase / adenosylcobinamide-phosphate guanylyltransferase [EC:2.7.1.156 2.7.7.62]	Cobalamin biosynthesis, cobinamide => cobalamin	0.411232	1.52355	0.5625	0	0.139493	0.443841	0	0.586956	0	0
7CS_k127_2611925_73	E2.7.8.26, cobS, cobV; adenosylcobinamide-GDP ribazoletransferase [EC:2.7.8.26]	Cobalamin biosynthesis, cobinamide => cobalamin	0	0	0	0	0	0	0	0	0	1.07027
33CD_k127_1380505_2	cobA, btuR; cob(I)alamin adenosyltransferase [EC:2.5.1.17]	Cobalamin biosynthesis, cobinamide => cobalamin	0.214174	0	0	1.67796	0	5.22118	0	0	0	0
15CS_k127_3824941_5	cobF; precorrin-6A synthase [EC:2.1.1.152]	Cobalamin biosynthesis, precorrin2 => cobinamide	0	0	0	0	0	0	0	0.702233	0	0
24BS_k127_4761837_2	cobG; precorrin-3B synthase [EC:1.14.13.83]	Cobalamin biosynthesis, precorrin2 => cobinamide	0.624093	0.760023	0.520046	0	0	0	0	0.496564	0	0.386789
24CD_k127_477984_3	cobI-cbiL; precorrin-2/cobalt-factor-2 C20-methyltransferase [EC:2.1.1.130 2.1.1.151]	Cobalamin biosynthesis, precorrin2 => cobinamide	0	0	0	3.39038	0	0.488141	0	0.291346	0	0
34CS_k127_2580899_2	cobK-cbiJ; precorrin-6A/cobalt-precorrin-6A reductase [EC:1.3.1.54 1.3.1.106]	Cobalamin biosynthesis, precorrin2 => cobinamide	0	0.251878	0	0.394281	0	1.29203	0	0	0	0.597054
34CD_k127_1732827_4	cobM, cbiF; precorrin-4/cobalt-precorrin-4 C11-methyltransferase [EC:2.1.1.133 2.1.1.271]	Cobalamin biosynthesis, precorrin2 => cobinamide	0	2.14082	0	3.65447	0.473577	14.09	0	0.672909	0	7.51336
21BD_k127_1662237_14	cbiX; sirohydrochlorin cobaltochelatase [EC:4.99.1.3]	Cobalamin biosynthesis, precorrin2 => cobinamide	0	0	4.19697	0	0	0	0	0	0	0
18CD_k127_3160805_3	cbiB, cobD; adenosylcobinamide-phosphate synthase [EC:6.3.1.10]	Cobalamin biosynthesis, cobinamide => cobalamin	0	0	0	0.498619	0	0	0	0.944061	0	0.364181
21CD_k127_2227214_17	cobP, cobU; adenosylcobinamide kinase / adenosylcobinamide-phosphate guanylyltransferase [EC:2.7.1.156 2.7.7.62]	Cobalamin biosynthesis, cobinamide => cobalamin	0	0.965753	0	2.29909	2.37534	2.75479	0	1.22192	0	4.31781
27CS_k127_5916700_4	cobQ, cbiP; adenosylcobyric acid synthase [EC:6.3.5.10]	Cobalamin biosynthesis, cobinamide => cobalamin	0	0	0	0.479327	0.209843	0	0	0.579034	0	0
12CD_k127_8245180_11	E2.7.8.26, cobS, cobV; adenosylcobinamide-GDP ribazoletransferase [EC:2.7.8.26]	Cobalamin biosynthesis, cobinamide => cobalamin	0	1.32853	0.483784	0.73964	0	0	0	5.37928	0	0
28CD_k127_3865906_8	cobA, btuR; cob(I)alamin adenosyltransferase [EC:2.5.1.17]	Cobalamin biosynthesis, cobinamide => cobalamin	0	0	0	0	0	0.299107	0	0	0	0
45CS_k127_406170_1	cobL; precorrin-6Y C5,15-methyltransferase (decarboxylating) [EC:2.1.1.132]	Cobalamin biosynthesis, precorrin2 => cobinamide	0	0.796002	0.288054	0	0	0	0	0.378613	0	0
4CD_k127_103048_1	cobN; cobaltochelatase CobN [EC:6.6.1.2]	Cobalamin biosynthesis, precorrin2 => cobinamide	0	0	0	0.710748	1.15874	0.507429	0	0.583952	0	3.3997
7CS_k127_6623250_4	MMAB, pduO; cob(I)alamin adenosyltransferase [EC:2.5.1.17]	Cobalamin biosynthesis, cobinamide => cobalamin	0.166667	0.166667	0.166667	0	0	0	0.25	0.25	0.333333	0
21CD_k127_5059023_7	cobA, btuR; cob(I)alamin adenosyltransferase [EC:2.5.1.17]	Cobalamin biosynthesis, cobinamide => cobalamin	0.810196	0.324314	0.294118	1.28078	1.88667	0.446667	0	0	0	3.3051
21CD_k127_6270698_3	E2.7.8.26, cobS, cobV; adenosylcobinamide-GDP ribazoletransferase [EC:2.7.8.26]	Cobalamin biosynthesis, cobinamide => cobalamin	0	0.338269	0	0.609175	0	0.337398	0	0	0	0
7CS_k127_1723610_2	cobP, cobU; adenosylcobinamide kinase / adenosylcobinamide-phosphate guanylyltransferase [EC:2.7.1.156 2.7.7.62]	Cobalamin biosynthesis, cobinamide => cobalamin	0	0	0	0	0	0	0	0.392125	0	0.49037
12BS_k127_1262607_3	cobC1, cobC; cobalamin biosynthetic protein	Cobalamin biosynthesis, cobinamide => cobalamin	0	0	0.149464	0	0	0	0	0	0	0
42BD_k127_5074030_2	MMAB, pduO; cob(I)alamin adenosyltransferase [EC:2.5.1.17]	Cobalamin biosynthesis, cobinamide => cobalamin	0.751643	0.207981	0	0	0	0	0.367606	0	0	0
21CD_k127_2616297_1	cobB-cbiA; cobyrinic acid a,c-diamide synthase [EC:6.3.5.9 6.3.5.11]	Cobalamin biosynthesis, precorrin2 => cobinamide	0	0.875453	0	1.46241	0	0.835145	0	0	0	0.65942
24BS_k127_5830721_3	cobG; precorrin-3B synthase [EC:1.14.13.83]	Cobalamin biosynthesis, precorrin2 => cobinamide	0	0	0.401813	0	0	0	0	0	0	0
12BS_k127_2309744_1	cobN; cobaltochelatase CobN [EC:6.6.1.2]	Cobalamin biosynthesis, precorrin2 => cobinamide	0.647242	0	0.522873	0	0	0	0	0	0	0
28BD_k127_1421777_15	cobI-cbiL; precorrin-2/cobalt-factor-2 C20-methyltransferase [EC:2.1.1.130 2.1.1.151]	Cobalamin biosynthesis, precorrin2 => cobinamide	0	0	0	0	0.172619	0	0	0	0	0
28CS_k127_2370303_7	cobK-cbiJ; precorrin-6A/cobalt-precorrin-6A reductase [EC:1.3.1.54 1.3.1.106]	Cobalamin biosynthesis, precorrin2 => cobinamide	2.39472	2.76559	6.00095	8.26813	7.58874	8.32347	0	5.61355	0	5.22328
12CS_k127_3732211_4	E2.1.1.131, cobJ, cbiH; precorrin-3B C17-methyltransferase [EC:2.1.1.131]	Cobalamin biosynthesis, precorrin2 => cobinamide	0	1.88275	0	14.62	0	5.61203	0	6.68462	0	1.59239
1BD_k127_1044605_3	cobM, cbiF; precorrin-4/cobalt-precorrin-4 C11-methyltransferase [EC:2.1.1.133 2.1.1.271]	Cobalamin biosynthesis, precorrin2 => cobinamide	0	0.345841	1.31801	0.27267	0.858349	0	0	0.622889	1.4212	0
21BS_k127_1571702_4	cobT; cobaltochelatase CobT [EC:6.6.1.2]	Cobalamin biosynthesis, precorrin2 => cobinamide	0	0	2.34607	0	0	0	0	0	0	0
7BS_k127_2270777_3	cbiGH-cobJ; cobalt-precorrin 5A hydrolase / precorrin-3B C17-methyltransferase [EC:3.7.1.12 2.1.1.131]	Cobalamin biosynthesis, precorrin2 => cobinamide	0	0	0	0	0	0	0	0	0.292611	0
15CD_k127_3674766_5	cbiD; cobalt-precorrin-5B (C1)-methyltransferase [EC:2.1.1.195]	Cobalamin biosynthesis, precorrin2 => cobinamide	0	0	0	0	0	0	0	0	0	0
18CD_k127_6669623_2	cbiE; cobalt-precorrin-7 (C5)-methyltransferase [EC:2.1.1.289]	Cobalamin biosynthesis, precorrin2 => cobinamide	0.524691	0	0	0	0	0	0	1.56574	0.252778	0
12BD_k127_2345905_1	cbiX; sirohydrochlorin cobaltochelatase [EC:4.99.1.3]	Cobalamin biosynthesis, precorrin2 => cobinamide	2.47761	0	1.5058	0	0.394417	0	0	0	0	0
34CD_k127_5065874_1	cobQ, cbiP; adenosylcobyric acid synthase [EC:6.3.5.10]	Cobalamin biosynthesis, cobinamide => cobalamin	0	0	0	0.845392	0.747201	0.354005	0	1.26292	0	0
18BD_k127_5644129_5	E2.7.8.26, cobS, cobV; adenosylcobinamide-GDP ribazoletransferase [EC:2.7.8.26]	Cobalamin biosynthesis, cobinamide => cobalamin	0.486934	0	0	0.285851	0.642129	0	1.59178	0	0	0
24CD_k127_1443972_1	cobA, btuR; cob(I)alamin adenosyltransferase [EC:2.5.1.17]	Cobalamin biosynthesis, cobinamide => cobalamin	0	0.310976	0	0.800813	0	0	0	0	0	0
42CS_k127_2617756_5	cobL; precorrin-6Y C5,15-methyltransferase (decarboxylating) [EC:2.1.1.132]	Cobalamin biosynthesis, precorrin2 => cobinamide	0	0.554805	0.661411	0	0	0	0	0	0	0.293544
12BS_k127_326803_5	cobB-cbiA; cobyrinic acid a,c-diamide synthase [EC:6.3.5.9 6.3.5.11]	Cobalamin biosynthesis, precorrin2 => cobinamide	1.1219	0	0	0	0	0	0.988848	0	0	0
4CD_k127_881268_1	cobM, cbiF; precorrin-4/cobalt-precorrin-4 C11-methyltransferase [EC:2.1.1.133 2.1.1.271]	Cobalamin biosynthesis, precorrin2 => cobinamide	0	0	0	0	0.157908	0.591448	0	0	0	2.17388
21CD_k127_7730635_5	cobH-cbiC; precorrin-8X/cobalt-precorrin-8 methylmutase [EC:5.4.99.61 5.4.99.60]	Cobalamin biosynthesis, precorrin2 => cobinamide	0	1.00728	0	0.613793	1.82797	1.47931	0	0	0	1.08123
15BS_k127_2221693_4	cobT; cobaltochelatase CobT [EC:6.6.1.2]	Cobalamin biosynthesis, precorrin2 => cobinamide	0.482346	0	0	0	0	0	0.81037	0	0.295185	0
12CD_k127_3128662_1	cobIJ; precorrin-2 C20-methyltransferase / precorrin-3B C17-methyltransferase [EC:2.1.1.130 2.1.1.131]	Cobalamin biosynthesis, precorrin2 => cobinamide	0	0.182893	0	0	0	0.703526	0	0	0	0
15CS_k127_1968481_8	cbiX; sirohydrochlorin cobaltochelatase [EC:4.99.1.3]	Cobalamin biosynthesis, precorrin2 => cobinamide	0.599951	1.52981	1.80474	0	0	0	0	1.9989	0	0
42CS_k127_1554536_2	cbiB, cobD; adenosylcobinamide-phosphate synthase [EC:6.3.1.10]	Cobalamin biosynthesis, cobinamide => cobalamin	0.537138	1.27808	0	0.26087	0	0.425725	0	0	0	0
12CD_k127_4060297_7	cobP, cobU; adenosylcobinamide kinase / adenosylcobinamide-phosphate guanylyltransferase [EC:2.7.1.156 2.7.7.62]	Cobalamin biosynthesis, cobinamide => cobalamin	0	0	0	0.98448	0	0.623482	0	0	0	0
28CD_k127_4663075_5	cobQ, cbiP; adenosylcobyric acid synthase [EC:6.3.5.10]	Cobalamin biosynthesis, cobinamide => cobalamin	0.628879	0.396146	0.759009	1.18268	0.56982	1.06031	0	0.567943	0.465215	0.618368
15CD_k127_4802606_8	cobA, btuR; cob(I)alamin adenosyltransferase [EC:2.5.1.17]	Cobalamin biosynthesis, cobinamide => cobalamin	0	0.940304	0	1.82171	0	1.46434	0	2.26082	0	0.788461
27BS_k127_491188_1	cobL; precorrin-6Y C5,15-methyltransferase (decarboxylating) [EC:2.1.1.132]	Cobalamin biosynthesis, precorrin2 => cobinamide	0.864035	0.159357	2.32456	0.675439	0.608187	0.168129	0.54386	0.557018	0.166667	0
15CD_k127_2724535_3	cobB-cbiA; cobyrinic acid a,c-diamide synthase [EC:6.3.5.9 6.3.5.11]	Cobalamin biosynthesis, precorrin2 => cobinamide	0.346377	0	0	0	0.167472	0	0	1.29469	0	0
4CS_k127_24473_2	cobH-cbiC; precorrin-8X/cobalt-precorrin-8 methylmutase [EC:5.4.99.61 5.4.99.60]	Cobalamin biosynthesis, precorrin2 => cobinamide	0	0.208043	0	1.10131	0.522815	0.686002	0	0	0	1.12877
28BD_k127_2225446_3	MMAB, pduO; cob(I)alamin adenosyltransferase [EC:2.5.1.17]	Cobalamin biosynthesis, cobinamide => cobalamin	0	0	0.91712	0.191576	1.87364	0.153533	2.38859	0	1.39447	0.828351
12CS_k127_4377855_2	cobN; cobaltochelatase CobN [EC:6.6.1.2]	Cobalamin biosynthesis, precorrin2 => cobinamide	0	0.336667	0	0	0	0	0	0	0	0
18CD_k127_6485634_7	MMAB, pduO; cob(I)alamin adenosyltransferase [EC:2.5.1.17]	Cobalamin biosynthesis, cobinamide => cobalamin	0.281277	0.430009	0	0	0	0	0	1.77625	0	0.458005
27BS_k127_1263238_23	cobA, btuR; cob(I)alamin adenosyltransferase [EC:2.5.1.17]	Cobalamin biosynthesis, cobinamide => cobalamin	0	0	0	0	0	0	0	0	0.74495	0
42CS_k127_1772266_1	cobC1, cobC; cobalamin biosynthetic protein	Cobalamin biosynthesis, cobinamide => cobalamin	0	1.2213	0	0	0	0.884163	0	0.464212	0	0
34BD_k127_922985_4	cobL; precorrin-6Y C5,15-methyltransferase (decarboxylating) [EC:2.1.1.132]	Cobalamin biosynthesis, precorrin2 => cobinamide	0	0	0	0	0	0	0	0	0	0
21CS_k127_957414_1	cobB-cbiA; cobyrinic acid a,c-diamide synthase [EC:6.3.5.9 6.3.5.11]	Cobalamin biosynthesis, precorrin2 => cobinamide	0	0	0	1.50629	0	0.631132	0.304245	0	0	0
24BS_k127_1655179_4	cobF; precorrin-6A synthase [EC:2.1.1.152]	Cobalamin biosynthesis, precorrin2 => cobinamide	0.276719	0.299827	0.495667	0.380994	0	0.426632	0	0.838388	0	0.683998
1BD_k127_334188_3	cobG; precorrin-3B synthase [EC:1.14.13.83]	Cobalamin biosynthesis, precorrin2 => cobinamide	0.331986	1.5611	0	0.268194	0.495508	0.666217	0	0	1.74483	0.55301
7BD_k127_1176886_30	cobN; cobaltochelatase CobN [EC:6.6.1.2]	Cobalamin biosynthesis, precorrin2 => cobinamide	0	0	0	0	0	0	0	0	1.73761	0
7BS_k127_3130859_7	E2.1.1.131, cobJ, cbiH; precorrin-3B C17-methyltransferase [EC:2.1.1.131]	Cobalamin biosynthesis, precorrin2 => cobinamide	0	0	0	0	0	0	0	0	0.537538	0
34CS_k127_2628989_2	cobM, cbiF; precorrin-4/cobalt-precorrin-4 C11-methyltransferase [EC:2.1.1.133 2.1.1.271]	Cobalamin biosynthesis, precorrin2 => cobinamide	0	0	0	0.518318	0	1.03213	0	0	0	0
15CS_k127_2247187_4	cobT; cobaltochelatase CobT [EC:6.6.1.2]	Cobalamin biosynthesis, precorrin2 => cobinamide	1.78858	2.51142	0	3.35463	0.896296	3.0125	0	1.91505	0	2.63981
4BS_k127_2110399_1	cobIJ; precorrin-2 C20-methyltransferase / precorrin-3B C17-methyltransferase [EC:2.1.1.130 2.1.1.131]	Cobalamin biosynthesis, precorrin2 => cobinamide	0	0	0	0	0	0	0	0	1.27782	0
21BD_k127_4032667_12	cbiGH-cobJ; cobalt-precorrin 5A hydrolase / precorrin-3B C17-methyltransferase [EC:3.7.1.12 2.1.1.131]	Cobalamin biosynthesis, precorrin2 => cobinamide	0	0	0.524807	0	0	0	0	0	0	0
42BD_k127_2142194_20	cbiD; cobalt-precorrin-5B (C1)-methyltransferase [EC:2.1.1.195]	Cobalamin biosynthesis, precorrin2 => cobinamide	0.579688	0	0	0	0	0	0	0	0	0
4BS_k127_667292_1	cbiX; sirohydrochlorin cobaltochelatase [EC:4.99.1.3]	Cobalamin biosynthesis, precorrin2 => cobinamide	0	0	0	0.140399	0	0	1.47011	0	3.00408	0
21BD_k127_409023_2	cbiH60; cobalt-factor III methyltransferase [EC:2.1.1.272]	Cobalamin biosynthesis, precorrin2 => cobinamide	1.56417	0	0.279931	0	0	0	4.46512	0	0	0
28CD_k127_1767328_2	MMAB, pduO; cob(I)alamin adenosyltransferase [EC:2.5.1.17]	Cobalamin biosynthesis, cobinamide => cobalamin	0.473507	0	0	0.534682	1.09827	1.00289	2.32225	4.84682	0	0
12BD_k127_1439957_16	cobQ, cbiP; adenosylcobyric acid synthase [EC:6.3.5.10]	Cobalamin biosynthesis, cobinamide => cobalamin	3.7332	0	0.858912	0	0.801088	0	0	0	0	0
12BS_k127_979756_2	E2.7.8.26, cobS, cobV; adenosylcobinamide-GDP ribazoletransferase [EC:2.7.8.26]	Cobalamin biosynthesis, cobinamide => cobalamin	1.03555	0	1.16949	0	0.745763	0	2.81427	0	0.408427	0
21BD_k127_2695787_7	cobL; precorrin-6Y C5,15-methyltransferase (decarboxylating) [EC:2.1.1.132]	Cobalamin biosynthesis, precorrin2 => cobinamide	0	0	0.524652	0	0	0	0	0	0	0
7BD_k127_1652075_3	cobB-cbiA; cobyrinic acid a,c-diamide synthase [EC:6.3.5.9 6.3.5.11]	Cobalamin biosynthesis, precorrin2 => cobinamide	0	0	0	0	0	0	0	0	1.72642	0
21CD_k127_2132785_7	cobF; precorrin-6A synthase [EC:2.1.1.152]	Cobalamin biosynthesis, precorrin2 => cobinamide	0	0	0	0	0	0	0	0	0	0
21BD_k127_1089435_37	cobG; precorrin-3B synthase [EC:1.14.13.83]	Cobalamin biosynthesis, precorrin2 => cobinamide	0	0	1.38504	1.11517	0	0.248378	0	1.10401	0	0
34BD_k127_1279413_5	cobK-cbiJ; precorrin-6A/cobalt-precorrin-6A reductase [EC:1.3.1.54 1.3.1.106]	Cobalamin biosynthesis, precorrin2 => cobinamide	0	0	0	0	0	0	0	0	0	0
34CD_k127_1398097_1	cobT; cobaltochelatase CobT [EC:6.6.1.2]	Cobalamin biosynthesis, precorrin2 => cobinamide	0	0	0	0.221043	0	0.388152	0	0	0	0
28CS_k127_2322493_1	cbiX; sirohydrochlorin cobaltochelatase [EC:4.99.1.3]	Cobalamin biosynthesis, precorrin2 => cobinamide	0	0	0	0.183143	0	0.214195	0	0	0	0
42CS_k127_4481946_2	E2.7.8.26, cobS, cobV; adenosylcobinamide-GDP ribazoletransferase [EC:2.7.8.26]	Cobalamin biosynthesis, cobinamide => cobalamin	0	0.37415	0	0	0	0	0	0	0	0
28CS_k127_2125857_17	cobM, cbiF; precorrin-4/cobalt-precorrin-4 C11-methyltransferase [EC:2.1.1.133 2.1.1.271]	Cobalamin biosynthesis, precorrin2 => cobinamide	0	0	0	0	0	0.373457	0	0	0	0
18CD_k127_375366_2	E2.7.8.26, cobS, cobV; adenosylcobinamide-GDP ribazoletransferase [EC:2.7.8.26]	Cobalamin biosynthesis, cobinamide => cobalamin	0	0	0	0	0	0	0.198365	0.429432	0	0
28CS_k127_1091328_1	cobQ, cbiP; adenosylcobyric acid synthase [EC:6.3.5.10]	Cobalamin biosynthesis, cobinamide => cobalamin	0	0	0	0	0	0.342382	0	0	0	0
27CD_k127_7726918_4	cobP, cobU; adenosylcobinamide kinase / adenosylcobinamide-phosphate guanylyltransferase [EC:2.7.1.156 2.7.7.62]	Cobalamin biosynthesis, cobinamide => cobalamin	0	0.275591	0.532808	1.5748	0.488189	1.77822	0	0.466535	0.817585	0.538058
34CS_k127_6172965_11	cbiB, cobD; adenosylcobinamide-phosphate synthase [EC:6.3.1.10]	Cobalamin biosynthesis, cobinamide => cobalamin	0.296501	0.185543	0	0.5686	0	0.337477	0	0	0	0.43232
21BD_k127_4614465_3	cobC1, cobC; cobalamin biosynthetic protein	Cobalamin biosynthesis, cobinamide => cobalamin	0.31347	1.85137	0.641324	0.874201	0	0.856393	0	0.690068	0.34726	1.40091
15BS_k127_974796_2	MMAB, pduO; cob(I)alamin adenosyltransferase [EC:2.5.1.17]	Cobalamin biosynthesis, cobinamide => cobalamin	0	0	3.09041	0	0.617808	0	20.1322	0	14.8192	0
12BD_k127_1432147_7	cobL; precorrin-6Y C5,15-methyltransferase (decarboxylating) [EC:2.1.1.132]	Cobalamin biosynthesis, precorrin2 => cobinamide	2.86652	0.761853	0.820569	0.33151	0.287381	0	0	0.818381	0	0
7BS_k127_3151430_9	cobB-cbiA; cobyrinic acid a,c-diamide synthase [EC:6.3.5.9 6.3.5.11]	Cobalamin biosynthesis, precorrin2 => cobinamide	0	0	0	0	0	0	0	0	3.55787	0
42BD_k127_3737800_4	cobG; precorrin-3B synthase [EC:1.14.13.83]	Cobalamin biosynthesis, precorrin2 => cobinamide	0	0	0	0	0	0	0	0	0	0
15CS_k127_1159361_1	cobN; cobaltochelatase CobN [EC:6.6.1.2]	Cobalamin biosynthesis, precorrin2 => cobinamide	0	0	0.26936	0	0	0	0	0	0	0
34CS_k127_5206872_30	cobI-cbiL; precorrin-2/cobalt-factor-2 C20-methyltransferase [EC:2.1.1.130 2.1.1.151]	Cobalamin biosynthesis, precorrin2 => cobinamide	0	0	0	0	0.352417	1.33715	0	0	0	0.312977
33BS_k127_2653580_2	cobK-cbiJ; precorrin-6A/cobalt-precorrin-6A reductase [EC:1.3.1.54 1.3.1.106]	Cobalamin biosynthesis, precorrin2 => cobinamide	0	0	0	0	1.12524	0	0	0.253321	0	0
15CD_k127_1731568_7	cobM, cbiF; precorrin-4/cobalt-precorrin-4 C11-methyltransferase [EC:2.1.1.133 2.1.1.271]	Cobalamin biosynthesis, precorrin2 => cobinamide	0	0	0.972554	0	0	0	0	0.371122	0	0
7BS_k127_1584364_94	cobS; cobaltochelatase CobS [EC:6.6.1.2]	Cobalamin biosynthesis, precorrin2 => cobinamide	0	0	0	0	0	0	0	0	2.56982	0
1BD_k127_1026701_1	cbiGH-cobJ; cobalt-precorrin 5A hydrolase / precorrin-3B C17-methyltransferase [EC:3.7.1.12 2.1.1.131]	Cobalamin biosynthesis, precorrin2 => cobinamide	0.447336	0	1.43212	0	0	0	0	0	0.691629	0
33CD_k127_1596847_5	cbiE; cobalt-precorrin-7 (C5)-methyltransferase [EC:2.1.1.289]	Cobalamin biosynthesis, precorrin2 => cobinamide	0	0	0	0.160741	0	0	0	0	0	0
7BS_k127_3701484_9	cbiH60; cobalt-factor III methyltransferase [EC:2.1.1.272]	Cobalamin biosynthesis, precorrin2 => cobinamide	0	0	0	0	0	0	0	0	1.93393	0
42CS_k127_4448928_4	MMAB, pduO; cob(I)alamin adenosyltransferase [EC:2.5.1.17]	Cobalamin biosynthesis, cobinamide => cobalamin	0	1.26127	0.725906	0.312113	0	0.481874	0	0	0	0
42CS_k127_3414823_5	cobP, cobU; adenosylcobinamide kinase / adenosylcobinamide-phosphate guanylyltransferase [EC:2.7.1.156 2.7.7.62]	Cobalamin biosynthesis, cobinamide => cobalamin	0.397155	0.471918	0.426331	0.439825	0	0.192925	0	1.03063	0	1.70168
34CS_k127_3732651_17	cobQ, cbiP; adenosylcobyric acid synthase [EC:6.3.5.10]	Cobalamin biosynthesis, cobinamide => cobalamin	0	0.849285	0	0	0	0.273927	0	0	0	0
21CD_k127_604508_6	E2.7.8.26, cobS, cobV; adenosylcobinamide-GDP ribazoletransferase [EC:2.7.8.26]	Cobalamin biosynthesis, cobinamide => cobalamin	0	0	0	0.99218	0.252933	1.42864	0	0.266862	0	0.588465
15CD_k127_5018349_6	cobA, btuR; cob(I)alamin adenosyltransferase [EC:2.5.1.17]	Cobalamin biosynthesis, cobinamide => cobalamin	0	0	0	0	0	0	0	0	0	0
15CD_k127_3846021_1	cobB-cbiA; cobyrinic acid a,c-diamide synthase [EC:6.3.5.9 6.3.5.11]	Cobalamin biosynthesis, precorrin2 => cobinamide	0.474886	3.80822	0.33105	1.28767	0.675799	0.16895	0	0.506849	0.506849	2.13927
27CD_k127_568718_2	cobF; precorrin-6A synthase [EC:2.1.1.152]	Cobalamin biosynthesis, precorrin2 => cobinamide	0	0	0	0	0	0	0	0	0	0
7BS_k127_5344718_1	cobN; cobaltochelatase CobN [EC:6.6.1.2]	Cobalamin biosynthesis, precorrin2 => cobinamide	0.151709	0.2151	0	0	0.27849	0	1.06624	0.255342	6.54772	0
21CS_k127_131924_4	cobM, cbiF; precorrin-4/cobalt-precorrin-4 C11-methyltransferase [EC:2.1.1.133 2.1.1.271]	Cobalamin biosynthesis, precorrin2 => cobinamide	0	0	0	0	0	0	0	0	0	0.202429
7BS_k127_520043_1	cobT; cobaltochelatase CobT [EC:6.6.1.2]	Cobalamin biosynthesis, precorrin2 => cobinamide	0	0	0	0	0	0	0	0	2.88539	0
18CD_k127_2750985_5	cobIJ; precorrin-2 C20-methyltransferase / precorrin-3B C17-methyltransferase [EC:2.1.1.130 2.1.1.131]	Cobalamin biosynthesis, precorrin2 => cobinamide	0	0	0	0	0	0	0	0	0	0
12CS_k127_566190_6	MMAB, pduO; cob(I)alamin adenosyltransferase [EC:2.5.1.17]	Cobalamin biosynthesis, cobinamide => cobalamin	0	0.740642	0	0.713013	0	0	0.397727	1.56885	0.268271	0
34CD_k127_3864441_7	cobP, cobU; adenosylcobinamide kinase / adenosylcobinamide-phosphate guanylyltransferase [EC:2.7.1.156 2.7.7.62]	Cobalamin biosynthesis, cobinamide => cobalamin	1.38156	2.21543	1.09057	2.41372	1.28778	2.92551	0.330386	4.64148	0.369775	1.50054
34BD_k127_2156428_2	cobA, btuR; cob(I)alamin adenosyltransferase [EC:2.5.1.17]	Cobalamin biosynthesis, cobinamide => cobalamin	0	0	0	0	0.631352	0	0	0	0	0
34BS_k127_3045891_3	cobB-cbiA; cobyrinic acid a,c-diamide synthase [EC:6.3.5.9 6.3.5.11]	Cobalamin biosynthesis, precorrin2 => cobinamide	0	0	0	0	0.526106	0	0	0	0	0
24CS_k127_548058_1	cobN; cobaltochelatase CobN [EC:6.6.1.2]	Cobalamin biosynthesis, precorrin2 => cobinamide	0	0	0	0.768239	0.825171	0	0	0	0	2.53829
28BD_k127_4110709_1	cobM, cbiF; precorrin-4/cobalt-precorrin-4 C11-methyltransferase [EC:2.1.1.133 2.1.1.271]	Cobalamin biosynthesis, precorrin2 => cobinamide	0	0	0	0	0.198246	0	0	0	0	0.168421
4CD_k127_744004_1	cobN; cobaltochelatase CobN [EC:6.6.1.2]	Cobalamin biosynthesis, precorrin2 => cobinamide	0	0	0	0	0	0	0	0	0	0.419962
7CS_k127_3678428_4	MMAB, pduO; cob(I)alamin adenosyltransferase [EC:2.5.1.17]	Cobalamin biosynthesis, cobinamide => cobalamin	0	0	0	0	0	0	0	0	0	0
15CS_k127_5869557_2	MMAB, pduO; cob(I)alamin adenosyltransferase [EC:2.5.1.17]	Cobalamin biosynthesis, cobinamide => cobalamin	0.204715	0.663772	1.29694	0	0.31555	0	2.12779	2.38586	1.28122	0.298594
1CS_k127_1140651_2	E2.7.8.26, cobS, cobV; adenosylcobinamide-GDP ribazoletransferase [EC:2.7.8.26]	Cobalamin biosynthesis, cobinamide => cobalamin	0.205128	2.03408	0	7.85084	7.06504	14.3877	0	1.69184	0.132896	23.9265
34CS_k127_6086304_1	cobQ, cbiP; adenosylcobyric acid synthase [EC:6.3.5.10]	Cobalamin biosynthesis, cobinamide => cobalamin	0	0	0	0	0	0	0	0	0	0
28BS_k127_3661268_4	cobP, cobU; adenosylcobinamide kinase / adenosylcobinamide-phosphate guanylyltransferase [EC:2.7.1.156 2.7.7.62]	Cobalamin biosynthesis, cobinamide => cobalamin	0.782986	0.603009	0.458333	0	0.247106	0	0	0.212674	0	0.68287
28CD_k127_2171329_2	cbiB, cobD; adenosylcobinamide-phosphate synthase [EC:6.3.1.10]	Cobalamin biosynthesis, cobinamide => cobalamin	0	0	0	0	0	1.19565	0	0	0	0
42CS_k127_1959420_3	cobC1, cobC; cobalamin biosynthetic protein	Cobalamin biosynthesis, cobinamide => cobalamin	0	0.500625	0.275625	0.306875	0	0.615208	0	0.358125	0	1.24875
21CS_k127_260954_1	MMAB, pduO; cob(I)alamin adenosyltransferase [EC:2.5.1.17]	Cobalamin biosynthesis, cobinamide => cobalamin	1.14072	1.7445	0	1.44182	0.167453	0	0	1.46108	0	0.566824
15BS_k127_2302837_2	cobL; precorrin-6Y C5,15-methyltransferase (decarboxylating) [EC:2.1.1.132]	Cobalamin biosynthesis, precorrin2 => cobinamide	0.462531	0	0	0	0.247261	0	3.61506	0.323966	4.83386	0
28BD_k127_3929699_2	cobN; cobaltochelatase CobN [EC:6.6.1.2]	Cobalamin biosynthesis, precorrin2 => cobinamide	0	0	0	0	0.94471	0	0	0	0	0
21BD_k127_1223542_4	cobI-cbiL; precorrin-2/cobalt-factor-2 C20-methyltransferase [EC:2.1.1.130 2.1.1.151]	Cobalamin biosynthesis, precorrin2 => cobinamide	0	0	0.819686	0	0	0	0	0	0	0
7BS_k127_4585894_4	cobK-cbiJ; precorrin-6A/cobalt-precorrin-6A reductase [EC:1.3.1.54 1.3.1.106]	Cobalamin biosynthesis, precorrin2 => cobinamide	0.168421	0.154386	0.157895	0	0.331579	0.152632	0.221053	0	0.336842	0
12BS_k127_1958258_57	cobM, cbiF; precorrin-4/cobalt-precorrin-4 C11-methyltransferase [EC:2.1.1.133 2.1.1.271]	Cobalamin biosynthesis, precorrin2 => cobinamide	1.61442	0	0	0	0	0	0	0	0	0
4CD_k127_448212_1	cobS; cobaltochelatase CobS [EC:6.6.1.2]	Cobalamin biosynthesis, precorrin2 => cobinamide	0.55031	3.64606	1.86082	4.23293	1.55142	7.51817	0	3.749	0	4.54366
15BD_k127_1916964_130	cobT; cobaltochelatase CobT [EC:6.6.1.2]	Cobalamin biosynthesis, precorrin2 => cobinamide	0	0	0	0	0	0	3.34637	0	1.07074	0
28CS_k127_770337_1	cobIJ; precorrin-2 C20-methyltransferase / precorrin-3B C17-methyltransferase [EC:2.1.1.130 2.1.1.131]	Cobalamin biosynthesis, precorrin2 => cobinamide	0	0	0	0	0	0	0	0	0	0
28CS_k127_2125857_14	cbiGH-cobJ; cobalt-precorrin 5A hydrolase / precorrin-3B C17-methyltransferase [EC:3.7.1.12 2.1.1.131]	Cobalamin biosynthesis, precorrin2 => cobinamide	0	0	0	0	0	0.713929	0	0	0	0
21CD_k127_1711067_3	cbiG; cobalt-precorrin 5A hydrolase [EC:3.7.1.12]	Cobalamin biosynthesis, precorrin2 => cobinamide	1.41185	1.66519	0	1.33926	0.288889	0.982963	0	0.342222	0	0.514815
42BD_k127_736062_5	MMAB, pduO; cob(I)alamin adenosyltransferase [EC:2.5.1.17]	Cobalamin biosynthesis, cobinamide => cobalamin	0.937953	0.175272	0	0	0	0	0	0	0	0
34BD_k127_2156428_1	cbiB, cobD; adenosylcobinamide-phosphate synthase [EC:6.3.1.10]	Cobalamin biosynthesis, cobinamide => cobalamin	0	0	0	0	0.237443	0	0	0	0.164384	0
12CD_k127_3505059_4	cobQ, cbiP; adenosylcobyric acid synthase [EC:6.3.5.10]	Cobalamin biosynthesis, cobinamide => cobalamin	0	0.169811	0	0.339623	0	0	0	0.254717	0	0.339623
4BS_k127_481951_7	E2.7.8.26, cobS, cobV; adenosylcobinamide-GDP ribazoletransferase [EC:2.7.8.26]	Cobalamin biosynthesis, cobinamide => cobalamin	0	0	0	0	0	0	0	0	1.37973	0
7BS_k127_4598228_40	cobA, btuR; cob(I)alamin adenosyltransferase [EC:2.5.1.17]	Cobalamin biosynthesis, cobinamide => cobalamin	0.44494	0	0.217758	0	1.9499	0	1.03646	0	1.11161	0
21CD_k127_1837458_7	cobB-cbiA; cobyrinic acid a,c-diamide synthase [EC:6.3.5.9 6.3.5.11]	Cobalamin biosynthesis, precorrin2 => cobinamide	0	0	0	0	0	0	0	0	0	0
34CD_k127_2629357_1	cobG; precorrin-3B synthase [EC:1.14.13.83]	Cobalamin biosynthesis, precorrin2 => cobinamide	0.209362	0.313357	0.650411	0.179789	0.640227	1.09694	0	0	0	1.05797
42BD_k127_4747646_2	cobI-cbiL; precorrin-2/cobalt-factor-2 C20-methyltransferase [EC:2.1.1.130 2.1.1.151]	Cobalamin biosynthesis, precorrin2 => cobinamide	0.733333	0.468239	0	0	0	0	0	0	0	0
15BS_k127_3391397_3	cobK-cbiJ; precorrin-6A/cobalt-precorrin-6A reductase [EC:1.3.1.54 1.3.1.106]	Cobalamin biosynthesis, precorrin2 => cobinamide	0	0	0	0	0	0	1.28748	0	0	0
34CS_k127_189415_2	cobH-cbiC; precorrin-8X/cobalt-precorrin-8 methylmutase [EC:5.4.99.61 5.4.99.60]	Cobalamin biosynthesis, precorrin2 => cobinamide	0	0	0	0.217979	0	0.464996	0	0	0	0
27CS_k127_4196870_3	cobT; cobaltochelatase CobT [EC:6.6.1.2]	Cobalamin biosynthesis, precorrin2 => cobinamide	0	0.21285	0	0.667885	0	0	0	0.311815	0	0
18CS_k127_2949497_3	cbiX; sirohydrochlorin cobaltochelatase [EC:4.99.1.3]	Cobalamin biosynthesis, precorrin2 => cobinamide	0.604037	0	0	0.28882	1.26527	1.6118	0	2.18478	0	1.48085
18BS_k127_2019581_1	cbiB, cobD; adenosylcobinamide-phosphate synthase [EC:6.3.1.10]	Cobalamin biosynthesis, cobinamide => cobalamin	0	0	0.168776	0	0.333333	0	2.7057	0	1.31646	0
21CD_k127_1490564_6	cobP, cobU; adenosylcobinamide kinase / adenosylcobinamide-phosphate guanylyltransferase [EC:2.7.1.156 2.7.7.62]	Cobalamin biosynthesis, cobinamide => cobalamin	0	0	0	0.376203	0	0	0	0	0	0
42BD_k127_1989188_1	E2.7.8.26, cobS, cobV; adenosylcobinamide-GDP ribazoletransferase [EC:2.7.8.26]	Cobalamin biosynthesis, cobinamide => cobalamin	0	0	0.254695	0.212148	0	0	0	0.233275	0	0
7CD_k127_415549_6	cobA, btuR; cob(I)alamin adenosyltransferase [EC:2.5.1.17]	Cobalamin biosynthesis, cobinamide => cobalamin	0	0.637058	0	0.842407	0	5.75788	0	0	0	1.37822
28CS_k127_2658526_5	cobL; precorrin-6Y C5,15-methyltransferase (decarboxylating) [EC:2.1.1.132]	Cobalamin biosynthesis, precorrin2 => cobinamide	0	0	0	0	0	0.451016	0	0	0	0.409199
42CS_k127_3034621_34	cobB-cbiA; cobyrinic acid a,c-diamide synthase [EC:6.3.5.9 6.3.5.11]	Cobalamin biosynthesis, precorrin2 => cobinamide	0	0.738076	0.438459	0	0	0	0	0	0	0
7BS_k127_2131164_1	cobH-cbiC; precorrin-8X/cobalt-precorrin-8 methylmutase [EC:5.4.99.61 5.4.99.60]	Cobalamin biosynthesis, precorrin2 => cobinamide	0	0	0	0	0	0	0.25	0	0.565517	0
34CD_k127_2230725_1	cobN; cobaltochelatase CobN [EC:6.6.1.2]	Cobalamin biosynthesis, precorrin2 => cobinamide	0	0	0	0.230931	0	0.454164	0	0	0	0
27CD_k127_12944549_1	MMAB, pduO; cob(I)alamin adenosyltransferase [EC:2.5.1.17]	Cobalamin biosynthesis, cobinamide => cobalamin	0	0	0	0.172043	0	0	0	0	0	0.860215
12BS_k127_2666970_1	MMAB, pduO; cob(I)alamin adenosyltransferase [EC:2.5.1.17]	Cobalamin biosynthesis, cobinamide => cobalamin	0.309783	0	0	0	0	0	0	0	0	0
34CS_k127_203587_3	cobA, btuR; cob(I)alamin adenosyltransferase [EC:2.5.1.17]	Cobalamin biosynthesis, cobinamide => cobalamin	0	0.661546	0	0.48324	0	0.439013	0	0	0	0.592644
27BD_k127_5147684_5	E2.7.8.26, cobS, cobV; adenosylcobinamide-GDP ribazoletransferase [EC:2.7.8.26]	Cobalamin biosynthesis, cobinamide => cobalamin	0	0	0	0	0	0	0	0	0	0
28BD_k127_3674932_2	cobQ, cbiP; adenosylcobyric acid synthase [EC:6.3.5.10]	Cobalamin biosynthesis, cobinamide => cobalamin	0	0	0	0	0.476033	0.334298	0	0	0	0
27BS_k127_298027_1	cobP, cobU; adenosylcobinamide kinase / adenosylcobinamide-phosphate guanylyltransferase [EC:2.7.1.156 2.7.7.62]	Cobalamin biosynthesis, cobinamide => cobalamin	0.14532	0.323481	0.310345	0	0	0.167488	0	0.477833	0	0
34CD_k127_4011095_4	cobC1, cobC; cobalamin biosynthetic protein	Cobalamin biosynthesis, cobinamide => cobalamin	0.652211	4.18091	0.511054	4.55187	0.835034	4.76467	0	2.57143	0	1.18389
7CS_k127_3462541_2	cobN; cobaltochelatase CobN [EC:6.6.1.2]	Cobalamin biosynthesis, precorrin2 => cobinamide	0	0	0	0	0.328253	0	0	2.92607	0	0.544416
24CD_k127_1942579_5	cobK-cbiJ; precorrin-6A/cobalt-precorrin-6A reductase [EC:1.3.1.54 1.3.1.106]	Cobalamin biosynthesis, precorrin2 => cobinamide	0	0.236655	0	0.884935	0	0.357651	0	0	0	0.688019
28BS_k127_2370011_5	cobM, cbiF; precorrin-4/cobalt-precorrin-4 C11-methyltransferase [EC:2.1.1.133 2.1.1.271]	Cobalamin biosynthesis, precorrin2 => cobinamide	0	0	0	0	1.41846	0	0	0	0	0
45CS_k127_3221868_1	cobS; cobaltochelatase CobS [EC:6.6.1.2]	Cobalamin biosynthesis, precorrin2 => cobinamide	0	1.02708	0	0	0	0	0	0	0	0
21BD_k127_1401824_2	cobT; cobaltochelatase CobT [EC:6.6.1.2]	Cobalamin biosynthesis, precorrin2 => cobinamide	0.631361	0.314249	0.720314	0.152672	0	0.150233	0	0	0.493109	0
42CS_k127_2237042_1	cobIJ; precorrin-2 C20-methyltransferase / precorrin-3B C17-methyltransferase [EC:2.1.1.130 2.1.1.131]	Cobalamin biosynthesis, precorrin2 => cobinamide	0.320833	1.17917	0.5325	0	1.41861	0	0	0.837083	0	0.4575
18CD_k127_3332358_12	cbiGH-cobJ; cobalt-precorrin 5A hydrolase / precorrin-3B C17-methyltransferase [EC:3.7.1.12 2.1.1.131]	Cobalamin biosynthesis, precorrin2 => cobinamide	0	0	0	0	0	0	0	1.13281	0	0
12BD_k127_3982982_3	cbiD; cobalt-precorrin-5B (C1)-methyltransferase [EC:2.1.1.195]	Cobalamin biosynthesis, precorrin2 => cobinamide	0.713895	0	0	0	0	0	0	0	0	0
7BS_k127_3495233_1	cbiG; cobalt-precorrin 5A hydrolase [EC:3.7.1.12]	Cobalamin biosynthesis, precorrin2 => cobinamide	0	0	0	0	0	0	0	0	0.916667	0
27CD_k127_12287479_7	cbiX; sirohydrochlorin cobaltochelatase [EC:4.99.1.3]	Cobalamin biosynthesis, precorrin2 => cobinamide	0	0.508015	0	0.148701	0	0	0	0	0	0
7BS_k127_2947114_3	cbiH60; cobalt-factor III methyltransferase [EC:2.1.1.272]	Cobalamin biosynthesis, precorrin2 => cobinamide	0.295139	0	0	0	0	0	0	0	0	0
33CD_k127_1199649_1	cbiB, cobD; adenosylcobinamide-phosphate synthase [EC:6.3.1.10]	Cobalamin biosynthesis, cobinamide => cobalamin	0	0	0	0.16036	0	0	0	0	0	0
24BS_k127_1716751_1	cobP, cobU; adenosylcobinamide kinase / adenosylcobinamide-phosphate guanylyltransferase [EC:2.7.1.156 2.7.7.62]	Cobalamin biosynthesis, cobinamide => cobalamin	0	0	0.970029	0	0	0	0	0.671053	0	0
24CS_k127_510432_3	cobQ, cbiP; adenosylcobyric acid synthase [EC:6.3.5.10]	Cobalamin biosynthesis, cobinamide => cobalamin	0	0	0	2.39875	0	2.22568	0	0	0	0.695725
34CD_k127_3654379_6	E2.7.8.26, cobS, cobV; adenosylcobinamide-GDP ribazoletransferase [EC:2.7.8.26]	Cobalamin biosynthesis, cobinamide => cobalamin	0	0	0	0.311791	0	1.15986	0	0	0	1.3031
21CD_k127_1822570_4	cobA, btuR; cob(I)alamin adenosyltransferase [EC:2.5.1.17]	Cobalamin biosynthesis, cobinamide => cobalamin	0	0	0	0.255768	0	0	0	0	0	0
27CS_k127_1529556_1	cobB-cbiA; cobyrinic acid a,c-diamide synthase [EC:6.3.5.9 6.3.5.11]	Cobalamin biosynthesis, precorrin2 => cobinamide	0.158081	0.172727	0.237879	0	0	0	0	0	0	0
21BD_k127_1778129_1	cobI-cbiL; precorrin-2/cobalt-factor-2 C20-methyltransferase [EC:2.1.1.130 2.1.1.151]	Cobalamin biosynthesis, precorrin2 => cobinamide	0	0	1.31108	0	0	0	0	0	0	0
15CS_k127_3226585_1	cobT; cobaltochelatase CobT [EC:6.6.1.2]	Cobalamin biosynthesis, precorrin2 => cobinamide	0	0.58011	0	0	0	0.668355	0	1.1639	0	0
12CS_k127_2415642_2	cobIJ; precorrin-2 C20-methyltransferase / precorrin-3B C17-methyltransferase [EC:2.1.1.130 2.1.1.131]	Cobalamin biosynthesis, precorrin2 => cobinamide	0.942257	1.16115	0	0	0	0	0.507283	1.48602	0	0
21CD_k127_5038172_3	cbiX; sirohydrochlorin cobaltochelatase [EC:4.99.1.3]	Cobalamin biosynthesis, precorrin2 => cobinamide	0	0	0	0.707816	0	0.427019	0	0	0	0
12BS_k127_771893_1	cbiB, cobD; adenosylcobinamide-phosphate synthase [EC:6.3.1.10]	Cobalamin biosynthesis, cobinamide => cobalamin	0	0	0	0	0	0	0	0	0	0
28BD_k127_333532_2	cobP, cobU; adenosylcobinamide kinase / adenosylcobinamide-phosphate guanylyltransferase [EC:2.7.1.156 2.7.7.62]	Cobalamin biosynthesis, cobinamide => cobalamin	0	0	0	0	0.830384	0	0	0	0	0
24CS_k127_1377878_4	E2.7.8.26, cobS, cobV; adenosylcobinamide-GDP ribazoletransferase [EC:2.7.8.26]	Cobalamin biosynthesis, cobinamide => cobalamin	0	0	0	2.19758	0	0.76335	0	0	0	0.457841
27CD_k127_1945455_3	cobA, btuR; cob(I)alamin adenosyltransferase [EC:2.5.1.17]	Cobalamin biosynthesis, cobinamide => cobalamin	0	1.76314	0	0.619294	0.189061	0.525409	0	0	0.208441	0.670973
7CS_k127_5141080_24	cobL; precorrin-6Y C5,15-methyltransferase (decarboxylating) [EC:2.1.1.132]	Cobalamin biosynthesis, precorrin2 => cobinamide	0.358887	0	2.29642	0.721465	0.329642	0	0	1.12777	0	1.18995
4CD_k127_1765552_4	cobN; cobaltochelatase CobN [EC:6.6.1.2]	Cobalamin biosynthesis, precorrin2 => cobinamide	0	0	0	0	0	0	0	0	0	0.237233
7CS_k127_928000_3	cobM, cbiF; precorrin-4/cobalt-precorrin-4 C11-methyltransferase [EC:2.1.1.133 2.1.1.271]	Cobalamin biosynthesis, precorrin2 => cobinamide	1.44085	0	0.460752	0	1.26285	0	0.705638	1.11982	0	1.20509
28BS_k127_2574114_2	cobH-cbiC; precorrin-8X/cobalt-precorrin-8 methylmutase [EC:5.4.99.61 5.4.99.60]	Cobalamin biosynthesis, precorrin2 => cobinamide	0	0	0	0.297393	0.913672	0.261452	0	0	0	0.598309
27BS_k127_2695069_4	cobN; cobaltochelatase CobN [EC:6.6.1.2]	Cobalamin biosynthesis, precorrin2 => cobinamide	0.217573	0.278243	0.311018	0	0.829847	0	0.324965	1.3281	0	0
12BD_k127_959053_2	MMAB, pduO; cob(I)alamin adenosyltransferase [EC:2.5.1.17]	Cobalamin biosynthesis, cobinamide => cobalamin	1.01842	0	0.482031	0	0	0	0	0	0	0
15BS_k127_2168110_1	MMAB, pduO; cob(I)alamin adenosyltransferase [EC:2.5.1.17]	Cobalamin biosynthesis, cobinamide => cobalamin	0	0	0	0	0	0	0	0	0	0
7BS_k127_4920836_5	E2.7.8.26, cobS, cobV; adenosylcobinamide-GDP ribazoletransferase [EC:2.7.8.26]	Cobalamin biosynthesis, cobinamide => cobalamin	0	0	0	0	0	0	0	0	0.238354	0
15BD_k127_2460504_1	cobQ, cbiP; adenosylcobyric acid synthase [EC:6.3.5.10]	Cobalamin biosynthesis, cobinamide => cobalamin	0	0	0	0	0.505882	0	0.461765	0	0.164706	0
42CS_k127_2599890_1	cbiB, cobD; adenosylcobinamide-phosphate synthase [EC:6.3.1.10]	Cobalamin biosynthesis, cobinamide => cobalamin	0	1.03584	0	0	0	0.184064	0	0	0	0
15CD_k127_2028278_4	cobC1, cobC; cobalamin biosynthetic protein	Cobalamin biosynthesis, cobinamide => cobalamin	0	0.190217	0	0	0	0.182971	0	0.297554	0	0
45CS_k127_10294_6	MMAB, pduO; cob(I)alamin adenosyltransferase [EC:2.5.1.17]	Cobalamin biosynthesis, cobinamide => cobalamin	0.314229	0.453887	0	0	0	0	0	0	0	0
27CD_k127_4722732_3	cobL; precorrin-6Y C5,15-methyltransferase (decarboxylating) [EC:2.1.1.132]	Cobalamin biosynthesis, precorrin2 => cobinamide	0	0.256371	0	0	0	0	0	0	0	0
45BS_k127_4552638_2	cobB-cbiA; cobyrinic acid a,c-diamide synthase [EC:6.3.5.9 6.3.5.11]	Cobalamin biosynthesis, precorrin2 => cobinamide	1.09892	0	0	0.426856	0	0	0	0	0	0
21BD_k127_1674016_3	cobN; cobaltochelatase CobN [EC:6.6.1.2]	Cobalamin biosynthesis, precorrin2 => cobinamide	0	0	0	0	0	0	0	0	0	0
24BS_k127_2516071_11	cobM, cbiF; precorrin-4/cobalt-precorrin-4 C11-methyltransferase [EC:2.1.1.133 2.1.1.271]	Cobalamin biosynthesis, precorrin2 => cobinamide	1.16606	0.936203	2.10073	0	0.478633	0	0	0.305861	0	0
21BD_k127_4032667_9	cobH-cbiC; precorrin-8X/cobalt-precorrin-8 methylmutase [EC:5.4.99.61 5.4.99.60]	Cobalamin biosynthesis, precorrin2 => cobinamide	0	0	0.97944	0	0	0	0	0	0	0
18CD_k127_6827750_1	cobT; cobaltochelatase CobT [EC:6.6.1.2]	Cobalamin biosynthesis, precorrin2 => cobinamide	0.239007	0.208038	0.228369	0.243026	0	0.2487	0	0.597872	0	0
34BD_k127_2936825_1	cobIJ; precorrin-2 C20-methyltransferase / precorrin-3B C17-methyltransferase [EC:2.1.1.130 2.1.1.131]	Cobalamin biosynthesis, precorrin2 => cobinamide	0	0	0	0	0	0	0	0	0	0
15CD_k127_6751760_4	cbiGH-cobJ; cobalt-precorrin 5A hydrolase / precorrin-3B C17-methyltransferase [EC:3.7.1.12 2.1.1.131]	Cobalamin biosynthesis, precorrin2 => cobinamide	0	0.278576	0	0	0.377595	0	0	0.658795	0	0.657312
21CD_k127_1110512_3	cbiG; cobalt-precorrin 5A hydrolase [EC:3.7.1.12]	Cobalamin biosynthesis, precorrin2 => cobinamide	0	0	0	0.392694	0	0.921613	0	0.23516	0	0.214612
42BS_k127_2022121_5	cbiH60; cobalt-factor III methyltransferase [EC:2.1.1.272]	Cobalamin biosynthesis, precorrin2 => cobinamide	1.06261	0	0	0	0	0	0	0	0	0
18BD_k127_1400174_56	MMAB, pduO; cob(I)alamin adenosyltransferase [EC:2.5.1.17]	Cobalamin biosynthesis, cobinamide => cobalamin	0	0	0	0	0	0	1.30842	0	0	0
12CD_k127_1086261_3	cbiB, cobD; adenosylcobinamide-phosphate synthase [EC:6.3.1.10]	Cobalamin biosynthesis, cobinamide => cobalamin	0	0.255869	0	0	0.159624	0.347711	0	1.12676	0	0.639378
15CD_k127_946156_5	cobP, cobU; adenosylcobinamide kinase / adenosylcobinamide-phosphate guanylyltransferase [EC:2.7.1.156 2.7.7.62]	Cobalamin biosynthesis, cobinamide => cobalamin	1.44872	0.162393	0.336182	0	0.148148	0	0.811966	1.5641	1.23219	0.145299
42CS_k127_1868114_4	cobQ, cbiP; adenosylcobyric acid synthase [EC:6.3.5.10]	Cobalamin biosynthesis, cobinamide => cobalamin	0	0.286748	0	0	0	0	0	0	0	0
15CS_k127_3094500_3	cobF; precorrin-6A synthase [EC:2.1.1.152]	Cobalamin biosynthesis, precorrin2 => cobinamide	0	1.14084	0	2.57447	0	0.417117	0	1.26577	0	0
12BD_k127_1160566_1	cobM, cbiF; precorrin-4/cobalt-precorrin-4 C11-methyltransferase [EC:2.1.1.133 2.1.1.271]	Cobalamin biosynthesis, precorrin2 => cobinamide	0.491533	0	0	0	0	0	0	0	0	0
21BD_k127_4490511_8	cobT; cobaltochelatase CobT [EC:6.6.1.2]	Cobalamin biosynthesis, precorrin2 => cobinamide	0.736294	0.199013	0.855811	0.411732	0.264254	0.277961	0	0	0	0
18BS_k127_3555473_4	MMAB, pduO; cob(I)alamin adenosyltransferase [EC:2.5.1.17]	Cobalamin biosynthesis, cobinamide => cobalamin	0.474843	0	0.646002	0	0	0	1.91981	0	0.380054	0
42CS_k127_3042180_3	cobQ, cbiP; adenosylcobyric acid synthase [EC:6.3.5.10]	Cobalamin biosynthesis, cobinamide => cobalamin	0	0.483838	0	0	0	0.283838	0	0	0	0.19697
34BS_k127_412518_3	E2.7.8.26, cobS, cobV; adenosylcobinamide-GDP ribazoletransferase [EC:2.7.8.26]	Cobalamin biosynthesis, cobinamide => cobalamin	0	0	0	0	1.3194	0	0.512011	0	0	0
7BS_k127_1561594_3	cobA, btuR; cob(I)alamin adenosyltransferase [EC:2.5.1.17]	Cobalamin biosynthesis, cobinamide => cobalamin	0.211676	0	0.374103	0	0	0	0	0	0.669928	0
24CS_k127_2925290_12	cobB-cbiA; cobyrinic acid a,c-diamide synthase [EC:6.3.5.9 6.3.5.11]	Cobalamin biosynthesis, precorrin2 => cobinamide	0	0.175	0	4.42778	0	1.20439	0	0	0	0
12BS_k127_1570444_1	cobN; cobaltochelatase CobN [EC:6.6.1.2]	Cobalamin biosynthesis, precorrin2 => cobinamide	0.720477	0	0	0	0	0	0	0	0	0
21CS_k127_2960695_1	MMAB, pduO; cob(I)alamin adenosyltransferase [EC:2.5.1.17]	Cobalamin biosynthesis, cobinamide => cobalamin	1.16404	3.70079	1.18635	2.28434	1.01575	0.580052	0	1.29396	0	0.846894
45CS_k127_1463420_109	cobN; cobaltochelatase CobN [EC:6.6.1.2]	Cobalamin biosynthesis, precorrin2 => cobinamide	0	2.36067	0	0	0	0	0	0	0	0
18BS_k127_2385394_130	MMAB, pduO; cob(I)alamin adenosyltransferase [EC:2.5.1.17]	Cobalamin biosynthesis, cobinamide => cobalamin	0	0	0	0	0	0	3.53879	0	0	0
24CS_k127_1139702_2	MMAB, pduO; cob(I)alamin adenosyltransferase [EC:2.5.1.17]	Cobalamin biosynthesis, cobinamide => cobalamin	0.885013	0.493109	0.160637	2.08355	0.283807	2.68691	0	1.3385	0	2.91171
21BS_k127_1059133_4	E2.7.8.26, cobS, cobV; adenosylcobinamide-GDP ribazoletransferase [EC:2.7.8.26]	Cobalamin biosynthesis, cobinamide => cobalamin	0	0	1.60408	0	0	0	0	0	0	0
34BD_k127_2156428_3	cobQ, cbiP; adenosylcobyric acid synthase [EC:6.3.5.10]	Cobalamin biosynthesis, cobinamide => cobalamin	0.981481	0	0	0	0.427984	0	0	0	0.268812	0
7BS_k127_4462854_4	cobP, cobU; adenosylcobinamide kinase / adenosylcobinamide-phosphate guanylyltransferase [EC:2.7.1.156 2.7.7.62]	Cobalamin biosynthesis, cobinamide => cobalamin	0	0	0	0	0	0	0	0	0.279623	0
33CD_k127_1005034_6	cbiB, cobD; adenosylcobinamide-phosphate synthase [EC:6.3.1.10]	Cobalamin biosynthesis, cobinamide => cobalamin	0	0	0	0	0	0.595972	0	0	0	0.308452
12CD_k127_5803048_2	cobC1, cobC; cobalamin biosynthetic protein	Cobalamin biosynthesis, cobinamide => cobalamin	0	0.878921	0	0	0	0.154747	0	0	0	0
34BD_k127_2861149_3	MMAB, pduO; cob(I)alamin adenosyltransferase [EC:2.5.1.17]	Cobalamin biosynthesis, cobinamide => cobalamin	0	0	0	0	0.203704	0	0	0	0	0
7BS_k127_280306_2	cobL; precorrin-6Y C5,15-methyltransferase (decarboxylating) [EC:2.1.1.132]	Cobalamin biosynthesis, precorrin2 => cobinamide	0	0	0	0	0	0	0	0	0.801268	0
21CD_k127_5052325_2	cobN; cobaltochelatase CobN [EC:6.6.1.2]	Cobalamin biosynthesis, precorrin2 => cobinamide	0	0	0	0	0	0	0	0.284077	0	0
4CS_k127_1782998_136	cobI-cbiL; precorrin-2/cobalt-factor-2 C20-methyltransferase [EC:2.1.1.130 2.1.1.151]	Cobalamin biosynthesis, precorrin2 => cobinamide	0	0	0	1.04926	0	0.30472	0	0.672566	0	3.6882
24CD_k127_3047456_9	E2.1.1.131, cobJ, cbiH; precorrin-3B C17-methyltransferase [EC:2.1.1.131]	Cobalamin biosynthesis, precorrin2 => cobinamide	0	0.181381	0	1.37147	0	0	0	0	0	0
33CD_k127_2881123_1	cobT; cobaltochelatase CobT [EC:6.6.1.2]	Cobalamin biosynthesis, precorrin2 => cobinamide	0	0.352564	0	0.168269	0.309295	1.91987	0	1.97115	0	2.18269
27BS_k127_682469_5	cobIJ; precorrin-2 C20-methyltransferase / precorrin-3B C17-methyltransferase [EC:2.1.1.130 2.1.1.131]	Cobalamin biosynthesis, precorrin2 => cobinamide	0	0	0	0	0	0	0	0	0	0
18BS_k127_3499762_6	cbiX; sirohydrochlorin cobaltochelatase [EC:4.99.1.3]	Cobalamin biosynthesis, precorrin2 => cobinamide	0	0	0	0	0	0	1.73236	0.214716	0	0
21BD_k127_919297_3	cbiH60; cobalt-factor III methyltransferase [EC:2.1.1.272]	Cobalamin biosynthesis, precorrin2 => cobinamide	0.21021	0	0.753754	0	0	0	0	0	0	0
24CS_k127_3215047_2	MMAB, pduO; cob(I)alamin adenosyltransferase [EC:2.5.1.17]	Cobalamin biosynthesis, cobinamide => cobalamin	0.184068	0	0	2.36234	0.266435	1.90719	0	0	0	1.38863
27CS_k127_1169082_6	cobP, cobU; adenosylcobinamide kinase / adenosylcobinamide-phosphate guanylyltransferase [EC:2.7.1.156 2.7.7.62]	Cobalamin biosynthesis, cobinamide => cobalamin	0.379397	0.294807	1.05695	0.466499	0	0	0	1.15452	0.181742	0
27CD_k127_2416308_5	cobA, btuR; cob(I)alamin adenosyltransferase [EC:2.5.1.17]	Cobalamin biosynthesis, cobinamide => cobalamin	1.1687	1.14385	0	0.742869	0.751834	0.448248	0.338631	0.707824	1.32967	1.10269
42CD_k127_3241065_6	cobF; precorrin-6A synthase [EC:2.1.1.152]	Cobalamin biosynthesis, precorrin2 => cobinamide	0.506329	0	0.829114	0.132911	0	0.156118	0	0.506329	0.56962	0.616034
27BS_k127_4068568_1	cobN; cobaltochelatase CobN [EC:6.6.1.2]	Cobalamin biosynthesis, precorrin2 => cobinamide	0	0	0	0	0	0	0	1.49611	0	0
34CS_k127_5206872_25	cobM, cbiF; precorrin-4/cobalt-precorrin-4 C11-methyltransferase [EC:2.1.1.133 2.1.1.271]	Cobalamin biosynthesis, precorrin2 => cobinamide	0	0	0	0	0.223724	0.917718	0	0	0	0.422823
15BD_k127_2211082_1	cobT; cobaltochelatase CobT [EC:6.6.1.2]	Cobalamin biosynthesis, precorrin2 => cobinamide	0	0	0	0	0	0	0.54382	0	0	0
24CD_k127_2153217_4	cobIJ; precorrin-2 C20-methyltransferase / precorrin-3B C17-methyltransferase [EC:2.1.1.130 2.1.1.131]	Cobalamin biosynthesis, precorrin2 => cobinamide	0.66172	2.57515	0.813737	1.31126	0	0.778158	0	0.817637	0	0.411149
15BS_k127_4143033_6	E2.7.8.26, cobS, cobV; adenosylcobinamide-GDP ribazoletransferase [EC:2.7.8.26]	Cobalamin biosynthesis, cobinamide => cobalamin	0	0	0.26145	0	0	0	1.63025	0.26145	0	0
27BD_k127_3568765_4	cobA, btuR; cob(I)alamin adenosyltransferase [EC:2.5.1.17]	Cobalamin biosynthesis, cobinamide => cobalamin	0	0	0	0	0	0.268099	0	0	0	0.191726
4CD_k127_445572_1	cobL; precorrin-6Y C5,15-methyltransferase (decarboxylating) [EC:2.1.1.132]	Cobalamin biosynthesis, precorrin2 => cobinamide	0	0	0	0.166667	0.166667	0	0	0	0.166667	0
21BD_k127_1991926_1	MMAB, pduO; cob(I)alamin adenosyltransferase [EC:2.5.1.17]	Cobalamin biosynthesis, cobinamide => cobalamin	0	0	0.440133	0	0	0	0	0	0	0
24BD_k127_1028949_1	cobN; cobaltochelatase CobN [EC:6.6.1.2]	Cobalamin biosynthesis, precorrin2 => cobinamide	0.492377	0	0.885455	0	0	0	0	0	0	0.322208
34BD_k127_3511763_18	MMAB, pduO; cob(I)alamin adenosyltransferase [EC:2.5.1.17]	Cobalamin biosynthesis, cobinamide => cobalamin	0	0	0	0	1.75026	0	0	0	0	0
24BS_k127_1752837_3	cobA, btuR; cob(I)alamin adenosyltransferase [EC:2.5.1.17]	Cobalamin biosynthesis, cobinamide => cobalamin	0.185961	3.25575	0.46798	2.31199	0.453202	0.648604	0	3.05111	0	0.940887
27CS_k127_401236_2	E2.7.8.26, cobS, cobV; adenosylcobinamide-GDP ribazoletransferase [EC:2.7.8.26]	Cobalamin biosynthesis, cobinamide => cobalamin	0	0.346084	0	0.213418	0	0	0	0	0	0
7BS_k127_5269082_15	cobC1, cobC; cobalamin biosynthetic protein	Cobalamin biosynthesis, cobinamide => cobalamin	0	0	0	0	0	0	0	0	0.645098	0
4CD_k127_13993_1	cobL; precorrin-6Y C5,15-methyltransferase (decarboxylating) [EC:2.1.1.132]	Cobalamin biosynthesis, precorrin2 => cobinamide	0	0	0	0.33382	0	0.247202	0	0	0	0.66691
28CD_k127_1852329_4	cobB-cbiA; cobyrinic acid a,c-diamide synthase [EC:6.3.5.9 6.3.5.11]	Cobalamin biosynthesis, precorrin2 => cobinamide	0	0	0	0	0.339506	1.85802	0	0	0	0.679012
27CD_k127_10746553_4	cobN; cobaltochelatase CobN [EC:6.6.1.2]	Cobalamin biosynthesis, precorrin2 => cobinamide	0	0	0	0	0.375596	0	0	0	0	0
28BD_k127_3472636_1	cobM, cbiF; precorrin-4/cobalt-precorrin-4 C11-methyltransferase [EC:2.1.1.133 2.1.1.271]	Cobalamin biosynthesis, precorrin2 => cobinamide	0	0.210419	0.419711	0	0.641858	0.234551	0	0	0.389265	0
27CD_k127_10060343_1	cobS; cobaltochelatase CobS [EC:6.6.1.2]	Cobalamin biosynthesis, precorrin2 => cobinamide	0.693978	0.454832	0.188725	0.669118	0.608894	0.394958	0	0.88708	1.22199	1.55532
18CS_k127_2512330_2	cobT; cobaltochelatase CobT [EC:6.6.1.2]	Cobalamin biosynthesis, precorrin2 => cobinamide	0.55408	0.497048	0	0.536686	0	0.256272	0	5.50759	0.943707	0
27CD_k127_5970937_1	cbiGH-cobJ; cobalt-precorrin 5A hydrolase / precorrin-3B C17-methyltransferase [EC:3.7.1.12 2.1.1.131]	Cobalamin biosynthesis, precorrin2 => cobinamide	0	0	0	0	0	0	0	0	0	0.362791
33BS_k127_916446_12	cbiD; cobalt-precorrin-5B (C1)-methyltransferase [EC:2.1.1.195]	Cobalamin biosynthesis, precorrin2 => cobinamide	0	0	0	0	0.5725	0	0	0	0	0
12BS_k127_2311013_7	cbiG; cobalt-precorrin 5A hydrolase [EC:3.7.1.12]	Cobalamin biosynthesis, precorrin2 => cobinamide	1.92099	0	0	0	0	0	0	0	0	0
33BS_k127_3058067_2	cbiX; sirohydrochlorin cobaltochelatase [EC:4.99.1.3]	Cobalamin biosynthesis, precorrin2 => cobinamide	0	0	0.712712	0.455932	0.361582	0.141525	0	0.462712	0.198305	0
45BD_k127_5047893_2	cbiB, cobD; adenosylcobinamide-phosphate synthase [EC:6.3.1.10]	Cobalamin biosynthesis, cobinamide => cobalamin	0.581134	0	0	0	0	0	0	0.376833	0	0
27CD_k127_12139350_6	E2.7.8.26, cobS, cobV; adenosylcobinamide-GDP ribazoletransferase [EC:2.7.8.26]	Cobalamin biosynthesis, cobinamide => cobalamin	0	0.55566	0	0.231761	0	0	0	0	0	0
42BS_k127_1169162_3	cobA, btuR; cob(I)alamin adenosyltransferase [EC:2.5.1.17]	Cobalamin biosynthesis, cobinamide => cobalamin	3.47508	0.850467	1.16861	0.130062	1.01402	0	0	0	0	0
27BD_k127_2120613_4	cobL; precorrin-6Y C5,15-methyltransferase (decarboxylating) [EC:2.1.1.132]	Cobalamin biosynthesis, precorrin2 => cobinamide	0.715468	0.40915	0.75403	0.913943	0.846405	0.883224	0	1.21797	0	2.00937
27BS_k127_3121586_3	cobB-cbiA; cobyrinic acid a,c-diamide synthase [EC:6.3.5.9 6.3.5.11]	Cobalamin biosynthesis, precorrin2 => cobinamide	0	0	0.958763	0	0	0	0	0.353093	0	0
45CS_k127_3790249_1	cobF; precorrin-6A synthase [EC:2.1.1.152]	Cobalamin biosynthesis, precorrin2 => cobinamide	0.44925	0.778547	0	0.149366	0	0	0	0	0	0
33CD_k127_1169561_4	cobN; cobaltochelatase CobN [EC:6.6.1.2]	Cobalamin biosynthesis, precorrin2 => cobinamide	0	0	0	0	0	0	0	0	0	0
42CS_k127_3034621_36	cobM, cbiF; precorrin-4/cobalt-precorrin-4 C11-methyltransferase [EC:2.1.1.133 2.1.1.271]	Cobalamin biosynthesis, precorrin2 => cobinamide	0	0.863141	1.1325	0.383497	0.350418	0	0	0	0	0
34BS_k127_1973100_8	cobH-cbiC; precorrin-8X/cobalt-precorrin-8 methylmutase [EC:5.4.99.61 5.4.99.60]	Cobalamin biosynthesis, precorrin2 => cobinamide	0	0	0	0	0.958623	0	0.213457	0	0	0
21CS_k127_952056_1	cobT; cobaltochelatase CobT [EC:6.6.1.2]	Cobalamin biosynthesis, precorrin2 => cobinamide	0	0	0	0.562433	0	0	0	0	0	0
7CS_k127_5895676_1	cbiX; sirohydrochlorin cobaltochelatase [EC:4.99.1.3]	Cobalamin biosynthesis, precorrin2 => cobinamide	0	0	0	1.07061	0	1.07983	0	0	0	1.05916
12BS_k127_1112727_5	MMAB, pduO; cob(I)alamin adenosyltransferase [EC:2.5.1.17]	Cobalamin biosynthesis, cobinamide => cobalamin	1.80838	0	0	0	0	0	0	0	0	0
4CD_k127_737097_2	cobQ, cbiP; adenosylcobyric acid synthase [EC:6.3.5.10]	Cobalamin biosynthesis, cobinamide => cobalamin	0	0	0	0	0	0	0	0	0	0.899444
24CD_k127_22374_1	cobL; precorrin-6Y C5,15-methyltransferase (decarboxylating) [EC:2.1.1.132]	Cobalamin biosynthesis, precorrin2 => cobinamide	0	0.187243	0	0.59225	0	0.816872	0	0	0	0
21CD_k127_3256385_8	cobB-cbiA; cobyrinic acid a,c-diamide synthase [EC:6.3.5.9 6.3.5.11]	Cobalamin biosynthesis, precorrin2 => cobinamide	0	0	0	0.715141	0	0	0	0	0	0
45BD_k127_5508076_3	MMAB, pduO; cob(I)alamin adenosyltransferase [EC:2.5.1.17]	Cobalamin biosynthesis, cobinamide => cobalamin	0.29212	0	0	0	0.271739	0	0.225543	0	0	0.17029
33BS_k127_3556887_5	MMAB, pduO; cob(I)alamin adenosyltransferase [EC:2.5.1.17]	Cobalamin biosynthesis, cobinamide => cobalamin	0.373765	0	0	0	0.491015	0	0	0	0	0
15BD_k127_4795707_3	MMAB, pduO; cob(I)alamin adenosyltransferase [EC:2.5.1.17]	Cobalamin biosynthesis, cobinamide => cobalamin	0.173822	0	0	0	1.00084	0	2.5322	0	1.33418	0
34BD_k127_3834750_2	cobA, btuR; cob(I)alamin adenosyltransferase [EC:2.5.1.17]	Cobalamin biosynthesis, cobinamide => cobalamin	0	0	0	0	0.305871	0	0	0	0	0
15CD_k127_8076114_2	E2.7.8.26, cobS, cobV; adenosylcobinamide-GDP ribazoletransferase [EC:2.7.8.26]	Cobalamin biosynthesis, cobinamide => cobalamin	0	0.884683	0	0	0	0	0	0.587588	0	0
7BS_k127_746918_6	cbiB, cobD; adenosylcobinamide-phosphate synthase [EC:6.3.1.10]	Cobalamin biosynthesis, cobinamide => cobalamin	0	0	0	0	0	0	0.271845	0	2.74041	0
27CS_k127_2554543_2	MMAB, pduO; cob(I)alamin adenosyltransferase [EC:2.5.1.17]	Cobalamin biosynthesis, cobinamide => cobalamin	0	1.00178	0	2.00713	0	2.45187	0	0	0	0
21CD_k127_7278759_1	cobL; precorrin-6Y C5,15-methyltransferase (decarboxylating) [EC:2.1.1.132]	Cobalamin biosynthesis, precorrin2 => cobinamide	0	0.253815	0	1.11245	0	0	0	0	0	5.49598
24CS_k127_4389798_3	cobB-cbiA; cobyrinic acid a,c-diamide synthase [EC:6.3.5.9 6.3.5.11]	Cobalamin biosynthesis, precorrin2 => cobinamide	0	0	0	0.60944	0	0	0	0	0	0
34CS_k127_5410541_1	cobG; precorrin-3B synthase [EC:1.14.13.83]	Cobalamin biosynthesis, precorrin2 => cobinamide	1.21241	0.799523	0.254177	0.866348	0.206444	2.52307	0	1.95048	0	0.774861
12BS_k127_3055559_4	cobK-cbiJ; precorrin-6A/cobalt-precorrin-6A reductase [EC:1.3.1.54 1.3.1.106]	Cobalamin biosynthesis, precorrin2 => cobinamide	0	0.187222	0	0	0	0	0	0	0	0
28CS_k127_3652450_32	E2.1.1.131, cobJ, cbiH; precorrin-3B C17-methyltransferase [EC:2.1.1.131]	Cobalamin biosynthesis, precorrin2 => cobinamide	0	0	0	0	0	2.438	0	0.288214	0	0
27BS_k127_1821961_2	cobH-cbiC; precorrin-8X/cobalt-precorrin-8 methylmutase [EC:5.4.99.61 5.4.99.60]	Cobalamin biosynthesis, precorrin2 => cobinamide	0.898677	0	0.545906	0	0	0	0	0.416253	0	0
18BD_k127_6166007_1	cobS; cobaltochelatase CobS [EC:6.6.1.2]	Cobalamin biosynthesis, precorrin2 => cobinamide	0	0	0	0	0	0	0.528534	0	0.91029	0
18BD_k127_4431218_19	cobT; cobaltochelatase CobT [EC:6.6.1.2]	Cobalamin biosynthesis, precorrin2 => cobinamide	0	0	0	0	0	0	0.807841	0	0	0
12BD_k127_296837_4	cbiD; cobalt-precorrin-5B (C1)-methyltransferase [EC:2.1.1.195]	Cobalamin biosynthesis, precorrin2 => cobinamide	1.00932	5.15107	0.486301	3.16762	0	0.806126	0	4.58362	0	0.729642
33CD_k127_1689734_4	cbiX; sirohydrochlorin cobaltochelatase [EC:4.99.1.3]	Cobalamin biosynthesis, precorrin2 => cobinamide	0	0.333333	0	0.268075	0	0.24507	0	0	0	0
34CD_k127_1573232_7	MMAB, pduO; cob(I)alamin adenosyltransferase [EC:2.5.1.17]	Cobalamin biosynthesis, cobinamide => cobalamin	0	0.283251	0	0.417488	0	1.18473	0	0.250616	0	1.14819
12BD_k127_2179226_1	cobP, cobU; adenosylcobinamide kinase / adenosylcobinamide-phosphate guanylyltransferase [EC:2.7.1.156 2.7.7.62]	Cobalamin biosynthesis, cobinamide => cobalamin	0.309211	0	0	0.535088	0	0.587719	0	0.759868	0	0
7BD_k127_4397688_6	cobA, btuR; cob(I)alamin adenosyltransferase [EC:2.5.1.17]	Cobalamin biosynthesis, cobinamide => cobalamin	0	0	0	0	0	0	0.237239	0	0.739366	0
7BS_k127_1348502_5	cobB-cbiA; cobyrinic acid a,c-diamide synthase [EC:6.3.5.9 6.3.5.11]	Cobalamin biosynthesis, precorrin2 => cobinamide	0	0	0	0	0	0	0	0	0.768867	0
28BD_k127_2513342_1	cobN; cobaltochelatase CobN [EC:6.6.1.2]	Cobalamin biosynthesis, precorrin2 => cobinamide	0	0	0	0	0.355844	0	0	0	0	0
12BD_k127_709590_4	cobK-cbiJ; precorrin-6A/cobalt-precorrin-6A reductase [EC:1.3.1.54 1.3.1.106]	Cobalamin biosynthesis, precorrin2 => cobinamide	1.79855	0	0	0	1.29064	0	0	0.376186	0	0
42CD_k127_4031862_2	cobT; cobaltochelatase CobT [EC:6.6.1.2]	Cobalamin biosynthesis, precorrin2 => cobinamide	4.35333	2.48974	4.15989	0.870582	0.246561	0.876614	0	0.672381	0.697884	0
15CS_k127_4862130_4	cobIJ; precorrin-2 C20-methyltransferase / precorrin-3B C17-methyltransferase [EC:2.1.1.130 2.1.1.131]	Cobalamin biosynthesis, precorrin2 => cobinamide	0.225066	0	0	0	0.343832	0	0	0.915354	0.180446	0
33CD_k127_1617151_4	cbiX; sirohydrochlorin cobaltochelatase [EC:4.99.1.3]	Cobalamin biosynthesis, precorrin2 => cobinamide	0	0.140021	0	0	0	0.575496	0	0	0	0
28BS_k127_1444475_7	MMAB, pduO; cob(I)alamin adenosyltransferase [EC:2.5.1.17]	Cobalamin biosynthesis, cobinamide => cobalamin	0	0	0	0	2.29571	0	0	0	0	0
7BD_k127_625447_1	cbiB, cobD; adenosylcobinamide-phosphate synthase [EC:6.3.1.10]	Cobalamin biosynthesis, cobinamide => cobalamin	0	0	0	0	0	0	0	0	0.282152	0
4BS_k127_2122164_5	E2.7.8.26, cobS, cobV; adenosylcobinamide-GDP ribazoletransferase [EC:2.7.8.26]	Cobalamin biosynthesis, cobinamide => cobalamin	0	0	0	0	0.173958	0	0	0	2.36354	0
33BS_k127_2288817_4	cobA, btuR; cob(I)alamin adenosyltransferase [EC:2.5.1.17]	Cobalamin biosynthesis, cobinamide => cobalamin	0.168022	0	0.392954	0.223577	0	0	0	0	0	0
21CD_k127_4471418_1	cobB-cbiA; cobyrinic acid a,c-diamide synthase [EC:6.3.5.9 6.3.5.11]	Cobalamin biosynthesis, precorrin2 => cobinamide	0	0	0	0	0	0	0	0	0	0
15CD_k127_5762561_4	cobM, cbiF; precorrin-4/cobalt-precorrin-4 C11-methyltransferase [EC:2.1.1.133 2.1.1.271]	Cobalamin biosynthesis, precorrin2 => cobinamide	1.99005	0.316231	0.444652	0.629664	0.702736	0	0	1.47715	0	1.34701
28CD_k127_5426031_1	cobN; cobaltochelatase CobN [EC:6.6.1.2]	Cobalamin biosynthesis, precorrin2 => cobinamide	0	0.467105	0	0	0	1.83285	0	0.488304	0.304703	0
7CS_k127_627906_3	MMAB, pduO; cob(I)alamin adenosyltransferase [EC:2.5.1.17]	Cobalamin biosynthesis, cobinamide => cobalamin	0	0	0.453559	0.429253	0.148438	0	0	0.373698	0	1.30339
7CD_k127_3288907_1	cobQ, cbiP; adenosylcobyric acid synthase [EC:6.3.5.10]	Cobalamin biosynthesis, cobinamide => cobalamin	0	0	0.560339	0	0	0.413568	0	0	0	0.70711
42CD_k127_269938_2	cobP, cobU; adenosylcobinamide kinase / adenosylcobinamide-phosphate guanylyltransferase [EC:2.7.1.156 2.7.7.62]	Cobalamin biosynthesis, cobinamide => cobalamin	0	0.634514	0	0.713255	0	1.36549	0	0	0	0
21CS_k127_2097855_5	cbiB, cobD; adenosylcobinamide-phosphate synthase [EC:6.3.1.10]	Cobalamin biosynthesis, cobinamide => cobalamin	0	0.36064	0	0.372881	0	0	0	0	0	0
21CD_k127_4831860_3	cobC1, cobC; cobalamin biosynthetic protein	Cobalamin biosynthesis, cobinamide => cobalamin	0	0	0	0	0	0	0	0	0	0.311821
7BS_k127_3162563_4	MMAB, pduO; cob(I)alamin adenosyltransferase [EC:2.5.1.17]	Cobalamin biosynthesis, cobinamide => cobalamin	0.884646	0	2.40811	0	2.05131	0	8.13842	0	2.12053	0
28CD_k127_1986658_3	cobB-cbiA; cobyrinic acid a,c-diamide synthase [EC:6.3.5.9 6.3.5.11]	Cobalamin biosynthesis, precorrin2 => cobinamide	0.482372	0.168269	0.548077	0.455128	0.325321	0.504808	0	0	0.248397	0.152244
24BD_k127_4110402_2	cobF; precorrin-6A synthase [EC:2.1.1.152]	Cobalamin biosynthesis, precorrin2 => cobinamide	1.96797	0	4.64459	0	1.10168	0	0	0	0	0
42BD_k127_503524_1	cobG; precorrin-3B synthase [EC:1.14.13.83]	Cobalamin biosynthesis, precorrin2 => cobinamide	0.835863	0	0.278621	0.240038	0	0	0	0	0	0
33BS_k127_786430_1	cobN; cobaltochelatase CobN [EC:6.6.1.2]	Cobalamin biosynthesis, precorrin2 => cobinamide	0	0	0	0	0.731536	0	0	0	0	0
15CS_k127_1015140_5	E2.1.1.131, cobJ, cbiH; precorrin-3B C17-methyltransferase [EC:2.1.1.131]	Cobalamin biosynthesis, precorrin2 => cobinamide	2.62192	1.34505	1.30901	0	0.512613	0	0	2.6964	0	0.371472
15CS_k127_1972743_1	cobS; cobaltochelatase CobS [EC:6.6.1.2]	Cobalamin biosynthesis, precorrin2 => cobinamide	0	1	0	0	0	0.166667	0	0	0	0.166667
24BS_k127_3131209_10	cobIJ; precorrin-2 C20-methyltransferase / precorrin-3B C17-methyltransferase [EC:2.1.1.130 2.1.1.131]	Cobalamin biosynthesis, precorrin2 => cobinamide	2.93381	0.204246	1.35839	0	0.238265	0	0	0	0	0
21CD_k127_3068609_4	cbiG; cobalt-precorrin 5A hydrolase [EC:3.7.1.12]	Cobalamin biosynthesis, precorrin2 => cobinamide	0	0	0	0	0	0	0	0	0	0
42CD_k127_2779738_5	cbiX; sirohydrochlorin cobaltochelatase [EC:4.99.1.3]	Cobalamin biosynthesis, precorrin2 => cobinamide	0	0	0	0	0	0	0	0	0	0.147126
7BS_k127_5456232_1	MMAB, pduO; cob(I)alamin adenosyltransferase [EC:2.5.1.17]	Cobalamin biosynthesis, cobinamide => cobalamin	0.773403	0.364829	0.850394	0	1.028	0	0.632546	0.472441	0.697288	0.271216
7BS_k127_801511_4	cbiB, cobD; adenosylcobinamide-phosphate synthase [EC:6.3.1.10]	Cobalamin biosynthesis, cobinamide => cobalamin	0	0	0	0	0	0	0	0	0.270655	0
15BS_k127_2649048_4	E2.7.8.26, cobS, cobV; adenosylcobinamide-GDP ribazoletransferase [EC:2.7.8.26]	Cobalamin biosynthesis, cobinamide => cobalamin	0.859466	0	0.486063	0	0.465738	0	2.81185	0	0.249419	0
15BD_k127_368567_13	cobA, btuR; cob(I)alamin adenosyltransferase [EC:2.5.1.17]	Cobalamin biosynthesis, cobinamide => cobalamin	0	0	0.91909	0	0.839299	0	6.26119	0	3.34415	0
1BS_k127_537929_2	cobL; precorrin-6Y C5,15-methyltransferase (decarboxylating) [EC:2.1.1.132]	Cobalamin biosynthesis, precorrin2 => cobinamide	0	0	0	0	0	0	0	0	0.857	0.305167
15BD_k127_997490_4	cobB-cbiA; cobyrinic acid a,c-diamide synthase [EC:6.3.5.9 6.3.5.11]	Cobalamin biosynthesis, precorrin2 => cobinamide	0.240139	0	0	0	0	0	0.292923	0	0	0
28BS_k127_3426831_1	cobF; precorrin-6A synthase [EC:2.1.1.152]	Cobalamin biosynthesis, precorrin2 => cobinamide	0	0	0	0	1.39589	0	0	0	0	0.342009
7CS_k127_4473121_8	cobN; cobaltochelatase CobN [EC:6.6.1.2]	Cobalamin biosynthesis, precorrin2 => cobinamide	0	0	0	0.718672	0	0	0	1.64615	0	0.55365
33CD_k127_1417906_15	cobI-cbiL; precorrin-2/cobalt-factor-2 C20-methyltransferase [EC:2.1.1.130 2.1.1.151]	Cobalamin biosynthesis, precorrin2 => cobinamide	0	0.217873	0	0.313438	0	0.962818	0	0.648728	0	1.6135
21BD_k127_1089435_40	cobK-cbiJ; precorrin-6A/cobalt-precorrin-6A reductase [EC:1.3.1.54 1.3.1.106]	Cobalamin biosynthesis, precorrin2 => cobinamide	0	0	0.942475	0.610696	0	0	0	0.347481	0	0.300373
45CS_k127_511080_2	cobM, cbiF; precorrin-4/cobalt-precorrin-4 C11-methyltransferase [EC:2.1.1.133 2.1.1.271]	Cobalamin biosynthesis, precorrin2 => cobinamide	0	0.905413	0	0	0	0	0	0	0	0
42BD_k127_2007779_4	cobH-cbiC; precorrin-8X/cobalt-precorrin-8 methylmutase [EC:5.4.99.61 5.4.99.60]	Cobalamin biosynthesis, precorrin2 => cobinamide	1.33217	1.09667	1.13496	0.554524	0.190255	0.211524	0.332367	0	3.38476	1.34532
28CS_k127_325273_4	cobT; cobaltochelatase CobT [EC:6.6.1.2]	Cobalamin biosynthesis, precorrin2 => cobinamide	0.912473	0.274252	0	0	0	0	0	0	0	0.809993
15BS_k127_662585_12	cobIJ; precorrin-2 C20-methyltransferase / precorrin-3B C17-methyltransferase [EC:2.1.1.130 2.1.1.131]	Cobalamin biosynthesis, precorrin2 => cobinamide	0	0	0	0	0	0	0.753626	0	0	0
18CD_k127_5765379_2	cbiX; sirohydrochlorin cobaltochelatase [EC:4.99.1.3]	Cobalamin biosynthesis, precorrin2 => cobinamide	0.974273	2.08501	0	0.54959	0	1.18121	0	0.837248	0	0.297166
4BS_k127_1343158_3	MMAB, pduO; cob(I)alamin adenosyltransferase [EC:2.5.1.17]	Cobalamin biosynthesis, cobinamide => cobalamin	0	0	0.353774	0	0	0	0	0.676887	0.583333	0
45CS_k127_854295_1	cbiB, cobD; adenosylcobinamide-phosphate synthase [EC:6.3.1.10]	Cobalamin biosynthesis, cobinamide => cobalamin	0.287345	0.255382	0	0	0	0.927593	0	0	0	0
4BS_k127_144759_3	cobQ, cbiP; adenosylcobyric acid synthase [EC:6.3.5.10]	Cobalamin biosynthesis, cobinamide => cobalamin	0	0	0	0	0	0	1.36195	0	2.95065	0
12CS_k127_201509_10	E2.7.8.26, cobS, cobV; adenosylcobinamide-GDP ribazoletransferase [EC:2.7.8.26]	Cobalamin biosynthesis, cobinamide => cobalamin	0.201691	1.23068	0.806159	1.25393	0	0	0	0	0	1.0782
42BD_k127_417127_1	cobB-cbiA; cobyrinic acid a,c-diamide synthase [EC:6.3.5.9 6.3.5.11]	Cobalamin biosynthesis, precorrin2 => cobinamide	0.378619	0	0.302524	0	0	0	0	0	0	0
4BS_k127_235549_1	cobN; cobaltochelatase CobN [EC:6.6.1.2]	Cobalamin biosynthesis, precorrin2 => cobinamide	0	0	0	0	1.26618	0	0.450218	0	4.26333	0
33CD_k127_2533023_2	cobH-cbiC; precorrin-8X/cobalt-precorrin-8 methylmutase [EC:5.4.99.61 5.4.99.60]	Cobalamin biosynthesis, precorrin2 => cobinamide	0	0	0	0	0	0.469475	0	0	0	0.17735
34BD_k127_1402261_32	MMAB, pduO; cob(I)alamin adenosyltransferase [EC:2.5.1.17]	Cobalamin biosynthesis, cobinamide => cobalamin	0	0	0	0	0.707349	0	0	0	0.52406	0
15BD_k127_6133758_3	MMAB, pduO; cob(I)alamin adenosyltransferase [EC:2.5.1.17]	Cobalamin biosynthesis, cobinamide => cobalamin	0	0	0	0	0.21021	0	0.314189	0	0	0
21CS_k127_5487382_2	cobA, btuR; cob(I)alamin adenosyltransferase [EC:2.5.1.17]	Cobalamin biosynthesis, cobinamide => cobalamin	0.141414	0.222643	0	1.19865	0.317761	0	0	0	0	0
[truncated: 17,234 more rows]

## Sheet: SheetD
Function header	Average geTMM 60s burn scar	Average geTMM 60s regen forest	Average geTMM 70s burn scar	Average geTMM 70s regen forest	Average geTMM 80s burn scar	Average geTMM 80s regen forest	Average geTMM 90s burn scar	Average geTMM 90s regen forest	Average geTMM 2000s burn scar	Average geTMM 2000s regen forest
[truncated: 31 more rows]
